# Supplementary material for: Change in mental health, physical health, and social relationships during highly restrictive lockdown in the COVID-19 pandemic: evidence from Australia
Source: PeerJ. 2021 Jul 22;9:e11767. doi: 10.7717/peerj.11767 (PMC8310621; doi:10.7717/peerj.11767)
Supplement: Supplemental Information 1 [file peerj-09-11767-s001.txt]

Codebook
RecordedDate
|-------------------------|-------------|
|                         |Value        |
|-------------------|-----|-------------|
|Standard Attributes|Label|Recorded Date|
|---------------------------------------|

daysinlockdown
|-------------------------|------|
|                         |Value |
|-------------------|-----|------|
|Standard Attributes|Label|<none>|
|--------------------------------|

state_res
|-------------------------|--------------------------------|
|                         |Value                           |
|-------------------|-----|--------------------------------|
|Standard Attributes|Label|My state/territory of residence:|
|-------------------|-----|--------------------------------|
|Labeled Values     |1    |ACT                             |
|                   |-----|--------------------------------|
|                   |2    |NSW                             |
|                   |-----|--------------------------------|
|                   |3    |NT                              |
|                   |-----|--------------------------------|
|                   |4    |QLD                             |
|                   |-----|--------------------------------|
|                   |5    |SA                              |
|                   |-----|--------------------------------|
|                   |6    |TAS                             |
|                   |-----|--------------------------------|
|                   |7    |VIC                             |
|                   |-----|--------------------------------|
|                   |8    |WA                              |
|                   |-----|--------------------------------|
|                   |9    |I am not an Australian resident |
|----------------------------------------------------------|

gender
|-------------------------|------------------------------------------|
|                         |Value                                     |
|-------------------|-----|------------------------------------------|
|Standard Attributes|Label|My gender:                                |
|-------------------|-----|------------------------------------------|
|Labeled Values     |1    |Male                                      |
|                   |-----|------------------------------------------|
|                   |2    |Female                                    |
|                   |-----|------------------------------------------|
|                   |3    |I do not identify as either male or female|
|                   |-----|------------------------------------------|
|                   |4    |I identify as both male and female        |
|                   |-----|------------------------------------------|
|                   |5    |prefer not to say                         |
|--------------------------------------------------------------------|

age
|-------------------------|-----------------|
|                         |Value            |
|-------------------|-----|-----------------|
|Standard Attributes|Label|My age:          |
|-------------------|-----|-----------------|
|Labeled Values     |1    |18-21 years      |
|                   |-----|-----------------|
|                   |2    |22-25 years      |
|                   |-----|-----------------|
|                   |3    |26-30 years      |
|                   |-----|-----------------|
|                   |4    |31-35 years      |
|                   |-----|-----------------|
|                   |5    |36-40 years      |
|                   |-----|-----------------|
|                   |6    |41-50 years      |
|                   |-----|-----------------|
|                   |7    |51-60 years      |
|                   |-----|-----------------|
|                   |8    |61-70 years      |
|                   |-----|-----------------|
|                   |9    |71 years or older|
|-------------------------------------------|

Rel_status
|-------------------------|------------------------------------------|
|                         |Value                                     |
|-------------------|-----|------------------------------------------|
|Standard Attributes|Label|My relationship status:                   |
|-------------------|-----|------------------------------------------|
|Labeled Values     |1    |I am single                               |
|                   |-----|------------------------------------------|
|                   |2    |I am presently in a committed relationship|
|                   |-----|------------------------------------------|
|                   |4    |Widowed                                   |
|--------------------------------------------------------------------|

employment
|-------------------------|-------------------------------------------------------------------------------------------------------------------------------------------------------------------|
|                         |Value                                                                                                                                                              |
|-------------------|-----|-------------------------------------------------------------------------------------------------------------------------------------------------------------------|
|Standard Attributes|Label|My employment status: *Note: This question also refers to self-employment. So for example if you work for yourself on full-time basis you would select 'full-time'.|
|-------------------|-----|-------------------------------------------------------------------------------------------------------------------------------------------------------------------|
|Labeled Values     |1    |Full-time                                                                                                                                                          |
|                   |-----|-------------------------------------------------------------------------------------------------------------------------------------------------------------------|
|                   |2    |Part-time                                                                                                                                                          |
|                   |-----|-------------------------------------------------------------------------------------------------------------------------------------------------------------------|
|                   |3    |Casual                                                                                                                                                             |
|                   |-----|-------------------------------------------------------------------------------------------------------------------------------------------------------------------|
|                   |4    |Stay at home parent                                                                                                                                                |
|                   |-----|-------------------------------------------------------------------------------------------------------------------------------------------------------------------|
|                   |5    |Unemployed                                                                                                                                                         |
|                   |-----|-------------------------------------------------------------------------------------------------------------------------------------------------------------------|
|                   |6    |Retired                                                                                                                                                            |
|---------------------------------------------------------------------------------------------------------------------------------------------------------------------------------------------|

industry
|-------------------------|---------------------------------------------------------------------|
|                         |Value                                                                |
|-------------------|-----|---------------------------------------------------------------------|
|Standard Attributes|Label|The industry I classify my work as belonging to is: - Selected Choice|
|-------------------|-----|---------------------------------------------------------------------|
|Labeled Values     |1    |Agriculture, forestry, and fishing                                   |
|                   |-----|---------------------------------------------------------------------|
|                   |2    |Mining                                                               |
|                   |-----|---------------------------------------------------------------------|
|                   |3    |Manufacturing                                                        |
|                   |-----|---------------------------------------------------------------------|
|                   |4    |Electricity, gas, water, and waste services                          |
|                   |-----|---------------------------------------------------------------------|
|                   |5    |Construction                                                         |
|                   |-----|---------------------------------------------------------------------|
|                   |6    |Wholesale trade                                                      |
|                   |-----|---------------------------------------------------------------------|
|                   |7    |Retail trade                                                         |
|                   |-----|---------------------------------------------------------------------|
|                   |8    |Accommodation and food services                                      |
|                   |-----|---------------------------------------------------------------------|
|                   |9    |Transport, postal and warehousing                                    |
|                   |-----|---------------------------------------------------------------------|
|                   |10   |Information media and telecommunications                             |
|                   |-----|---------------------------------------------------------------------|
|                   |11   |Financial and insurance services                                     |
|                   |-----|---------------------------------------------------------------------|
|                   |12   |Rental, hiring, and real estate services                             |
|                   |-----|---------------------------------------------------------------------|
|                   |13   |Professional, scientific and technical services                      |
|                   |-----|---------------------------------------------------------------------|
|                   |14   |Administrative and support services                                  |
|                   |-----|---------------------------------------------------------------------|
|                   |15   |Public administration and safety                                     |
|                   |-----|---------------------------------------------------------------------|
|                   |16   |Education and training                                               |
|                   |-----|---------------------------------------------------------------------|
|                   |17   |Health care and social assistance                                    |
|                   |-----|---------------------------------------------------------------------|
|                   |18   |Arts and recreation services                                         |
|                   |-----|---------------------------------------------------------------------|
|                   |20   |Other (please specify)                                               |
|-----------------------------------------------------------------------------------------------|

enagage_1
|-------------------------|-----------------------------------------------------------------------------------------|
|                         |Value                                                                                    |
|-------------------|-----|-----------------------------------------------------------------------------------------|
|Standard Attributes|Label|Over the past month I have been: - Reading/listening/watching news stories about COVID-19|
|-------------------|-----|-----------------------------------------------------------------------------------------|
|Labeled Values     |1    |About once a week or less                                                                |
|                   |-----|-----------------------------------------------------------------------------------------|
|                   |2    |A few times per week                                                                     |
|                   |-----|-----------------------------------------------------------------------------------------|
|                   |3    |About once a day                                                                         |
|                   |-----|-----------------------------------------------------------------------------------------|
|                   |4    |Multiple times every day                                                                 |
|-------------------------------------------------------------------------------------------------------------------|

enagage_2
|-------------------------|----------------------------------------------------------------------------------------------------------------------------------------------------------------|
|                         |Value                                                                                                                                                           |
|-------------------|-----|----------------------------------------------------------------------------------------------------------------------------------------------------------------|
|Standard Attributes|Label|Over the past month I have been: - Reading/listening/watching official information about COVID-19 (e.g., government, or World Health organisation announcements)|
|-------------------|-----|----------------------------------------------------------------------------------------------------------------------------------------------------------------|
|Labeled Values     |1    |About once a week or less                                                                                                                                       |
|                   |-----|----------------------------------------------------------------------------------------------------------------------------------------------------------------|
|                   |2    |A few times per week                                                                                                                                            |
|                   |-----|----------------------------------------------------------------------------------------------------------------------------------------------------------------|
|                   |3    |About once a day                                                                                                                                                |
|                   |-----|----------------------------------------------------------------------------------------------------------------------------------------------------------------|
|                   |4    |Multiple times every day                                                                                                                                        |
|------------------------------------------------------------------------------------------------------------------------------------------------------------------------------------------|

enagage_3
|-------------------------|---------------------------------------------------------------------|
|                         |Value                                                                |
|-------------------|-----|---------------------------------------------------------------------|
|Standard Attributes|Label|Over the past month I have been: - Talking with people about COVID-19|
|-------------------|-----|---------------------------------------------------------------------|
|Labeled Values     |1    |About once a week or less                                            |
|                   |-----|---------------------------------------------------------------------|
|                   |2    |A few times per week                                                 |
|                   |-----|---------------------------------------------------------------------|
|                   |3    |About once a day                                                     |
|                   |-----|---------------------------------------------------------------------|
|                   |4    |Multiple times every day                                             |
|-----------------------------------------------------------------------------------------------|

enagage_4
|-------------------------|----------------------------------------------------------|
|                         |Value                                                     |
|-------------------|-----|----------------------------------------------------------|
|Standard Attributes|Label|Over the past month I have been: - Thinking about COVID-19|
|-------------------|-----|----------------------------------------------------------|
|Labeled Values     |1    |About once a week or less                                 |
|                   |-----|----------------------------------------------------------|
|                   |2    |A few times per week                                      |
|                   |-----|----------------------------------------------------------|
|                   |3    |About once a day                                          |
|                   |-----|----------------------------------------------------------|
|                   |4    |Multiple times every day                                  |
|------------------------------------------------------------------------------------|

C_change_3
|-------------------------|-----------------------------------------------------------------------------------------------------------------------------------------|
|                         |Value                                                                                                                                    |
|-------------------|-----|-----------------------------------------------------------------------------------------------------------------------------------------|
|Standard Attributes|Label|Over the past month, the changes in my behaviour due to the COVID-19 outbreak: - Spending time interacting with my partner (face-to-face)|
|-------------------|-----|-----------------------------------------------------------------------------------------------------------------------------------------|
|Labeled Values     |1    |A lot less                                                                                                                               |
|                   |-----|-----------------------------------------------------------------------------------------------------------------------------------------|
|                   |2    |Somewhat less                                                                                                                            |
|                   |-----|-----------------------------------------------------------------------------------------------------------------------------------------|
|                   |3    |No change                                                                                                                                |
|                   |-----|-----------------------------------------------------------------------------------------------------------------------------------------|
|                   |4    |Somewhat more                                                                                                                            |
|                   |-----|-----------------------------------------------------------------------------------------------------------------------------------------|
|                   |5    |A lot more                                                                                                                               |
|-------------------------------------------------------------------------------------------------------------------------------------------------------------------|

C_change_4
|-------------------------|-------------------------------------------------------------------------------------------------------------------------------------------------------|
|                         |Value                                                                                                                                                  |
|-------------------|-----|-------------------------------------------------------------------------------------------------------------------------------------------------------|
|Standard Attributes|Label|Over the past month, the changes in my behaviour due to the COVID-19 outbreak: - Spending time interacting with my partner (via phone, email or online)|
|-------------------|-----|-------------------------------------------------------------------------------------------------------------------------------------------------------|
|Labeled Values     |1    |A lot less                                                                                                                                             |
|                   |-----|-------------------------------------------------------------------------------------------------------------------------------------------------------|
|                   |2    |Somewhat less                                                                                                                                          |
|                   |-----|-------------------------------------------------------------------------------------------------------------------------------------------------------|
|                   |3    |No change                                                                                                                                              |
|                   |-----|-------------------------------------------------------------------------------------------------------------------------------------------------------|
|                   |4    |Somewhat more                                                                                                                                          |
|                   |-----|-------------------------------------------------------------------------------------------------------------------------------------------------------|
|                   |5    |A lot more                                                                                                                                             |
|---------------------------------------------------------------------------------------------------------------------------------------------------------------------------------|

C_change_5
|-------------------------|-------------------------------------------------------------------------------------------------------------------------------------|
|                         |Value                                                                                                                                |
|-------------------|-----|-------------------------------------------------------------------------------------------------------------------------------------|
|Standard Attributes|Label|Over the past month, the changes in my behaviour due to the COVID-19 outbreak: - Spending time interacting with family (face-to-face)|
|-------------------|-----|-------------------------------------------------------------------------------------------------------------------------------------|
|Labeled Values     |1    |A lot less                                                                                                                           |
|                   |-----|-------------------------------------------------------------------------------------------------------------------------------------|
|                   |2    |Somewhat less                                                                                                                        |
|                   |-----|-------------------------------------------------------------------------------------------------------------------------------------|
|                   |3    |No change                                                                                                                            |
|                   |-----|-------------------------------------------------------------------------------------------------------------------------------------|
|                   |4    |Somewhat more                                                                                                                        |
|                   |-----|-------------------------------------------------------------------------------------------------------------------------------------|
|                   |5    |A lot more                                                                                                                           |
|---------------------------------------------------------------------------------------------------------------------------------------------------------------|

C_change_6
|-------------------------|---------------------------------------------------------------------------------------------------------------------------------------------------|
|                         |Value                                                                                                                                              |
|-------------------|-----|---------------------------------------------------------------------------------------------------------------------------------------------------|
|Standard Attributes|Label|Over the past month, the changes in my behaviour due to the COVID-19 outbreak: - Spending time interacting with family (via phone, email or online)|
|-------------------|-----|---------------------------------------------------------------------------------------------------------------------------------------------------|
|Labeled Values     |1    |A lot less                                                                                                                                         |
|                   |-----|---------------------------------------------------------------------------------------------------------------------------------------------------|
|                   |2    |Somewhat less                                                                                                                                      |
|                   |-----|---------------------------------------------------------------------------------------------------------------------------------------------------|
|                   |3    |No change                                                                                                                                          |
|                   |-----|---------------------------------------------------------------------------------------------------------------------------------------------------|
|                   |4    |Somewhat more                                                                                                                                      |
|                   |-----|---------------------------------------------------------------------------------------------------------------------------------------------------|
|                   |5    |A lot more                                                                                                                                         |
|-----------------------------------------------------------------------------------------------------------------------------------------------------------------------------|

C_change_7
|-------------------------|--------------------------------------------------------------------------------------------------------------------------------------|
|                         |Value                                                                                                                                 |
|-------------------|-----|--------------------------------------------------------------------------------------------------------------------------------------|
|Standard Attributes|Label|Over the past month, the changes in my behaviour due to the COVID-19 outbreak: - Spending time interacting with friends (face-to-face)|
|-------------------|-----|--------------------------------------------------------------------------------------------------------------------------------------|
|Labeled Values     |1    |A lot less                                                                                                                            |
|                   |-----|--------------------------------------------------------------------------------------------------------------------------------------|
|                   |2    |Somewhat less                                                                                                                         |
|                   |-----|--------------------------------------------------------------------------------------------------------------------------------------|
|                   |3    |No change                                                                                                                             |
|                   |-----|--------------------------------------------------------------------------------------------------------------------------------------|
|                   |4    |Somewhat more                                                                                                                         |
|                   |-----|--------------------------------------------------------------------------------------------------------------------------------------|
|                   |5    |A lot more                                                                                                                            |
|----------------------------------------------------------------------------------------------------------------------------------------------------------------|

C_change_8
|-------------------------|----------------------------------------------------------------------------------------------------------------------------------------------------|
|                         |Value                                                                                                                                               |
|-------------------|-----|----------------------------------------------------------------------------------------------------------------------------------------------------|
|Standard Attributes|Label|Over the past month, the changes in my behaviour due to the COVID-19 outbreak: - Spending time interacting with friends (via phone, email or online)|
|-------------------|-----|----------------------------------------------------------------------------------------------------------------------------------------------------|
|Labeled Values     |1    |A lot less                                                                                                                                          |
|                   |-----|----------------------------------------------------------------------------------------------------------------------------------------------------|
|                   |2    |Somewhat less                                                                                                                                       |
|                   |-----|----------------------------------------------------------------------------------------------------------------------------------------------------|
|                   |3    |No change                                                                                                                                           |
|                   |-----|----------------------------------------------------------------------------------------------------------------------------------------------------|
|                   |4    |Somewhat more                                                                                                                                       |
|                   |-----|----------------------------------------------------------------------------------------------------------------------------------------------------|
|                   |5    |A lot more                                                                                                                                          |
|------------------------------------------------------------------------------------------------------------------------------------------------------------------------------|

C_change_9
|-------------------------|-----------------------------------------------------------------------------------------------------------------------------------------|
|                         |Value                                                                                                                                    |
|-------------------|-----|-----------------------------------------------------------------------------------------------------------------------------------------|
|Standard Attributes|Label|Over the past month, the changes in my behaviour due to the COVID-19 outbreak: - Spending time interacting with co-workers (face-to-face)|
|-------------------|-----|-----------------------------------------------------------------------------------------------------------------------------------------|
|Labeled Values     |1    |A lot less                                                                                                                               |
|                   |-----|-----------------------------------------------------------------------------------------------------------------------------------------|
|                   |2    |Somewhat less                                                                                                                            |
|                   |-----|-----------------------------------------------------------------------------------------------------------------------------------------|
|                   |3    |No change                                                                                                                                |
|                   |-----|-----------------------------------------------------------------------------------------------------------------------------------------|
|                   |4    |Somewhat more                                                                                                                            |
|                   |-----|-----------------------------------------------------------------------------------------------------------------------------------------|
|                   |5    |A lot more                                                                                                                               |
|-------------------------------------------------------------------------------------------------------------------------------------------------------------------|

C_change_10
|-------------------------|-------------------------------------------------------------------------------------------------------------------------------------------------------|
|                         |Value                                                                                                                                                  |
|-------------------|-----|-------------------------------------------------------------------------------------------------------------------------------------------------------|
|Standard Attributes|Label|Over the past month, the changes in my behaviour due to the COVID-19 outbreak: - Spending time interacting with co-workers (via phone, email or online)|
|-------------------|-----|-------------------------------------------------------------------------------------------------------------------------------------------------------|
|Labeled Values     |1    |A lot less                                                                                                                                             |
|                   |-----|-------------------------------------------------------------------------------------------------------------------------------------------------------|
|                   |2    |Somewhat less                                                                                                                                          |
|                   |-----|-------------------------------------------------------------------------------------------------------------------------------------------------------|
|                   |3    |No change                                                                                                                                              |
|                   |-----|-------------------------------------------------------------------------------------------------------------------------------------------------------|
|                   |4    |Somewhat more                                                                                                                                          |
|                   |-----|-------------------------------------------------------------------------------------------------------------------------------------------------------|
|                   |5    |A lot more                                                                                                                                             |
|---------------------------------------------------------------------------------------------------------------------------------------------------------------------------------|

C_change_13
|-------------------------|--------------------------------------------------------------------------------------------------------------------|
|                         |Value                                                                                                               |
|-------------------|-----|--------------------------------------------------------------------------------------------------------------------|
|Standard Attributes|Label|Over the past month, the changes in my behaviour due to the COVID-19 outbreak: - Distancing myself from other people|
|-------------------|-----|--------------------------------------------------------------------------------------------------------------------|
|Labeled Values     |1    |A lot less                                                                                                          |
|                   |-----|--------------------------------------------------------------------------------------------------------------------|
|                   |2    |Somewhat less                                                                                                       |
|                   |-----|--------------------------------------------------------------------------------------------------------------------|
|                   |3    |No change                                                                                                           |
|                   |-----|--------------------------------------------------------------------------------------------------------------------|
|                   |4    |Somewhat more                                                                                                       |
|                   |-----|--------------------------------------------------------------------------------------------------------------------|
|                   |5    |A lot more                                                                                                          |
|----------------------------------------------------------------------------------------------------------------------------------------------|

C_change_14
|-------------------------|------------------------------------------------------------------------------------------------------------------------------|
|                         |Value                                                                                                                         |
|-------------------|-----|------------------------------------------------------------------------------------------------------------------------------|
|Standard Attributes|Label|Over the past month, the changes in my behaviour due to the COVID-19 outbreak: - Completely isolating myself from other people|
|-------------------|-----|------------------------------------------------------------------------------------------------------------------------------|
|Labeled Values     |1    |A lot less                                                                                                                    |
|                   |-----|------------------------------------------------------------------------------------------------------------------------------|
|                   |2    |Somewhat less                                                                                                                 |
|                   |-----|------------------------------------------------------------------------------------------------------------------------------|
|                   |3    |No change                                                                                                                     |
|                   |-----|------------------------------------------------------------------------------------------------------------------------------|
|                   |4    |Somewhat more                                                                                                                 |
|                   |-----|------------------------------------------------------------------------------------------------------------------------------|
|                   |5    |A lot more                                                                                                                    |
|--------------------------------------------------------------------------------------------------------------------------------------------------------|

C_change_17
|-------------------------|--------------------------------------------------------------------------------------------------------------|
|                         |Value                                                                                                         |
|-------------------|-----|--------------------------------------------------------------------------------------------------------------|
|Standard Attributes|Label|Over the past month, the changes in my behaviour due to the COVID-19 outbreak: - Spending time on social media|
|-------------------|-----|--------------------------------------------------------------------------------------------------------------|
|Labeled Values     |1    |A lot less                                                                                                    |
|                   |-----|--------------------------------------------------------------------------------------------------------------|
|                   |2    |Somewhat less                                                                                                 |
|                   |-----|--------------------------------------------------------------------------------------------------------------|
|                   |3    |No change                                                                                                     |
|                   |-----|--------------------------------------------------------------------------------------------------------------|
|                   |4    |Somewhat more                                                                                                 |
|                   |-----|--------------------------------------------------------------------------------------------------------------|
|                   |5    |A lot more                                                                                                    |
|----------------------------------------------------------------------------------------------------------------------------------------|

C_impact_1
|-------------------------|---------------------------------------------------------------------------------------|
|                         |Value                                                                                  |
|-------------------|-----|---------------------------------------------------------------------------------------|
|Standard Attributes|Label|Over the past month, the impact on my life due to COVID-19 outbreak: - My mental health|
|-------------------|-----|---------------------------------------------------------------------------------------|
|Labeled Values     |1    |Deteriorated a lot                                                                     |
|                   |-----|---------------------------------------------------------------------------------------|
|                   |2    |Deteriorated somewhat                                                                  |
|                   |-----|---------------------------------------------------------------------------------------|
|                   |3    |No change                                                                              |
|                   |-----|---------------------------------------------------------------------------------------|
|                   |4    |Improved somewhat                                                                      |
|                   |-----|---------------------------------------------------------------------------------------|
|                   |5    |Improved a lot                                                                         |
|-----------------------------------------------------------------------------------------------------------------|

C_impact_2
|-------------------------|-----------------------------------------------------------------------------------------|
|                         |Value                                                                                    |
|-------------------|-----|-----------------------------------------------------------------------------------------|
|Standard Attributes|Label|Over the past month, the impact on my life due to COVID-19 outbreak: - My physical health|
|-------------------|-----|-----------------------------------------------------------------------------------------|
|Labeled Values     |1    |Deteriorated a lot                                                                       |
|                   |-----|-----------------------------------------------------------------------------------------|
|                   |2    |Deteriorated somewhat                                                                    |
|                   |-----|-----------------------------------------------------------------------------------------|
|                   |3    |No change                                                                                |
|                   |-----|-----------------------------------------------------------------------------------------|
|                   |4    |Improved somewhat                                                                        |
|                   |-----|-----------------------------------------------------------------------------------------|
|                   |5    |Improved a lot                                                                           |
|-------------------------------------------------------------------------------------------------------------------|

C_impact_3
|-------------------------|---------------------------------------------------------------------------------------------|
|                         |Value                                                                                        |
|-------------------|-----|---------------------------------------------------------------------------------------------|
|Standard Attributes|Label|Over the past month, the impact on my life due to COVID-19 outbreak: - My financial situation|
|-------------------|-----|---------------------------------------------------------------------------------------------|
|Labeled Values     |1    |Deteriorated a lot                                                                           |
|                   |-----|---------------------------------------------------------------------------------------------|
|                   |2    |Deteriorated somewhat                                                                        |
|                   |-----|---------------------------------------------------------------------------------------------|
|                   |3    |No change                                                                                    |
|                   |-----|---------------------------------------------------------------------------------------------|
|                   |4    |Improved somewhat                                                                            |
|                   |-----|---------------------------------------------------------------------------------------------|
|                   |5    |Improved a lot                                                                               |
|-----------------------------------------------------------------------------------------------------------------------|

C_impact_4
|-------------------------|------------------------------------------------------------------------------------------------------|
|                         |Value                                                                                                 |
|-------------------|-----|------------------------------------------------------------------------------------------------------|
|Standard Attributes|Label|Over the past month, the impact on my life due to COVID-19 outbreak: - My relationship with my partner|
|-------------------|-----|------------------------------------------------------------------------------------------------------|
|Labeled Values     |1    |Deteriorated a lot                                                                                    |
|                   |-----|------------------------------------------------------------------------------------------------------|
|                   |2    |Deteriorated somewhat                                                                                 |
|                   |-----|------------------------------------------------------------------------------------------------------|
|                   |3    |No change                                                                                             |
|                   |-----|------------------------------------------------------------------------------------------------------|
|                   |4    |Improved somewhat                                                                                     |
|                   |-----|------------------------------------------------------------------------------------------------------|
|                   |5    |Improved a lot                                                                                        |
|--------------------------------------------------------------------------------------------------------------------------------|

C_impact_5
|-------------------------|---------------------------------------------------------------------------------------------------|
|                         |Value                                                                                              |
|-------------------|-----|---------------------------------------------------------------------------------------------------|
|Standard Attributes|Label|Over the past month, the impact on my life due to COVID-19 outbreak: - My relationships with family|
|-------------------|-----|---------------------------------------------------------------------------------------------------|
|Labeled Values     |1    |Deteriorated a lot                                                                                 |
|                   |-----|---------------------------------------------------------------------------------------------------|
|                   |2    |Deteriorated somewhat                                                                              |
|                   |-----|---------------------------------------------------------------------------------------------------|
|                   |3    |No change                                                                                          |
|                   |-----|---------------------------------------------------------------------------------------------------|
|                   |4    |Improved somewhat                                                                                  |
|                   |-----|---------------------------------------------------------------------------------------------------|
|                   |5    |Improved a lot                                                                                     |
|-----------------------------------------------------------------------------------------------------------------------------|

C_impact_6
|-------------------------|----------------------------------------------------------------------------------------------------|
|                         |Value                                                                                               |
|-------------------|-----|----------------------------------------------------------------------------------------------------|
|Standard Attributes|Label|Over the past month, the impact on my life due to COVID-19 outbreak: - My relationships with friends|
|-------------------|-----|----------------------------------------------------------------------------------------------------|
|Labeled Values     |1    |Deteriorated a lot                                                                                  |
|                   |-----|----------------------------------------------------------------------------------------------------|
|                   |2    |Deteriorated somewhat                                                                               |
|                   |-----|----------------------------------------------------------------------------------------------------|
|                   |3    |No change                                                                                           |
|                   |-----|----------------------------------------------------------------------------------------------------|
|                   |4    |Improved somewhat                                                                                   |
|                   |-----|----------------------------------------------------------------------------------------------------|
|                   |5    |Improved a lot                                                                                      |
|------------------------------------------------------------------------------------------------------------------------------|

C_impact_7
|-------------------------|-------------------------------------------------------------------------------------------------------|
|                         |Value                                                                                                  |
|-------------------|-----|-------------------------------------------------------------------------------------------------------|
|Standard Attributes|Label|Over the past month, the impact on my life due to COVID-19 outbreak: - My relationships with co-workers|
|-------------------|-----|-------------------------------------------------------------------------------------------------------|
|Labeled Values     |1    |Deteriorated a lot                                                                                     |
|                   |-----|-------------------------------------------------------------------------------------------------------|
|                   |2    |Deteriorated somewhat                                                                                  |
|                   |-----|-------------------------------------------------------------------------------------------------------|
|                   |3    |No change                                                                                              |
|                   |-----|-------------------------------------------------------------------------------------------------------|
|                   |4    |Improved somewhat                                                                                      |
|                   |-----|-------------------------------------------------------------------------------------------------------|
|                   |5    |Improved a lot                                                                                         |
|---------------------------------------------------------------------------------------------------------------------------------|

C_impact_8
|-------------------------|---------------------------------------------------------------------------------------------------|
|                         |Value                                                                                              |
|-------------------|-----|---------------------------------------------------------------------------------------------------|
|Standard Attributes|Label|Over the past month, the impact on my life due to COVID-19 outbreak: - My productivity with my work|
|-------------------|-----|---------------------------------------------------------------------------------------------------|
|Labeled Values     |1    |Deteriorated a lot                                                                                 |
|                   |-----|---------------------------------------------------------------------------------------------------|
|                   |2    |Deteriorated somewhat                                                                              |
|                   |-----|---------------------------------------------------------------------------------------------------|
|                   |3    |No change                                                                                          |
|                   |-----|---------------------------------------------------------------------------------------------------|
|                   |4    |Improved somewhat                                                                                  |
|                   |-----|---------------------------------------------------------------------------------------------------|
|                   |5    |Improved a lot                                                                                     |
|-----------------------------------------------------------------------------------------------------------------------------|

concerns_1
|-------------------------|---------------------------------------------------------------------------------|
|                         |Value                                                                            |
|-------------------|-----|---------------------------------------------------------------------------------|
|Standard Attributes|Label|How concerned are you about each of the following: - Personally catching COVID-19|
|-------------------|-----|---------------------------------------------------------------------------------|
|Labeled Values     |1    |Not concerned                                                                    |
|                   |-----|---------------------------------------------------------------------------------|
|                   |2    |Slightly concerned                                                               |
|                   |-----|---------------------------------------------------------------------------------|
|                   |3    |Very concerned                                                                   |
|                   |-----|---------------------------------------------------------------------------------|
|                   |4    |Extremely concerned                                                              |
|-----------------------------------------------------------------------------------------------------------|

concerns_2
|-------------------------|---------------------------------------------------------------------------------------------------|
|                         |Value                                                                                              |
|-------------------|-----|---------------------------------------------------------------------------------------------------|
|Standard Attributes|Label|How concerned are you about each of the following: - My friends or family members catching COVID-19|
|-------------------|-----|---------------------------------------------------------------------------------------------------|
|Labeled Values     |1    |Not concerned                                                                                      |
|                   |-----|---------------------------------------------------------------------------------------------------|
|                   |2    |Slightly concerned                                                                                 |
|                   |-----|---------------------------------------------------------------------------------------------------|
|                   |3    |Very concerned                                                                                     |
|                   |-----|---------------------------------------------------------------------------------------------------|
|                   |4    |Extremely concerned                                                                                |
|-----------------------------------------------------------------------------------------------------------------------------|

concerns_3
|-------------------------|-----------------------------------------------------------------------------------------------|
|                         |Value                                                                                          |
|-------------------|-----|-----------------------------------------------------------------------------------------------|
|Standard Attributes|Label|How concerned are you about each of the following: - Losing personal income because of COVID-19|
|-------------------|-----|-----------------------------------------------------------------------------------------------|
|Labeled Values     |1    |Not concerned                                                                                  |
|                   |-----|-----------------------------------------------------------------------------------------------|
|                   |2    |Slightly concerned                                                                             |
|                   |-----|-----------------------------------------------------------------------------------------------|
|                   |3    |Very concerned                                                                                 |
|                   |-----|-----------------------------------------------------------------------------------------------|
|                   |4    |Extremely concerned                                                                            |
|-------------------------------------------------------------------------------------------------------------------------|

concerns_4
|-------------------------|------------------------------------------------------------------------------------------------------------------------------|
|                         |Value                                                                                                                         |
|-------------------|-----|------------------------------------------------------------------------------------------------------------------------------|
|Standard Attributes|Label|How concerned are you about each of the following: - Experiencing a negative impact on my productivity at work due to COVID-19|
|-------------------|-----|------------------------------------------------------------------------------------------------------------------------------|
|Labeled Values     |1    |Not concerned                                                                                                                 |
|                   |-----|------------------------------------------------------------------------------------------------------------------------------|
|                   |2    |Slightly concerned                                                                                                            |
|                   |-----|------------------------------------------------------------------------------------------------------------------------------|
|                   |3    |Very concerned                                                                                                                |
|                   |-----|------------------------------------------------------------------------------------------------------------------------------|
|                   |4    |Extremely concerned                                                                                                           |
|--------------------------------------------------------------------------------------------------------------------------------------------------------|

concerns_5
|-------------------------|--------------------------------------------------------------------------------------|
|                         |Value                                                                                 |
|-------------------|-----|--------------------------------------------------------------------------------------|
|Standard Attributes|Label|How concerned are you about each of the following: - Losing my job because of COVID-19|
|-------------------|-----|--------------------------------------------------------------------------------------|
|Labeled Values     |1    |Not concerned                                                                         |
|                   |-----|--------------------------------------------------------------------------------------|
|                   |2    |Slightly concerned                                                                    |
|                   |-----|--------------------------------------------------------------------------------------|
|                   |3    |Very concerned                                                                        |
|                   |-----|--------------------------------------------------------------------------------------|
|                   |4    |Extremely concerned                                                                   |
|----------------------------------------------------------------------------------------------------------------|

concerns_6
|-------------------------|---------------------------------------------------------------------------------------|
|                         |Value                                                                                  |
|-------------------|-----|---------------------------------------------------------------------------------------|
|Standard Attributes|Label|How concerned are you about each of the following: - Losing my home because of COVID-19|
|-------------------|-----|---------------------------------------------------------------------------------------|
|Labeled Values     |1    |Not concerned                                                                          |
|                   |-----|---------------------------------------------------------------------------------------|
|                   |2    |Slightly concerned                                                                     |
|                   |-----|---------------------------------------------------------------------------------------|
|                   |3    |Very concerned                                                                         |
|                   |-----|---------------------------------------------------------------------------------------|
|                   |4    |Extremely concerned                                                                    |
|-----------------------------------------------------------------------------------------------------------------|

concerns_7
|-------------------------|----------------------------------------------------------------------------------------------------------------------|
|                         |Value                                                                                                                 |
|-------------------|-----|----------------------------------------------------------------------------------------------------------------------|
|Standard Attributes|Label|How concerned are you about each of the following: - Running out of basic necessities (e.g., food) because of COVID-19|
|-------------------|-----|----------------------------------------------------------------------------------------------------------------------|
|Labeled Values     |1    |Not concerned                                                                                                         |
|                   |-----|----------------------------------------------------------------------------------------------------------------------|
|                   |2    |Slightly concerned                                                                                                    |
|                   |-----|----------------------------------------------------------------------------------------------------------------------|
|                   |3    |Very concerned                                                                                                        |
|                   |-----|----------------------------------------------------------------------------------------------------------------------|
|                   |4    |Extremely concerned                                                                                                   |
|------------------------------------------------------------------------------------------------------------------------------------------------|

concerns_8
|-------------------------|-------------------------------------------------------------------------------------------------------------------------------|
|                         |Value                                                                                                                          |
|-------------------|-----|-------------------------------------------------------------------------------------------------------------------------------|
|Standard Attributes|Label|How concerned are you about each of the following: - Having my personal relationships suffer due to social distancing practices|
|-------------------|-----|-------------------------------------------------------------------------------------------------------------------------------|
|Labeled Values     |1    |Not concerned                                                                                                                  |
|                   |-----|-------------------------------------------------------------------------------------------------------------------------------|
|                   |2    |Slightly concerned                                                                                                             |
|                   |-----|-------------------------------------------------------------------------------------------------------------------------------|
|                   |3    |Very concerned                                                                                                                 |
|                   |-----|-------------------------------------------------------------------------------------------------------------------------------|
|                   |4    |Extremely concerned                                                                                                            |
|---------------------------------------------------------------------------------------------------------------------------------------------------------|

concerns_9
|-------------------------|-----------------------------------------------------------------------------------------------------|
|                         |Value                                                                                                |
|-------------------|-----|-----------------------------------------------------------------------------------------------------|
|Standard Attributes|Label|How concerned are you about each of the following: - A negative impact on the economy due to COVID-19|
|-------------------|-----|-----------------------------------------------------------------------------------------------------|
|Labeled Values     |1    |Not concerned                                                                                        |
|                   |-----|-----------------------------------------------------------------------------------------------------|
|                   |2    |Slightly concerned                                                                                   |
|                   |-----|-----------------------------------------------------------------------------------------------------|
|                   |3    |Very concerned                                                                                       |
|                   |-----|-----------------------------------------------------------------------------------------------------|
|                   |4    |Extremely concerned                                                                                  |
|-------------------------------------------------------------------------------------------------------------------------------|

BEES_c_1
|-------------------------|----------------------------------------------------------------------|
|                         |Value                                                                 |
|-------------------|-----|----------------------------------------------------------------------|
|Standard Attributes|Label|Over the past month I have generally been feeling emotionally: - Happy|
|-------------------|-----|----------------------------------------------------------------------|
|Labeled Values     |1    |Not at all                                                            |
|                   |-----|----------------------------------------------------------------------|
|                   |2    |A little bit                                                          |
|                   |-----|----------------------------------------------------------------------|
|                   |3    |Quite a bit                                                           |
|                   |-----|----------------------------------------------------------------------|
|                   |4    |A lot                                                                 |
|------------------------------------------------------------------------------------------------|

BEES_c_2
|-------------------------|------------------------------------------------------------------------|
|                         |Value                                                                   |
|-------------------|-----|------------------------------------------------------------------------|
|Standard Attributes|Label|Over the past month I have generally been feeling emotionally: - Worried|
|-------------------|-----|------------------------------------------------------------------------|
|Labeled Values     |1    |Not at all                                                              |
|                   |-----|------------------------------------------------------------------------|
|                   |2    |A little bit                                                            |
|                   |-----|------------------------------------------------------------------------|
|                   |3    |Quite a bit                                                             |
|                   |-----|------------------------------------------------------------------------|
|                   |4    |A lot                                                                   |
|--------------------------------------------------------------------------------------------------|

BEES_c_3
|-------------------------|---------------------------------------------------------------------|
|                         |Value                                                                |
|-------------------|-----|---------------------------------------------------------------------|
|Standard Attributes|Label|Over the past month I have generally been feeling emotionally: - Calm|
|-------------------|-----|---------------------------------------------------------------------|
|Labeled Values     |1    |Not at all                                                           |
|                   |-----|---------------------------------------------------------------------|
|                   |2    |A little bit                                                         |
|                   |-----|---------------------------------------------------------------------|
|                   |3    |Quite a bit                                                          |
|                   |-----|---------------------------------------------------------------------|
|                   |4    |A lot                                                                |
|-----------------------------------------------------------------------------------------------|

BEES_c_4
|-------------------------|--------------------------------------------------------------------|
|                         |Value                                                               |
|-------------------|-----|--------------------------------------------------------------------|
|Standard Attributes|Label|Over the past month I have generally been feeling emotionally: - Sad|
|-------------------|-----|--------------------------------------------------------------------|
|Labeled Values     |1    |Not at all                                                          |
|                   |-----|--------------------------------------------------------------------|
|                   |2    |A little bit                                                        |
|                   |-----|--------------------------------------------------------------------|
|                   |3    |Quite a bit                                                         |
|                   |-----|--------------------------------------------------------------------|
|                   |4    |A lot                                                               |
|----------------------------------------------------------------------------------------------|

BEES_c_5
|-------------------------|--------------------------------------------------------------------------|
|                         |Value                                                                     |
|-------------------|-----|--------------------------------------------------------------------------|
|Standard Attributes|Label|Over the past month I have generally been feeling emotionally: - Confident|
|-------------------|-----|--------------------------------------------------------------------------|
|Labeled Values     |1    |Not at all                                                                |
|                   |-----|--------------------------------------------------------------------------|
|                   |2    |A little bit                                                              |
|                   |-----|--------------------------------------------------------------------------|
|                   |3    |Quite a bit                                                               |
|                   |-----|--------------------------------------------------------------------------|
|                   |4    |A lot                                                                     |
|----------------------------------------------------------------------------------------------------|

BEES_c_6
|-------------------------|-----------------------------------------------------------------------|
|                         |Value                                                                  |
|-------------------|-----|-----------------------------------------------------------------------|
|Standard Attributes|Label|Over the past month I have generally been feeling emotionally: - Afraid|
|-------------------|-----|-----------------------------------------------------------------------|
|Labeled Values     |1    |Not at all                                                             |
|                   |-----|-----------------------------------------------------------------------|
|                   |2    |A little bit                                                           |
|                   |-----|-----------------------------------------------------------------------|
|                   |3    |Quite a bit                                                            |
|                   |-----|-----------------------------------------------------------------------|
|                   |4    |A lot                                                                  |
|-------------------------------------------------------------------------------------------------|

BEEPS_c_1
|-------------------------|-----------------------------------------------------------------------|
|                         |Value                                                                  |
|-------------------|-----|-----------------------------------------------------------------------|
|Standard Attributes|Label|Over the past month I have generally been feeling physically: - Healthy|
|-------------------|-----|-----------------------------------------------------------------------|
|Labeled Values     |1    |Not at all                                                             |
|                   |-----|-----------------------------------------------------------------------|
|                   |2    |A little bit                                                           |
|                   |-----|-----------------------------------------------------------------------|
|                   |3    |Quite a bit                                                            |
|                   |-----|-----------------------------------------------------------------------|
|                   |4    |A lot                                                                  |
|-------------------------------------------------------------------------------------------------|

BEEPS_c_2
|-------------------------|-------------------------------------------------------------------------|
|                         |Value                                                                    |
|-------------------|-----|-------------------------------------------------------------------------|
|Standard Attributes|Label|Over the past month I have generally been feeling physically: - Lethargic|
|-------------------|-----|-------------------------------------------------------------------------|
|Labeled Values     |1    |Not at all                                                               |
|                   |-----|-------------------------------------------------------------------------|
|                   |2    |A little bit                                                             |
|                   |-----|-------------------------------------------------------------------------|
|                   |3    |Quite a bit                                                              |
|                   |-----|-------------------------------------------------------------------------|
|                   |4    |A lot                                                                    |
|---------------------------------------------------------------------------------------------------|

BEEPS_c_3
|-------------------------|----------------------------------------------------------------------|
|                         |Value                                                                 |
|-------------------|-----|----------------------------------------------------------------------|
|Standard Attributes|Label|Over the past month I have generally been feeling physically: - Strong|
|-------------------|-----|----------------------------------------------------------------------|
|Labeled Values     |1    |Not at all                                                            |
|                   |-----|----------------------------------------------------------------------|
|                   |2    |A little bit                                                          |
|                   |-----|----------------------------------------------------------------------|
|                   |3    |Quite a bit                                                           |
|                   |-----|----------------------------------------------------------------------|
|                   |4    |A lot                                                                 |
|------------------------------------------------------------------------------------------------|

BEEPS_c_4
|-------------------------|---------------------------------------------------------------------|
|                         |Value                                                                |
|-------------------|-----|---------------------------------------------------------------------|
|Standard Attributes|Label|Over the past month I have generally been feeling physically: - Unfit|
|-------------------|-----|---------------------------------------------------------------------|
|Labeled Values     |1    |Not at all                                                           |
|                   |-----|---------------------------------------------------------------------|
|                   |2    |A little bit                                                         |
|                   |-----|---------------------------------------------------------------------|
|                   |3    |Quite a bit                                                          |
|                   |-----|---------------------------------------------------------------------|
|                   |4    |A lot                                                                |
|-----------------------------------------------------------------------------------------------|

BEEPS_c_5
|-------------------------|-------------------------------------------------------------------------|
|                         |Value                                                                    |
|-------------------|-----|-------------------------------------------------------------------------|
|Standard Attributes|Label|Over the past month I have generally been feeling physically: - Energetic|
|-------------------|-----|-------------------------------------------------------------------------|
|Labeled Values     |1    |Not at all                                                               |
|                   |-----|-------------------------------------------------------------------------|
|                   |2    |A little bit                                                             |
|                   |-----|-------------------------------------------------------------------------|
|                   |3    |Quite a bit                                                              |
|                   |-----|-------------------------------------------------------------------------|
|                   |4    |A lot                                                                    |
|---------------------------------------------------------------------------------------------------|

BEEPS_c_6
|-------------------------|--------------------------------------------------------------------|
|                         |Value                                                               |
|-------------------|-----|--------------------------------------------------------------------|
|Standard Attributes|Label|Over the past month I have generally been feeling physically: - Weak|
|-------------------|-----|--------------------------------------------------------------------|
|Labeled Values     |1    |Not at all                                                          |
|                   |-----|--------------------------------------------------------------------|
|                   |2    |A little bit                                                        |
|                   |-----|--------------------------------------------------------------------|
|                   |3    |Quite a bit                                                         |
|                   |-----|--------------------------------------------------------------------|
|                   |4    |A lot                                                               |
|----------------------------------------------------------------------------------------------|

ex_c_1
|-------------------------|----------------------------------------------------------------------------|
|                         |Value                                                                       |
|-------------------|-----|----------------------------------------------------------------------------|
|Standard Attributes|Label|Over the past month I have been exercising: - Light exercise (e.g., walking)|
|-------------------|-----|----------------------------------------------------------------------------|
|Labeled Values     |0    |Never                                                                       |
|                   |-----|----------------------------------------------------------------------------|
|                   |1    |About once a week or less                                                   |
|                   |-----|----------------------------------------------------------------------------|
|                   |2    |A few times per week                                                        |
|                   |-----|----------------------------------------------------------------------------|
|                   |3    |About once a day                                                            |
|------------------------------------------------------------------------------------------------------|

ex_c_2
|-------------------------|-------------------------------------------------------------------------------|
|                         |Value                                                                          |
|-------------------|-----|-------------------------------------------------------------------------------|
|Standard Attributes|Label|Over the past month I have been exercising: - Moderate exercise (e.g., jogging)|
|-------------------|-----|-------------------------------------------------------------------------------|
|Labeled Values     |0    |Never                                                                          |
|                   |-----|-------------------------------------------------------------------------------|
|                   |1    |About once a week or less                                                      |
|                   |-----|-------------------------------------------------------------------------------|
|                   |2    |A few times per week                                                           |
|                   |-----|-------------------------------------------------------------------------------|
|                   |3    |About once a day                                                               |
|---------------------------------------------------------------------------------------------------------|

ex_c_3
|-------------------------|-------------------------------------------------------------------------------------|
|                         |Value                                                                                |
|-------------------|-----|-------------------------------------------------------------------------------------|
|Standard Attributes|Label|Over the past month I have been exercising: - High intensity exercise (e.g., running)|
|-------------------|-----|-------------------------------------------------------------------------------------|
|Labeled Values     |0    |Never                                                                                |
|                   |-----|-------------------------------------------------------------------------------------|
|                   |1    |About once a week or less                                                            |
|                   |-----|-------------------------------------------------------------------------------------|
|                   |2    |A few times per week                                                                 |
|                   |-----|-------------------------------------------------------------------------------------|
|                   |3    |About once a day                                                                     |
|---------------------------------------------------------------------------------------------------------------|

BEES_ly_1
|-------------------------|-------------------------------------------------------------------------------------------------------------------------------------------------------|
|                         |Value                                                                                                                                                  |
|-------------------|-----|-------------------------------------------------------------------------------------------------------------------------------------------------------|
|Standard Attributes|Label|Around this time last year, I think I was generally feeling emotionally:
*If you can't remember very well then simply estimate as best you can. - Happy|
|-------------------|-----|-------------------------------------------------------------------------------------------------------------------------------------------------------|
|Labeled Values     |1    |Not at all                                                                                                                                             |
|                   |-----|-------------------------------------------------------------------------------------------------------------------------------------------------------|
|                   |2    |A little bit                                                                                                                                           |
|                   |-----|-------------------------------------------------------------------------------------------------------------------------------------------------------|
|                   |3    |Quite a bit                                                                                                                                            |
|                   |-----|-------------------------------------------------------------------------------------------------------------------------------------------------------|
|                   |4    |A lot                                                                                                                                                  |
|---------------------------------------------------------------------------------------------------------------------------------------------------------------------------------|

BEES_ly_2
|-------------------------|---------------------------------------------------------------------------------------------------------------------------------------------------------|
|                         |Value                                                                                                                                                    |
|-------------------|-----|---------------------------------------------------------------------------------------------------------------------------------------------------------|
|Standard Attributes|Label|Around this time last year, I think I was generally feeling emotionally:
*If you can't remember very well then simply estimate as best you can. - Worried|
|-------------------|-----|---------------------------------------------------------------------------------------------------------------------------------------------------------|
|Labeled Values     |1    |Not at all                                                                                                                                               |
|                   |-----|---------------------------------------------------------------------------------------------------------------------------------------------------------|
|                   |2    |A little bit                                                                                                                                             |
|                   |-----|---------------------------------------------------------------------------------------------------------------------------------------------------------|
|                   |3    |Quite a bit                                                                                                                                              |
|                   |-----|---------------------------------------------------------------------------------------------------------------------------------------------------------|
|                   |4    |A lot                                                                                                                                                    |
|-----------------------------------------------------------------------------------------------------------------------------------------------------------------------------------|

BEES_ly_3
|-------------------------|------------------------------------------------------------------------------------------------------------------------------------------------------|
|                         |Value                                                                                                                                                 |
|-------------------|-----|------------------------------------------------------------------------------------------------------------------------------------------------------|
|Standard Attributes|Label|Around this time last year, I think I was generally feeling emotionally:
*If you can't remember very well then simply estimate as best you can. - Calm|
|-------------------|-----|------------------------------------------------------------------------------------------------------------------------------------------------------|
|Labeled Values     |1    |Not at all                                                                                                                                            |
|                   |-----|------------------------------------------------------------------------------------------------------------------------------------------------------|
|                   |2    |A little bit                                                                                                                                          |
|                   |-----|------------------------------------------------------------------------------------------------------------------------------------------------------|
|                   |3    |Quite a bit                                                                                                                                           |
|                   |-----|------------------------------------------------------------------------------------------------------------------------------------------------------|
|                   |4    |A lot                                                                                                                                                 |
|--------------------------------------------------------------------------------------------------------------------------------------------------------------------------------|

BEES_ly_4
|-------------------------|-----------------------------------------------------------------------------------------------------------------------------------------------------|
|                         |Value                                                                                                                                                |
|-------------------|-----|-----------------------------------------------------------------------------------------------------------------------------------------------------|
|Standard Attributes|Label|Around this time last year, I think I was generally feeling emotionally:
*If you can't remember very well then simply estimate as best you can. - Sad|
|-------------------|-----|-----------------------------------------------------------------------------------------------------------------------------------------------------|
|Labeled Values     |1    |Not at all                                                                                                                                           |
|                   |-----|-----------------------------------------------------------------------------------------------------------------------------------------------------|
|                   |2    |A little bit                                                                                                                                         |
|                   |-----|-----------------------------------------------------------------------------------------------------------------------------------------------------|
|                   |3    |Quite a bit                                                                                                                                          |
|                   |-----|-----------------------------------------------------------------------------------------------------------------------------------------------------|
|                   |4    |A lot                                                                                                                                                |
|-------------------------------------------------------------------------------------------------------------------------------------------------------------------------------|

BEES_ly_5
|-------------------------|-----------------------------------------------------------------------------------------------------------------------------------------------------------|
|                         |Value                                                                                                                                                      |
|-------------------|-----|-----------------------------------------------------------------------------------------------------------------------------------------------------------|
|Standard Attributes|Label|Around this time last year, I think I was generally feeling emotionally:
*If you can't remember very well then simply estimate as best you can. - Confident|
|-------------------|-----|-----------------------------------------------------------------------------------------------------------------------------------------------------------|
|Labeled Values     |1    |Not at all                                                                                                                                                 |
|                   |-----|-----------------------------------------------------------------------------------------------------------------------------------------------------------|
|                   |2    |A little bit                                                                                                                                               |
|                   |-----|-----------------------------------------------------------------------------------------------------------------------------------------------------------|
|                   |3    |Quite a bit                                                                                                                                                |
|                   |-----|-----------------------------------------------------------------------------------------------------------------------------------------------------------|
|                   |4    |A lot                                                                                                                                                      |
|-------------------------------------------------------------------------------------------------------------------------------------------------------------------------------------|

BEES_ly_6
|-------------------------|--------------------------------------------------------------------------------------------------------------------------------------------------------|
|                         |Value                                                                                                                                                   |
|-------------------|-----|--------------------------------------------------------------------------------------------------------------------------------------------------------|
|Standard Attributes|Label|Around this time last year, I think I was generally feeling emotionally:
*If you can't remember very well then simply estimate as best you can. - Afraid|
|-------------------|-----|--------------------------------------------------------------------------------------------------------------------------------------------------------|
|Labeled Values     |1    |Not at all                                                                                                                                              |
|                   |-----|--------------------------------------------------------------------------------------------------------------------------------------------------------|
|                   |2    |A little bit                                                                                                                                            |
|                   |-----|--------------------------------------------------------------------------------------------------------------------------------------------------------|
|                   |3    |Quite a bit                                                                                                                                             |
|                   |-----|--------------------------------------------------------------------------------------------------------------------------------------------------------|
|                   |4    |A lot                                                                                                                                                   |
|----------------------------------------------------------------------------------------------------------------------------------------------------------------------------------|

BEEPS_ly_1
|-------------------------|--------------------------------------------------------------------------------------------------------------------------------------------------------|
|                         |Value                                                                                                                                                   |
|-------------------|-----|--------------------------------------------------------------------------------------------------------------------------------------------------------|
|Standard Attributes|Label|Around this time last year, I think I was generally feeling physically:
*If you can't remember very well then simply estimate as best you can. - Healthy|
|-------------------|-----|--------------------------------------------------------------------------------------------------------------------------------------------------------|
|Labeled Values     |1    |Not at all                                                                                                                                              |
|                   |-----|--------------------------------------------------------------------------------------------------------------------------------------------------------|
|                   |2    |A little bit                                                                                                                                            |
|                   |-----|--------------------------------------------------------------------------------------------------------------------------------------------------------|
|                   |3    |Quite a bit                                                                                                                                             |
|                   |-----|--------------------------------------------------------------------------------------------------------------------------------------------------------|
|                   |4    |A lot                                                                                                                                                   |
|----------------------------------------------------------------------------------------------------------------------------------------------------------------------------------|

BEEPS_ly_2
|-------------------------|----------------------------------------------------------------------------------------------------------------------------------------------------------|
|                         |Value                                                                                                                                                     |
|-------------------|-----|----------------------------------------------------------------------------------------------------------------------------------------------------------|
|Standard Attributes|Label|Around this time last year, I think I was generally feeling physically:
*If you can't remember very well then simply estimate as best you can. - Lethargic|
|-------------------|-----|----------------------------------------------------------------------------------------------------------------------------------------------------------|
|Labeled Values     |1    |Not at all                                                                                                                                                |
|                   |-----|----------------------------------------------------------------------------------------------------------------------------------------------------------|
|                   |2    |A little bit                                                                                                                                              |
|                   |-----|----------------------------------------------------------------------------------------------------------------------------------------------------------|
|                   |3    |Quite a bit                                                                                                                                               |
|                   |-----|----------------------------------------------------------------------------------------------------------------------------------------------------------|
|                   |4    |A lot                                                                                                                                                     |
|------------------------------------------------------------------------------------------------------------------------------------------------------------------------------------|

BEEPS_ly_3
|-------------------------|-------------------------------------------------------------------------------------------------------------------------------------------------------|
|                         |Value                                                                                                                                                  |
|-------------------|-----|-------------------------------------------------------------------------------------------------------------------------------------------------------|
|Standard Attributes|Label|Around this time last year, I think I was generally feeling physically:
*If you can't remember very well then simply estimate as best you can. - Strong|
|-------------------|-----|-------------------------------------------------------------------------------------------------------------------------------------------------------|
|Labeled Values     |1    |Not at all                                                                                                                                             |
|                   |-----|-------------------------------------------------------------------------------------------------------------------------------------------------------|
|                   |2    |A little bit                                                                                                                                           |
|                   |-----|-------------------------------------------------------------------------------------------------------------------------------------------------------|
|                   |3    |Quite a bit                                                                                                                                            |
|                   |-----|-------------------------------------------------------------------------------------------------------------------------------------------------------|
|                   |4    |A lot                                                                                                                                                  |
|---------------------------------------------------------------------------------------------------------------------------------------------------------------------------------|

BEEPS_ly_4
|-------------------------|------------------------------------------------------------------------------------------------------------------------------------------------------|
|                         |Value                                                                                                                                                 |
|-------------------|-----|------------------------------------------------------------------------------------------------------------------------------------------------------|
|Standard Attributes|Label|Around this time last year, I think I was generally feeling physically:
*If you can't remember very well then simply estimate as best you can. - Unfit|
|-------------------|-----|------------------------------------------------------------------------------------------------------------------------------------------------------|
|Labeled Values     |1    |Not at all                                                                                                                                            |
|                   |-----|------------------------------------------------------------------------------------------------------------------------------------------------------|
|                   |2    |A little bit                                                                                                                                          |
|                   |-----|------------------------------------------------------------------------------------------------------------------------------------------------------|
|                   |3    |Quite a bit                                                                                                                                           |
|                   |-----|------------------------------------------------------------------------------------------------------------------------------------------------------|
|                   |4    |A lot                                                                                                                                                 |
|--------------------------------------------------------------------------------------------------------------------------------------------------------------------------------|

BEEPS_ly_5
|-------------------------|----------------------------------------------------------------------------------------------------------------------------------------------------------|
|                         |Value                                                                                                                                                     |
|-------------------|-----|----------------------------------------------------------------------------------------------------------------------------------------------------------|
|Standard Attributes|Label|Around this time last year, I think I was generally feeling physically:
*If you can't remember very well then simply estimate as best you can. - Energetic|
|-------------------|-----|----------------------------------------------------------------------------------------------------------------------------------------------------------|
|Labeled Values     |1    |Not at all                                                                                                                                                |
|                   |-----|----------------------------------------------------------------------------------------------------------------------------------------------------------|
|                   |2    |A little bit                                                                                                                                              |
|                   |-----|----------------------------------------------------------------------------------------------------------------------------------------------------------|
|                   |3    |Quite a bit                                                                                                                                               |
|                   |-----|----------------------------------------------------------------------------------------------------------------------------------------------------------|
|                   |4    |A lot                                                                                                                                                     |
|------------------------------------------------------------------------------------------------------------------------------------------------------------------------------------|

BEEPS_ly_6
|-------------------------|-----------------------------------------------------------------------------------------------------------------------------------------------------|
|                         |Value                                                                                                                                                |
|-------------------|-----|-----------------------------------------------------------------------------------------------------------------------------------------------------|
|Standard Attributes|Label|Around this time last year, I think I was generally feeling physically:
*If you can't remember very well then simply estimate as best you can. - Weak|
|-------------------|-----|-----------------------------------------------------------------------------------------------------------------------------------------------------|
|Labeled Values     |1    |Not at all                                                                                                                                           |
|                   |-----|-----------------------------------------------------------------------------------------------------------------------------------------------------|
|                   |2    |A little bit                                                                                                                                         |
|                   |-----|-----------------------------------------------------------------------------------------------------------------------------------------------------|
|                   |3    |Quite a bit                                                                                                                                          |
|                   |-----|-----------------------------------------------------------------------------------------------------------------------------------------------------|
|                   |4    |A lot                                                                                                                                                |
|-------------------------------------------------------------------------------------------------------------------------------------------------------------------------------|

ex_ly_1
|-------------------------|--------------------------------------------------------------------------------------------------------------------------------------------------------|
|                         |Value                                                                                                                                                   |
|-------------------|-----|--------------------------------------------------------------------------------------------------------------------------------------------------------|
|Standard Attributes|Label|Around this time last year, I was exercising:    *If you can't remember very well then simply estimate as best you can. - Light exercise (e.g., walking)|
|-------------------|-----|--------------------------------------------------------------------------------------------------------------------------------------------------------|
|Labeled Values     |0    |Never                                                                                                                                                   |
|                   |-----|--------------------------------------------------------------------------------------------------------------------------------------------------------|
|                   |1    |About once a week or less                                                                                                                               |
|                   |-----|--------------------------------------------------------------------------------------------------------------------------------------------------------|
|                   |2    |A few times per week                                                                                                                                    |
|                   |-----|--------------------------------------------------------------------------------------------------------------------------------------------------------|
|                   |3    |About once a day                                                                                                                                        |
|----------------------------------------------------------------------------------------------------------------------------------------------------------------------------------|

ex_ly_2
|-------------------------|-----------------------------------------------------------------------------------------------------------------------------------------------------------|
|                         |Value                                                                                                                                                      |
|-------------------|-----|-----------------------------------------------------------------------------------------------------------------------------------------------------------|
|Standard Attributes|Label|Around this time last year, I was exercising:    *If you can't remember very well then simply estimate as best you can. - Moderate exercise (e.g., jogging)|
|-------------------|-----|-----------------------------------------------------------------------------------------------------------------------------------------------------------|
|Labeled Values     |0    |Never                                                                                                                                                      |
|                   |-----|-----------------------------------------------------------------------------------------------------------------------------------------------------------|
|                   |1    |About once a week or less                                                                                                                                  |
|                   |-----|-----------------------------------------------------------------------------------------------------------------------------------------------------------|
|                   |2    |A few times per week                                                                                                                                       |
|                   |-----|-----------------------------------------------------------------------------------------------------------------------------------------------------------|
|                   |3    |About once a day                                                                                                                                           |
|-------------------------------------------------------------------------------------------------------------------------------------------------------------------------------------|

ex_ly_3
|-------------------------|-----------------------------------------------------------------------------------------------------------------------------------------------------------------|
|                         |Value                                                                                                                                                            |
|-------------------|-----|-----------------------------------------------------------------------------------------------------------------------------------------------------------------|
|Standard Attributes|Label|Around this time last year, I was exercising:    *If you can't remember very well then simply estimate as best you can. - High intensity exercise (e.g., running)|
|-------------------|-----|-----------------------------------------------------------------------------------------------------------------------------------------------------------------|
|Labeled Values     |0    |Never                                                                                                                                                            |
|                   |-----|-----------------------------------------------------------------------------------------------------------------------------------------------------------------|
|                   |1    |About once a week or less                                                                                                                                        |
|                   |-----|-----------------------------------------------------------------------------------------------------------------------------------------------------------------|
|                   |2    |A few times per week                                                                                                                                             |
|                   |-----|-----------------------------------------------------------------------------------------------------------------------------------------------------------------|
|                   |3    |About once a day                                                                                                                                                 |
|-------------------------------------------------------------------------------------------------------------------------------------------------------------------------------------------|

BEES_c
|-------------------------|----------------------------|
|                         |Value                       |
|-------------------|-----|----------------------------|
|Standard Attributes|Label|BEES score (during lockdown)|
|------------------------------------------------------|

BEES_ly
|-------------------------|------------------------------------|
|                         |Value                               |
|-------------------|-----|------------------------------------|
|Standard Attributes|Label|BEES score (reflecting on last year)|
|--------------------------------------------------------------|

BEEPS_c
|-------------------------|-----------------------|
|                         |Value                  |
|-------------------|-----|-----------------------|
|Standard Attributes|Label|BEEPS (during lockdown)|
|-------------------------------------------------|

BEEPS_ly
|-------------------------|-------------------------------|
|                         |Value                          |
|-------------------|-----|-------------------------------|
|Standard Attributes|Label|BEEPS (reflecting on last year)|
|---------------------------------------------------------|

exercise_current
|-------------------------|--------------------------|
|                         |Value                     |
|-------------------|-----|--------------------------|
|Standard Attributes|Label|Exercise (during lockdown)|
|----------------------------------------------------|

exercise_ly
|-------------------------|----------------------------------|
|                         |Value                             |
|-------------------|-----|----------------------------------|
|Standard Attributes|Label|Exercise (reflecting on last year)|
|------------------------------------------------------------|


SAVE TRANSLATE OUTFILE=
    'G:\2020\Research\covid\DATA\data_files\Aus_COVID_wellbeing_survey_data_SPSS.csv'
  /TYPE=CSV
  /ENCODING='UTF8'
  /MAP
  /REPLACE
  /FIELDNAMES
  /CELLS=VALUES.

Data written to G:\2020\Research\covid\DATA\data_files\Aus_COVID_wellbeing_survey_data_SPSS.csv.
76 variables and 1599 cases written.
Variable: RecordedDate       Type: Number   Width:  20   Dec: 0
Variable: daysinlockdown     Type: Number   Width:   8   Dec: 0
Variable: state_res          Type: Number   Width:  40   Dec: 0
Variable: gender             Type: Number   Width:  40   Dec: 0
Variable: age                Type: Number   Width:  40   Dec: 0
Variable: Rel_status         Type: Number   Width:  40   Dec: 0
Variable: employment         Type: Number   Width:  40   Dec: 0
Variable: industry           Type: Number   Width:  40   Dec: 0
Variable: enagage_1          Type: Number   Width:  40   Dec: 0
Variable: enagage_2          Type: Number   Width:  40   Dec: 0
Variable: enagage_3          Type: Number   Width:  40   Dec: 0
Variable: enagage_4          Type: Number   Width:  40   Dec: 0
Variable: C_change_3         Type: Number   Width:  40   Dec: 0
Variable: C_change_4         Type: Number   Width:  40   Dec: 0
Variable: C_change_5         Type: Number   Width:  40   Dec: 0
Variable: C_change_6         Type: Number   Width:  40   Dec: 0
Variable: C_change_7         Type: Number   Width:  40   Dec: 0
Variable: C_change_8         Type: Number   Width:  40   Dec: 0
Variable: C_change_9         Type: Number   Width:  40   Dec: 0
Variable: C_change_10        Type: Number   Width:  40   Dec: 0
Variable: C_change_13        Type: Number   Width:  40   Dec: 0
Variable: C_change_14        Type: Number   Width:  40   Dec: 0
Variable: C_change_17        Type: Number   Width:  40   Dec: 0
Variable: C_impact_1         Type: Number   Width:  40   Dec: 0
Variable: C_impact_2         Type: Number   Width:  40   Dec: 0
Variable: C_impact_3         Type: Number   Width:  40   Dec: 0
Variable: C_impact_4         Type: Number   Width:  40   Dec: 0
Variable: C_impact_5         Type: Number   Width:  40   Dec: 0
Variable: C_impact_6         Type: Number   Width:  40   Dec: 0
Variable: C_impact_7         Type: Number   Width:  40   Dec: 0
Variable: C_impact_8         Type: Number   Width:  40   Dec: 0
Variable: concerns_1         Type: Number   Width:  40   Dec: 0
Variable: concerns_2         Type: Number   Width:  40   Dec: 0
Variable: concerns_3         Type: Number   Width:  40   Dec: 0
Variable: concerns_4         Type: Number   Width:  40   Dec: 0
Variable: concerns_5         Type: Number   Width:  40   Dec: 0
Variable: concerns_6         Type: Number   Width:  40   Dec: 0
Variable: concerns_7         Type: Number   Width:  40   Dec: 0
Variable: concerns_8         Type: Number   Width:  40   Dec: 0
Variable: concerns_9         Type: Number   Width:  40   Dec: 0
Variable: BEES_c_1           Type: Number   Width:  40   Dec: 0
Variable: BEES_c_2           Type: Number   Width:  40   Dec: 0
Variable: BEES_c_3           Type: Number   Width:  40   Dec: 0
Variable: BEES_c_4           Type: Number   Width:  40   Dec: 0
Variable: BEES_c_5           Type: Number   Width:  40   Dec: 0
Variable: BEES_c_6           Type: Number   Width:  40   Dec: 0
Variable: BEEPS_c_1          Type: Number   Width:  40   Dec: 0
Variable: BEEPS_c_2          Type: Number   Width:  40   Dec: 0
Variable: BEEPS_c_3          Type: Number   Width:  40   Dec: 0
Variable: BEEPS_c_4          Type: Number   Width:  40   Dec: 0
Variable: BEEPS_c_5          Type: Number   Width:  40   Dec: 0
Variable: BEEPS_c_6          Type: Number   Width:  40   Dec: 0
Variable: ex_c_1             Type: Number   Width:  40   Dec: 0
Variable: ex_c_2             Type: Number   Width:  40   Dec: 0
Variable: ex_c_3             Type: Number   Width:  40   Dec: 0
Variable: BEES_ly_1          Type: Number   Width:  40   Dec: 0
Variable: BEES_ly_2          Type: Number   Width:  40   Dec: 0
Variable: BEES_ly_3          Type: Number   Width:  40   Dec: 0
Variable: BEES_ly_4          Type: Number   Width:  40   Dec: 0
Variable: BEES_ly_5          Type: Number   Width:  40   Dec: 0
Variable: BEES_ly_6          Type: Number   Width:  40   Dec: 0
Variable: BEEPS_ly_1         Type: Number   Width:  40   Dec: 0
Variable: BEEPS_ly_2         Type: Number   Width:  40   Dec: 0
Variable: BEEPS_ly_3         Type: Number   Width:  40   Dec: 0
Variable: BEEPS_ly_4         Type: Number   Width:  40   Dec: 0
Variable: BEEPS_ly_5         Type: Number   Width:  40   Dec: 0
Variable: BEEPS_ly_6         Type: Number   Width:  40   Dec: 0
Variable: ex_ly_1            Type: Number   Width:  40   Dec: 0
Variable: ex_ly_2            Type: Number   Width:  40   Dec: 0
Variable: ex_ly_3            Type: Number   Width:  40   Dec: 0
Variable: BEES_c             Type: Number   Width:   8   Dec: 2
Variable: BEES_ly            Type: Number   Width:   8   Dec: 2
Variable: BEEPS_c            Type: Number   Width:   8   Dec: 2
Variable: BEEPS_ly           Type: Number   Width:   8   Dec: 2
Variable: exercise_current   Type: Number   Width:   8   Dec: 2
Variable: exercise_ly        Type: Number   Width:   8   Dec: 2
