# Supplementary material for: Change in mental health, physical health, and social relationships during highly restrictive lockdown in the COVID-19 pandemic: evidence from Australia
Source: PeerJ. 2021 Jul 22;9:e11767. doi: 10.7717/peerj.11767 (PMC8310621; doi:10.7717/peerj.11767)
Supplement: Supplemental Information 2 — The data is available in three different formats. [file peerj-09-11767-s002.zip]

Archive with 3 entries (3 files):
- peerj-57922-Aus_COVID_wellbeing_survey_data_CSV_data_as_numbers.csv
- peerj-57922-Aus_COVID_wellbeing_survey_data_CSV_data_as_text.csv
- peerj-57922-Aus_COVID_wellbeing_survey_data_SPSS.sav
