# Supplementary material for: Change in mental health, physical health, and social relationships during highly restrictive lockdown in the COVID-19 pandemic: evidence from Australia
Source: PeerJ. 2021 Jul 22;9:e11767. doi: 10.7717/peerj.11767 (PMC8310621; doi:10.7717/peerj.11767)
Supplement: Supplemental Information 2 — The data is available in three different formats. [file peerj-09-11767-s002.zip › peerj-57922-Aus_COVID_wellbeing_survey_data_CSV_data_as_numbers.csv]

RecordedDate	daysinlockdown	state_res	gender	age	Rel_status	employment	industry	enagage_1	enagage_2	enagage_3	enagage_4	C_change_3	C_change_4	C_change_5	C_change_6	C_change_7	C_change_8	C_change_9	C_change_10	C_change_13	C_change_14	C_change_17	C_impact_1	C_impact_2	C_impact_3	C_impact_4	C_impact_5	C_impact_6	C_impact_7	C_impact_8	concerns_1	concerns_2	concerns_3	concerns_4	concerns_5	concerns_6	concerns_7	concerns_8	concerns_9	BEES_c_1	BEES_c_2	BEES_c_3	BEES_c_4	BEES_c_5	BEES_c_6	BEEPS_c_1	BEEPS_c_2	BEEPS_c_3	BEEPS_c_4
4/14/2020 14:25:17	14	8	1	5	2	1	16	2	2	3	3	5	2	3	3	3	4	1	4	4	4	3	3	2	3	4	3	3	3	2	2	2	2	2	2	2	2	1	3	3	2	3	2	3	2	2	3	2	3
4/14/2020 15:02:00	14	8	2	6	2	3	17	4	3	3	3	4	1	1	2	1	3	1	1	5	5	5	1	1	3	2	3	1	2	1	2	3	3	2	3	1	1	2	2	4	3	2	3	2	1	3	3	2	2
4/14/2020 15:02:47	14	8	2	5	2	4		3	3	3	4	3	3	3	3	1	4			4	4	4	2	2	3	1	2	2			2	3	1			2	2	4	3	2	3	2	3	2	3	2	2	2	3
4/14/2020 15:05:06	14	8	2	4	2	1	17	4	3	4	4	3	3	5	5	1	4	1	5	5	5	5	2	1	3	3	2	2	3	2	1	2	1	2	2	1	2	2	3	3	2	3	2	3	1	3	2	1	4
4/14/2020 15:08:35	14	8	2	2	2	3	17	4	2	4	4	1	5	1	4	1	4	2	4	4	5	4	2	3	4	3	3	3	3	3	4	4	2	1	1	1	2	2	3	3	4	2	3	2	3	2	1	1	4
4/14/2020 15:08:59	14	8	2	6	2	1	14	4	4	4	4	4	4	5	1	1	5	3	3	5	4	5	2	2	1	3	3	3	3	2	2	4	4	3	4	4	2	3	3	3	3	2	2	2	2	2	3	2	2
4/14/2020 15:09:02	14	8	2	4	2	1	17	4	1	4	4	4	3	1	4	1	4	3	1	4	4	5	2	4	3	4	4	2	3	3	1	2	1	1	1	1	1	1	4	3	2	2	1	3	1	3	2	3	2
4/14/2020 15:35:40	14	8	1	4	2	1	16	4	3	4	4	2	3	2	4	2	4	3	3	4	4	4	2	2	3	3	3	3	3	2	2	2	1	2	1	1	1	1	3	2	3	2	2	3	1	3	2	3	2
4/14/2020 15:36:58	14	5	1	5	2	1	17	4	4	4	4	4	3	3	4	2	3	1	4	4	4	3	3	3	2	3	3	4	2	4	2	3	2	2	2	1	2	1	3	3	2	3	2	3	1	2	2	2	3
4/14/2020 15:40:56	14	8	2	2	2	1	5	3	3	3	4	4	3	3	3	3	3	1	2	5	4	4	3	2	3	4	3	3	4	2	3	2	3	2	3	3	2	2	4	2	3	2	3	2	2	2	3	1	3
4/14/2020 15:42:02	14	8	2	3	2	1	13	4	4	3	4	5	5	2	4	1	5	1	5	5	5	5	2	4	1	4	2	4	3	1	1	3	4	4	4	4	2	2	4	3	4	3	2	2	3	3	3	3	2
4/14/2020 15:46:05	14	8	2	5	2	4		4	4	4	4	5	3	5	3	1	5			5	5	5	3	3	3	3	3	3			4	4	1			1	1	1	3	3	3	2	2	2	3	3	2	3	3
4/14/2020 15:48:37	14	8	2	3	1	2	17	4	4	4	4			1	4	1	4	1	1	5	5	5	1	1	1		3	1	1	1	1	4	3	3	2	2	2	4	1	3	3	2	2	1	3	1	3	1	4
4/14/2020 15:50:22	14	8	1	3	2	1	15	3	3	4	4	3	3	2	3	3	3	2	3	4	4	4	3	2	2	3	2	2	2	2	2	3	2	2	1	1	2	2	3	2	2	2	2	2	2	1	2	1	3
4/14/2020 15:51:03	14	8	2	4	2	3	13	4	4	4	4	4	1	1	4	1	4	1	3	5	5	5	3	3	2	3	3	3	2	3	2	4	2	2	4	2	1	2	3	2	3	3	3	2	3	3	2	2	2
4/14/2020 15:51:12	14	8	1	4	2	1	2	4	4	4	4	2	3	1	4	1	5	1	5	5	4	5	3	2	4	2	3	3	3	3	1	1	3	3	2	2	1	3	4	2	3	2	1	1	1	3	1	3	2
4/14/2020 15:51:43	14	8	1	4	2	1	9	4	3	4	4	3	3	1	4	1	5	2	3	4	3	2	2	3	1	2	3	3	3	3	3	4	2	1	1	1	2	2	4	2	3	2	3	1	4	4	3	4	1
4/14/2020 15:53:17	14	8	2	4	2	1	16	4	4	4	4	4	3	1	4	1	3	1	3	5	4	4	2	2	2	3	3	3	2	2	4	4	2	2	2	2	2	3	3	2	3	2	2	2	3	1	3	1	4
4/14/2020 15:56:29	14	8	2	3	1	1	16	4	4	3	4			1	4	1	5	2	3	5	4	3	2	3	3		2	2	2	1	2	3	2	2	2	2	3	2	3	3	2	2	2	2	2	3	2	3	1
4/14/2020 15:57:17	14	8	2	3	2	4		4	3	3	4	3	2	1	4	1	4			5	4	4	2	3	1	3	3	3			3	3	4			4	4	4	3	3	3	2	2	2	2	2	3	2	1
4/14/2020 15:58:55	14	8	1	3	2	1	16	3	3	3	3	4	3	2	3	1	4	3	3	5	3	4	3	3	3	3	3	3	3	3	2	2	1	1	1	1	2	2	2	4	2	4	1	3	2	3	3	2	2
4/14/2020 16:06:34	14	8	1	4	2	1	13	4	3	4	4	4	1	2	4	1	4	1	5	3	3	2	2	2	4	4	4	3	3	2	2	2	2	2	1	1	1	1	3	3	3	2	1	2	1	2	2	1	2
4/14/2020 16:08:33	14	7	2	6	2	1	17	4	4	4	4	5	3	5	3	1	5	2	3	5	5	5	3	2	2	3	4	2	3	3	4	4	4	4	4	4	3	4	4	4	4	2	3	2	4	2	2	2	3
4/14/2020 16:09:00	14	8	1	5	2	5		3	1	3	4	4	2	5	3	3	3			5	5	3	2	2	1	3	3	3			3	3	4			4	3	3	3	2	2	2	2	1	2	1	4	1	4
4/14/2020 16:09:30	14	7	2	3	2	1	20	4	2	3	3	5	1	4	4	2	4	5	3	4	4	3	3	2	4	3	3	3	3	3	1	2	3	3	4	1	1	1	2	2	3	2	3	2	3	1	4	1	4
4/14/2020 16:12:48	14	8	2	2	2	2	16	2	2	3	2	5	3	2	5	1	4	2	1	4	3	5	4	2	1	3	3	3	3	4	2	3	3	2	2	2	2	2	2	3	2	2	2	3	2	2	2	3	2
4/14/2020 16:13:30	14	8	2	4	2	2	7	4	4	4	4	2	2	1	1	1	1	5	5	5	3	5	2	3	3	1	2	2	5	5	3	4	3	3	4	4	4	4	4	2	4	2	4	2	4	2	4	1	4
4/14/2020 16:13:40	14	7	2	7	2	1	17	3	3	4	4	3	3	2	1	1	3	3	4	5	4	4	3	3	3	3	3	3	2	2	2	2	2	2	2	1	1	1	3	2	4	2	2	2	2	4	1	3	2
4/14/2020 16:13:55	14	8	1	8	2	2	13	3	1	3	3	4	3	3	4	3	1	3	4	4	3	3	3	3	2	3	3	3	3	3	2	2	1	2	1	1	1	1	3	3	1	4	2	3	1	4	1	3	1
4/14/2020 16:14:15	14	7	2	4	2	2	17	4	3	4	4	3	3	1	4	1	1	4	4	1	2	2	2	2	3	3	1	2	2	2	4	4	2	2	2	2	2	3	3	2	4	2	4	2	3	1	4	2	2
4/14/2020 16:14:28	14	7	2	8	1	5		4	4	2	4			4	4	1	5			5	5	3	3	3	3		3	3			4	4	1			1	4	1	4	4	3	3	2	3	2	2	3	2	3
4/14/2020 16:15:00	14	8	2	7	2	4		4	4	4	4	4	3	1	4	1	4			5	5	5	2	2	3	3	3	3			2	3	2			1	2	1	3	3	3	2	3	1	3	2	3	1	2
4/14/2020 16:17:52	14	8	2	2	2	1	16	4	4	4	4	4	3	1	4	1	3	2	3	5	5	5	2	3	3	3	3	3	2	2	1	3	2	3	2	2	3	3	4	3	4	2	3	2	3	3	2	3	1
4/14/2020 16:18:25	14	8	2	3	1	2	7	1	1	1	1			1	3	1	4	1	3	5	5	5	2	2	2		3	3	3	3	2	3	4	4	4	4	3	4	4	2	3	2	3	2	2	3	2	2	1
4/14/2020 16:22:11	14	8	2	7	1	4		4	4	4	4			4	4	1	5			5	5	3	4	4	5		3	4			4	4	1			1	1	2	4	3	3	4	2	4	2	2	2	2	3
4/14/2020 16:28:59	14	8	2	6	2	2	5	3	3	3	4	1	5	2	3	1	4	3	3	5	5	4	1	3	2	2	3	2	3	3	3	4	3	2	3	2	2	3	3	2	3	2	4	2	2	2	2	2	2
4/14/2020 16:33:09	14	8	2	5	2	3	8	4	4	4	4	4	4	2	4	2	3	2	1	5	3	2	4	4	2	2	3	3	3	2	2	2	3	3	3	1	1	1	3	4	1	3	1	4	1	2	4	1	2
4/14/2020 16:36:07	14	8	2	6	2	1	16	4	4	4	4	4	4	4	4	1	4	3	3	5	3	4	2	3	2	3	3	3	3	2	2	2	3	3	1	1	1	1	4	3	2	2	2	2	2	3	2	2	2
4/14/2020 16:37:29	14	4	1	4	2	3	15	4	4	4	4	2	3	3	3	2	5	5	3	5	5	1	4	4	5	4	4	4	5	5	1	3	1	2	1	1	1	1	4	4	2	3	2	3	2	3	2	2	2
4/14/2020 16:38:18	14	8	2	3	2	1	17	1	1	4	4	4	3	1	4	2	2	2	5	5	4	4	2	4	3	2	3	2	3	2	1	4	1	2	1	1	1	2	2	2	2	2	2	2	2	2	3	2	3
4/14/2020 16:40:51	14	8	1	3	1	5		4	4	3	4			4	1	1	1			5	5	5	1	1	1		1	1			1	2	4			3	4	4	4	1	4	2	4	1	4	1	4	1	4
4/14/2020 16:41:05	14	8	2	4	2	1	13	3	3	2	4	4	3	1	4	1	4	1	5	5	5	3	2	2	1	3	2	2	3	3	2	4	4	3	4	4	2	1	1	2	3	1	2	2	1	3	2	3	1
4/14/2020 16:41:18	14	8	2	7	2	4		3	3	4	4	3	4	3	4	2	4			5	3	3	3	3	4	3	3	2			2	3	1			1	1	2	3	3	2	3	2	3	2	2	3	2	2
4/14/2020 16:41:48	14	8	1	8	2	1	20	4	1	3	3	5	1	1	4	1	2	1	1	5	5	4	2	2	1	2	3	3	1	1	2	3	4	4	3	2	1	2	4	2	2	3	2	2	1	3	2	2	2
4/14/2020 16:47:38	14	8	2	5	2	2	16	2	2	1	4	4	3	5	5	1	4	1	1	5	5	4	2	1	3	3	3	3	3	2	2	2	2	2	3	1	1	2	3	2	3	2	2	2	2	1	4	2	4
4/14/2020 16:51:28	14	8	1	4	2	1	20	4	4	4	4	3	3	3	2	1	1	1	2	5	5	2	3	3	3	3	3	2	3	3	1	1	3	1	3	1	1	1	2	2	1	4	1	4	2	4	1	4	1
4/14/2020 16:53:10	14	8	1	3	2	1	9	4	3	4	4	3	3	2	4	1	4	3	3	4	3	3	3	3	3	3	3	3	3	4	2	3	4	2	4	2	2	1	4	2	3	2	2	2	2	4	2	4	2
4/14/2020 16:54:21	14	8	2	7	2	1	10	3	3	2	4	3	3	2	3	2	3	3	3	5	5	2	2	3	1	3	3	3	3	4	2	3	3	3	4	3	1	1	4	2	4	3	4	2	4	2	2	2	2
4/14/2020 16:57:19	14	2	2	8	2	4		3	3	3	4	3	3	2	4	1	4			5	4	5	3	2	3	3	3	3			4	3	1			1	2	1	2	2	2	2	2	2	1	3	2	2	4
4/14/2020 16:57:45	14	2	2	9	2	3	16	3	3	3	3	5	1	4	4	1	4	1	3	5	4	4	3	2	4	4	3	2	2	3	4	4	2	1	1	3	2	2	4	3	2	3	2	2	2	3	2	2	2
4/14/2020 16:58:17	14	8	2	7	1	3	18	3	3	2	3			2	3	1	1	1	1	5	5	4	2	3	2		3	3	3	1	3	3	2	3	1	1	1	2	4	1	3	2	3	2	3	1	3	2	4
4/14/2020 17:00:34	14	8	2	5	2	4		4	3	4	4	4	3	4	3	1	3			4	4	4	2	3	2	3	3	2			2	2	2			1	2	2	2	2	3	2	2	2	2	2	3	2	3
4/14/2020 17:01:29	14	8	1	4	1	1	18	4	4	4	4			3	3	1	4	1	2	5	4	5	2	4	2		3	3	3	3	1	1	4	2	4	1	1	2	4	2	3	3	2	2	2	3	2	2	2
4/14/2020 17:02:01	14	8	2	2	2	5		4	4	4	4	5	4	2	2	1	2			5	5	5	1	3	1	5	5	5			2	4	4			2	2	2	4	2	4	2	4	2	4	2	3	2	4
4/14/2020 17:03:34	14	8	1	3	2	1	17	4	3	4	4	3	3	2	3	1	2	2	4	4	4	3	2	3	3	3	3	3	3	2	2	2	3	3	3	2	2	2	3	2	3	2	2	2	2	2	2	2	2
4/14/2020 17:03:58	14	8	2	7	2	3	7	3	1	4	3	3	3	2	4	1	5	1	5	5	4	5	2	2	1	3	3	2	2	3	4	4	4	3	4	4	4	3	3	2	2	2	2	2	2	3	2	2	3
4/14/2020 17:03:59	14	8	2	4	2	1	17	2	1	2	2	5	3	3	5	5	5	3	3	5	3	3	2	2	4	3	3	2	3	3	1	1	1	1	1	1	2	3	3	2	2	2	1	3	1	2	3	1	2
4/14/2020 17:04:32	14	8	2	3	2	1	16	3	3	4	4	5	2	1	4	1	4	5	3	5	4	4	3	2	3	4	2	2	4	3	2	2	2	1	1	1	2	1	2	3	2	3	1	2	2	2	4	3	2
4/14/2020 17:10:13	14	8	2	7	1	1	15	4	4	4	4			1	5	1	4	3	5	5	5	5	2	3	3		1	2	3	5	3	4	1	1	1	1	1	2	4	2	3	3	2	3	2	3	3	2	3
4/14/2020 17:10:26	14	8	2	3	2	3	16	1	1	2	2	2	3	1	4	1	5	1	3	5	5	4	3	3	2	5	3	3	3	3	2	2	1	1	1	1	1	1	2	4	2	4	1	4	2	4	1	4	1
4/14/2020 17:13:04	14	8	2	8	2	5		3	3	3	3	3	3	3	3	3	3			5	5	4	3	3	3	3	3	3			4	4	2			4	4	4	4	2	2	3	1	3	2	3	2	2	2
4/14/2020 17:13:18	14	8	2	8	2	1	1	4	1	3	4	3	3	1	4	1	4	1	4	5	5	4	2	3	3	4	3	3	3	3	2	4	2	2	1	1	1	2	4	3	2	3	2	2	2	2	3	2	3
4/14/2020 17:15:42	14	8	2	6	2	1	20	4	4	4	4	4	1	4	1	4	4	1	5	5	2	5	3	3	2	3	3	3	3	3	3	4	3	4	4	4	3	2	4	3	3	2	2	2	2	2	2	2	2
4/14/2020 17:20:20	14	8	2	6	2	2	13	2	2	4	3	2	2	1	3	1	2	1	5	4	3	5	2	3	3	3	2	2	3	2	3	4	2	3	2	1	1	2	3	2	3	3	3	1	1	2	3	2	3
4/14/2020 17:21:11	14	4	2	3	2	1	11	4	4	4	4	3	3	1	4	1	4	1	4	5	4	3	2	3	2	3	3	3	3	2	2	2	2	3	2	2	2	2	3	2	4	2	3	1	2	2	2	1	2
4/14/2020 17:22:29	14	8	2	7	2	2	17	4	4	2	3	3	3	2	4	1	5	3	3	4	3	3	3	3	3	3	3	3	3	3	2	2	2	2	1	1	1	1	3	4	2	3	2	3	2	3	2	3	2
4/14/2020 17:23:50	14	8	2	8	2	5		4	4	2	4	3	3	3	4	4	4			4	1	5	2	3	2	3	3	3			1	3	3			2	1	1	3	2	3	3	2	2	1	3	2	2	1
4/14/2020 17:28:11	14	8	2	3	2	1	16	1	1	3	3	3	3	4	3	2	4	3	3	5	3	4	3	3	3	3	3	3	3	3	1	2	2	1	1	1	1	1	2	4	2	4	2	4	2	3	2	3	2
4/14/2020 17:28:41	14	8	2	6	2	2	11	4	3	3	4	3	3	4	3	1	1	1	1	5	5	4	3	2	3	3	3	3	3	3	4	4	4	4	1	1	1	1	3	2	2	2	3	2	2	2	3	2	3
4/14/2020 17:29:04	14	8	1	7	2	1	16	3	3	3	4	4	3	3	2	1	5	1	5	5	4	3	2	3	1	3	3	3	3	2	3	2	3	3	4	3	1	1	3	2	4	2	2	2	3	4	2	3	1
4/14/2020 17:30:15	14	8	2	7	2	5		3	3	2	2	4	3	1	5	1	4			5	5	3	3	3	2	3	3	3			3	4	4			4	4	2	4	2	3	2	3	2	3	3	2	2	1
4/14/2020 17:30:19	14	8	2	7	2	1	20	4	4	3	4	3	3	1	4	1	3	3	3	4	4	5	2	2	2	3	3	3	3	2	2	2	4	2	4	1	2	1	4	2	3	2	2	2	2	3	2	2	3
4/14/2020 17:30:48	14	8	2	3	2	1	13	3	3	2	2	4	2	1	5	1	4	1	5	5	5	4	3	3	3	3	3	3	3	3	2	4	2	2	2	2	1	2	3	3	2	3	2	1	2	1	2	1	4
4/14/2020 17:30:51	14	8	2	6	2	3	16	4	4	4	4	1	2	1	2	1	2	1	2	1	5	5	1	1	2	1	2	2	2	1	2	4	4	4	3	3	2	4	4	2	4	2	4	2	3	3	3	2	3
4/14/2020 17:33:04	14	8	2	6	2	3	17	2	2	2	2	5	3	5	3	1	4	3	4	5	5	4	3	3	2	3	3	3	3	4	1	2	3	4	4	4	2	1	2	4	2	4	2	2	2	4	2	4	1
4/14/2020 17:33:06	14	8	2	4	2	1	17	3	3	2	3	4	1	1	4	1	3	1	3	5	5	4	2	4	2	4	2	2	1	1	3	2	4	4	3	1	2	2	4	3	3	2	2	2	2	3	3	2	2
4/14/2020 17:33:41	14	7	2	2	2	2	17	4	2	4	4	3	4	1	4	1	4	3	3	4	4	4	2	2	2	3	2	2	3	3	4	4	4	3	2	2	3	3	3	2	2	1	2	1	2	2	3	2	2
4/14/2020 17:34:34	14	8	2	2	1	1	13	3	3	4	4			5	5	1	5	1	5	4	5	5	3	3	3		3	3	2	2	1	3	1	2	1	1	2	2	2	3	2	3	2	2	2	4	3	2	2
4/14/2020 17:35:21	14	8	2	4	2	4		3	3	2	3	3	3	1	5	1	4			1	4	3	3	3	3	3	3	3			3	3	1			1	1	1	2	3	3	2	2	2	2	3	2	3	1
4/14/2020 17:39:55	14	4	2	3	2	4		4	4	3	4	4	1	5	3	1	2			5	4	5	2	2	3	4	5	2			2	3	1			1	2	3	2	2	3	2	2	1	3	1	4	2	4
4/14/2020 17:41:14	14	8	2	3	2	1	17	3	3	3	3	4	3	4	4	4	4	3	3	4	3	3	3	3	3	3	2	3	3	4	2	2	1	1	1	1	2	2	3	3	2	3	1	2	2	2	3	3	2
4/14/2020 17:48:55	14	8	2	7	2	1	17	4	4	4	4	5	3	5	4	1	5	2	5	5	4	3	3	3	3	3	4	4	3	4	2	3	3	2	2	1	1	1	3	3	2	3	2	3	2	4	2	4	1
4/14/2020 17:48:58	14	8	2	2	2	3	17	4	4	4	4	5	1	1	4	1	4	1	3	5	5	4	1	2	3	4	3	3	1	1	2	2	4	4	4	1	1	2	3	2	4	1	3	1	3	1	2	1	3
4/14/2020 17:51:26	14	2	2	4	1	1	11	4	3	3	4			1	4	1	5	1	5	5	5	5	1	2	4		4	2	2	1	2	4	2	3	2	1	2	3	4	3	3	2	4	2	3	4	2	2	3
4/14/2020 17:51:34	14	6	2	6	1	1	16	3	3	3	3			3	4	1	4	1	5	5	5	4	4	4	2		4	3	4	4	2	2	2	1	1	1	1	1	2	4	3	4	2	3	1	3	2	3	2
4/14/2020 17:52:33	14	8	2	4	2	1	17	2	4	4	4	3	3	4	3	1	5	1	5	3	3	3	2	1	2	2	4	2	2	2	3	3	4	4	4	2	2	4	3	2	4	1	3	1	3	2	4	1	3
4/14/2020 17:52:36	14	8	2	4	2	2	16	3	1	4	3	4	3	1	4	1	3	3	5	2	4	3	2	3	4	3	3	3	3	3	2	3	2	1	1	1	1	1	3	4	3	2	3	2	2	4	2	3	2
4/14/2020 17:54:03	14	8	1	3	1	1	13	4	4	4	3			5	4	1	4	1	4	5	3	3	2	3	4		4	3	3	3	2	3	1	2	1	1	2	2	3	2	3	2	1	2	3	3	1	2	2
4/14/2020 17:56:11	14	8	2	6	2	1	16	3	3	3	1	5	2	5	4	1	2	2	2	5	4	5	2	3	3	3	3	2	3	2	3	3	2	2	2	1	1	1	4	2	3	2	2	1	3	2	3	1	3
4/14/2020 17:57:35	14	4	2	6	2	3	7	1	1	1	1	3	3	4	3	2	4	2	2	4	1	3	3	3	3	3	3	3	3	3	2	3	2	2	2	1	1	1	2	3	2	3	2	2	2	4	1	2	2
4/14/2020 17:57:35	14	8	1	7	2	1	20	4	4	4	4	4	3	4	4	2	3	1	4	5	3	4	3	3	3	3	3	2	2	3	2	2	1	1	1	1	1	1	2	2	2	2	2	2	2	3	2	3	2
4/14/2020 17:57:49	14	8	2	7	2	2	17	4	4	3	4	3	3	4	4	1	4	1	4	5	4	4	3	4	3	2	3	3	3	3	3	3	2	1	1	1	2	2	3	3	3	3	3	2	2	3	2	3	1
4/14/2020 17:58:05	14	8	2	6	2	1	17	4	4	4	4	1	5	1	5	1	5	5	3	5	5	1	2	3	3	3	3	3	4	3	4	4	2	2	1	2	2	2	3	3	3	3	2	2	2	4	2	4	1
4/14/2020 17:59:50	14	8	1	3	2	1	7	4	1	3	4	5	3	1	5	1	4	1	3	4	4	4	3	3	1	4	4	2	1	1	1	1	1	4	4	2	2	1	4	3	1	3	1	2	1	2	3	2	1
4/14/2020 18:00:39	14	8	2	6	2	1	17	4	4	4	4	3	3	3	3	1	5	3	3	5	5	5	2	3	3	2	3	3	3	3	2	3	1	1	1	1	1	2	3	2	3	1	2	1	2	2	3	1	2
4/14/2020 18:01:08	14	8	2	3	2	1	18	2	1	2	3	4	2	4	5	1	5	1	5	5	4	4	2	4	2	4	5	4	3	1	2	3	2	2	1	1	2	2	2	2	2	2	3	2	2	2	1	3	1
4/14/2020 18:01:53	14	8	2	9	4	5		3	3	4	3			3	4	2	4			5	4	4	3	3	3		3	3			2	3	1			1	1	1	3	2	2	3	2	3	1	2	3	3	2
4/14/2020 18:06:14	14	8	2	3	2	3	13	2	2	3	2	5	3	3	3	3	3	3	3	4	3	4	2	3	3	4	3	3	3	3	1	1	2	1	1	1	1	1	2	3	2	2	1	2	2	2	3	1	2
4/14/2020 18:06:52	14	8	2	5	2	3	13	4	4	4	3	4	3	1	1	2	2	1	2	5	4	5	4	4	2	3	3	2	2	1	1	1	3	3	2	1	1	1	3	3	1	4	2	4	1	3	2	4	1
4/14/2020 18:07:36	14	8	2	2	2	2	14	3	3	3	3	4	3	2	2	2	2	3	3	4	3	3	3	3	3	3	2	3	3	3	2	2	3	2	2	2	2	3	1	2	2	2	2	2	2	1	2	2	2
4/14/2020 18:07:47	14	8	2	6	2	3	20	3	2	4	3	5	5	5	1	1	1	1	1	5	5	3	2	4	2	3	3	3	3	1	2	2	3	4	4	1	1	1	3	3	2	2	2	2	1	2	2	1	2
4/14/2020 18:11:56	14	7	2	5	2	2	17	3	3	3	4	4	3	1	5	1	5	3	3	5	4	4	3	3	4	3	3	3	3	3	3	4	3	4	1	3	2	3	3	2	3	3	2	2	3	3	2	2	3
4/14/2020 18:14:12	14	8	2	8	2	3	16	4	3	4	3	5	4	1	5	1	5	3	4	5	5	1	2	2	2	3	3	3	3	2	3	3	2	1	2	2	2	2	3	2	3	3	2	2	2	3	2	2	3
4/14/2020 18:17:13	14	8	2	3	2	1	8	3	3	2	3	5	5	1	5	1	5	1	4	5	5	5	3	4	1	5	3	3	3	3	4	1	3	3	3	1	1	1	2	3	2	2	2	2	1	3	2	4	3
4/14/2020 18:17:36	14	8	2	5	2	4		4	4	4	4	3	3	1	4	1	4			5	5	5	3	2	4	3	3	4			3	3	1			1	1	1	1	3	3	2	2	3	3	3	2	2	3
4/14/2020 18:17:42	14	8	2	6	1	1	18	4	4	4	4			4	3	1	2	1	3	5	5	5	3	4	3		3	3	3	2	3	4	3	3	3	2	1	2	3	3	2	4	2	4	1	4	2	4	1
4/14/2020 18:17:54	14	8	2	6	1	1	17	4	3	4	4			2	4	1	1	3	3	4	4	3	2	2	3		3	2	3	2	1	2	1	1	1	1	1	2	1	2	4	2	2	2	2	4	2	2	2
4/14/2020 18:19:27	14	8	1	4	2	1	2	1	1	2	4	3	3	3	3	1	2	1	1	1	3	4	3	3	3	3	3	3	3	3	3	3	3	2	3	3	2	2	3	4	2	4	1	3	2	3	1	3	2
4/14/2020 18:19:57	14	8	1	4	2	1	17	4	4	4	4	2	2	1	3	1	4	3	3	5	4	3	2	3	4	3	3	3	3	3	2	3	1	1	1	1	1	1	3	2	3	3	2	3	2	4	3	2	2
4/14/2020 18:20:11	14	8	2	4	2	5		2	2	2	4	4	4	1	4	1	3			5	4	4	2	2	1	5	3	3			4	4	4			4	2	2	4	2	4	1	2	1	3	1	2	1	4
4/14/2020 18:22:16	14	8	2	5	1	1	4	3	2	4	4			1	4	1	4	1	4	5	5	4	3	3	3		3	3	3	2	2	2	2	2	2	2	2	2	3	3	2	2	2	2	2	3	1	2	1
4/14/2020 18:22:25	14	7	2	6	2	2	16	3	3	2	2	4	3	3	4	3	3	3	3	4	4	3	3	3	2	3	3	3	3	3	2	2	2	2	2	2	2	2	1	3	2	4	2	3	2	3	1	3	2
4/14/2020 18:23:25	14	8	2	4	2	4		1	1	2	4	1	5	1	5	1	4			5	5	5	2	2	1	3	2	3			3	4	2			1	2	2	4	2	3	2	2	1	1	2	4	2	3
4/14/2020 18:23:44	14	8	2	7	2	1	11	4	3	4	4	4	1	1	4	1	4	1	5	5	4	3	3	2	3	3	3	3	3	4	3	2	1	1	1	1	1	2	3	3	2	3	2	3	1	3	1	3	2
4/14/2020 18:24:17	14	8	2	7	2	2	17	3	3	4	4	5	3	1	5	1	5	1	1	5	3	5	3	2	3	2	2	3	1	1	2	3	1	1	1	2	1	3	2	2	4	2	3	1	3	2	3	1	2
4/14/2020 18:24:49	14	7	1	4	1	1	16	4	2	1	4			4	4	1	3	1	4	4	4	4	3	2	3		3	2	3	2	2	3	2	3	2	1	1	1	2	2	3	2	3	3	2	3	3	2	2
4/14/2020 18:28:21	14	1	2	5	2	4		2	1	3	3	4	2	3	4	1	3			3	3	3	3	3	4	4	3	3			1	1	1			1	1	1	3	4	1	4	2	4	1	3	2	3	1
4/14/2020 18:28:57	14	2	1	8	1	6		4	4	4	4			1	4	1	4			5	5	5	3	3	2		3	3			4	4	2			1	3	3	4	2	3	2	2	2	2	3	2	3	2
4/14/2020 18:29:59	14	4	2	6	4	1	17	4	4	4	4			3	4	2	4	3	4	5	4	4	3	2	2		2	3	3	3	1	2	2	3	2	2	2	3	3	3	3	3	2	2	1	3	2	2	2
4/14/2020 18:30:41	14	8	2	8	2	2	11	3	3	3	4	4	3	1	4	1	4	1	1	5	4	4	3	3	3	3	3	2	2	1	3	3	2	1	1	3	2	3	3	3	2	2	3	2	2	3	2	2	1
4/14/2020 18:32:52	14	8	2	7	2	6		3	3	3	2	3	3	4	4	3	4			1	1	3	1	2	2	3	4	3			2	2	2			1	1	2	2	2	2	4	1	3	1	2	3	2	2
4/14/2020 18:33:55	14	8	2	8	2	1	16	4	4	3	2	3	3	3	4	2	3	1	2	4	3	3	3	3	3	3	3	3	3	3	2	2	4	2	4	4	2	2	3	3	2	3	2	2	2	3	2	3	2
4/14/2020 18:34:38	14	7	2	5	2	2	17	4	4	4	4	3	3	4	4	3	3	4	3	5	5	3	2	2	3	3	2	1	3	3	4	3	1	2	1	1	1	1	3	1	3	1	3	1	3	1	2	1	3
4/14/2020 18:35:02	14	8	2	6	2	4		1	4	3	4	5	1	1	4	1	4			5	5	4	2	2	3	4	3	2			1	4	2			1	1	2	2	3	2	2	2	2	2	2	3	2	3
4/14/2020 18:35:50	14	2	2	4	1	1	11	3	3	3	4			5	5	1	5	1	5	5	5	5	2	1	3		5	2	2	2	2	4	1	1	1	1	3	2	3	3	2	3	2	2	3	1	2	1	4
4/14/2020 18:36:18	14	2	1	3	1	1	5	2	2	3	3			2	4	1	4	2	4	1	4	4	2	3	3		2	2	2	2	2	3	2	2	1	2	2	3	3	2	2	3	2	3	1	3	2	2	2
4/14/2020 18:38:35	14	8	2	8	2	1	16	4	3	2	1	4	3	1	5	1	4	3	4	4	4	5	2	2	3	3	2	4	3	3	3	4	1	2	1	2	2	3	4	3	3	2	3	2	2	2	3	2	3
4/14/2020 18:39:10	14	8	2	5	2	1	17	4	2	4	2	4	2	3	3	1	3	4	5	5	5	4	3	3	3	3	3	2	2	2	2	3	1	1	1	1	2	2	4	3	2	3	2	3	2	3	2	3	1
4/14/2020 18:41:02	14	8	2	4	1	1	6	4	3	3	4			1	5	1	5	1	4	5	2	4	3	3	3		3	3	3	2	2	2	3	1	3	3	3	1	1	3	4	2	2	1	3	2	2	2	1
4/14/2020 18:41:30	14	8	2	9	2	6		3	3	2	2	4	2	1	4	1	4			5	5	4	2	2	4	4	3	2			2	3	1			1	1	2	3	3	2	3	2	2	1	3	3	2	2
4/14/2020 18:43:09	14	8	2	7	2	1	16	4	3	4	3	4	1	1	3	2	4	1	5	5	4	4	3	3	4	4	3	3	3	4	2	3	2	1	2	1	1	2	4	2	2	3	2	2	1	3	2	3	2
4/14/2020 18:43:20	14	8	1	7	2	1	2	4	3	4	4	3	3	3	3	1	4	3	3	5	5	4	3	3	3	3	3	3	3	3	3	3	1	1	1	1	1	1	2	4	1	4	1	4	1	4	2	4	1
4/14/2020 18:43:58	14	8	2	6	2	3	16	4	4	3	4	4	4	1	3	1	3	1	3	5	5	4	2	2	2	2	2	3	3	2	3	4	3	3	3	4	2	3	4	3	3	2	3	2	3	2	3	2	3
4/14/2020 18:44:18	14	8	2	6	2	1	16	3	3	3	4	4	1	3	4	1	3	1	4	5	4	4	3	3	3	4	3	3	3	2	2	4	3	2	2	2	2	1	3	3	2	2	2	3	2	4	2	3	1
4/14/2020 18:46:10	14	2	1	9	2	6		4	4	4	3	3	3	3	3	3	3			3	3	5	3	3	2	3	3	3			1	1	3			4	2	1	4	3	2	4	3	3	1	4	1	4	1
4/14/2020 18:47:19	14	7	2	5	2	1	3	3	3	3	3	5	2	2	4	3	5	2	4	4	1	5	4	4	3	4	4	4	5	3	2	3	2	2	4	4	4	2	2	3	2	3	1	2	2	3	2	3	2
4/14/2020 18:48:20	14	8	2	7	2	2	3	3	3	3	2	3	3	1	4	1	5	2	4	4	5	4	4	2	3	3	3	3	3	2	2	3	2	3	2	1	2	1	3	1	2	4	1	3	1	3	1	3	2
4/14/2020 18:49:50	14	8	2	7	2	2	16	4	4	4	4	2	3	1	4	1	5	1	5	5	5	5	3	3	3	3	3	3	3	3	4	4	2	3	2	2	1	1	3	2	2	2	2	2	3	2	4	2	2
4/14/2020 18:49:51	14	8	2	8	1	1	16	3	2	4	3			4	5	4	4	3	3	5	4	4	3	2	3		3	3	3	2	2	2	2	2	2	1	1	1	3	3	3	3	1	2	1	3	1	3	1
4/14/2020 18:49:59	14	4	3	4	2	4		4	3	4	4	3	3	5	4	1	5			4	2	2	3	3	3	4	4	4			3	3	1			1	3	1	4	2	2	2	2	2	2	2	4	2	2
4/14/2020 18:52:33	14	8	2	3	1	1	17	4	4	4	4			4	3	1	2	3	4	5	3	3	2	2	3		2	2	3	3	1	2	2	1	1	1	1	1	2	4	2	4	1	4	1	2	2	2	3
4/14/2020 18:52:59	14	8	2	6	1	1	10	4	4	4	4			1	4	1	5	1	5	5	5	5	2	2	3		2	2	1	3	3	4	3	3	4	4	1	3	4	2	4	1	2	2	2	3	2	3	2
4/14/2020 18:53:05	14	3	2	5	1	1	9	3	3	3	4			3	5	1	2	3	3	4	3	4	1	4	3		2	2	3	3	2	2	3	3	3	3	3	3	3	1	3	2	3	1	2	4	2	3	1
4/14/2020 18:53:50	14	8	2	6	2	4		3	3	4	4	4	2	4	1	1	5			4	4	5	3	3	3	3	3	3			2	2	3			4	2	3	4	2	4	2	3	1	3	3	2	2	1
4/14/2020 18:54:52	14	8	2	7	2	2	17	4	4	4	3	4	3	4	3	3	3	3	3	5	5	4	3	3	4	3	3	3	3	3	3	3	2	1	1	1	1	1	3	3	1	4	1	3	1	4	1	4	1
4/14/2020 18:55:32	14	7	1	7	2	3	15	4	4	4	4	4	1	3	4	1	4	1	5	5	4	3	3	4	4	3	3	3	3	3	3	4	1	1	2	1	1	1	4	3	2	2	2	3	2	3	2	3	2
4/14/2020 18:55:58	14	2	2	3	2	4		3	2	3	4	5	1	1	5	1	5			5	5	3	3	3	3	3	3	3			2	4	1			1	1	1	3	4	3	4	2	3	2	3	2	2	3
4/14/2020 18:59:12	14	8	1	8	2	1	2	4	3	2	2	4	1	4	3	2	5	1	5	4	4	3	3	4	3	3	3	3	4	3	2	2	1	1	1	1	1	1	3	3	2	4	1	3	2	3	2	3	1
4/14/2020 19:00:28	14	4	1	6	2	4		4	4	4	4	2	4	2	4	4	3			4	4	3	3	4	3	2	2	2			2	2	2			1	1	2	2	2	2	2	2	2	2	2	2	2	2
4/14/2020 19:01:17	14	8	2	7	2	2	13	4	3	4	4	4	3	2	5	1	5	3	3	5	4	3	3	3	2	3	3	3	3	3	2	2	2	1	2	1	1	2	3	4	2	4	2	4	1	4	1	4	2
4/14/2020 19:03:00	14	8	2	3	2	2	2	2	2	3	3	4	1	1	4	1	4	1	5	5	4	3	4	4	4	3	3	3	3	4	3	4	3	2	3	3	3	2	2	4	2	3	2	3	2	3	1	3	1
4/14/2020 19:03:37	14	8	2	8	2	6		4	4	4	4	4	4	1	4	1	2			5	5	5	3	3	3	3	3	3			4	4	1			1	1	1	3	2	4	3	2	2	3	4	3	3	1
4/14/2020 19:03:58	14	8	1	5	2	1	5	4	4	4	4	3	3	2	3	2	2	3	3	2	3	3	3	3	3	3	3	3	3	3	1	2	2	1	1	2	1	1	2	3	2	3	1	3	1	3	2	3	1
4/14/2020 19:05:24	14	8	2	9	2	6		4	3	2	4	3	3	1	4	1	3			2	2	3	3	3	3	3	3	3			2	3	1			1	1	2	2	2	2	3	2	3	2	3	3	2	3
4/14/2020 19:06:14	14	8	1	6	2	2	5	4	3	3	3	1	4	1	5	1	3	3	3	2	4	3	3	3	3	3	3	3	3	3	2	1	2	1	1	1	1	1	3	1	3	2	3	1	2	1	2	1	3
4/14/2020 19:06:46	14	7	2	3	1	1	17	3	3	4	4			1	4	1	3	4	3	4	4	2	4	3	4		3	2	4	3	3	3	2	2	2	1	2	4	3	3	3	2	2	2	3	2	3	1	2
4/14/2020 19:06:49	14	7	2	5	2	2	17	3	3	4	4	5	1	4	5	3	3	4	3	5	4	5	2	3	3	4	4	4	4	5	3	3	2	1	1	1	1	2	3	2	4	2	3	1	3	2	2	1	3
4/14/2020 19:09:40	14	8	2	6	2	2	8	2	1	2	1	3	3	3	3	3	3	3	3	3	3	5	2	1	1	2	3	3	3	3	3	3	3	3	3	4	3	4	3	2	3	2	2	2	3	2	2	2	3
4/14/2020 19:10:21	14	2	1	7	2	1	18	2	2	2	4	3	3	3	3	1	5	5	5	4	1	4	4	3	1	4	4	4	4	5	1	1	1	3	3	1	1	1	1	4	2	4	2	4	1	4	1	4	1
4/14/2020 19:10:49	14	7	2	7	2	3	17	2	2	3	4	3	3	1	4	1	4	1	1	5	4	3	3	3	2	3	3	3	3	2	3	3	3	3	3	3	1	1	3	4	1	3	1	3	2	3	1	3	2
4/14/2020 19:12:32	14	8	2	8	2	6		4	2	3	4	4	2	1	4	1	3			5	5	3	4	3	3	3	3	3			3	3	1			1	1	1	3	4	1	4	2	3	1	3	1	3	2
4/14/2020 19:14:55	14	8	2	3	2	1	5	3	3	3	4	5	2	1	5	1	5	2	2	5	4	4	2	4	3	4	2	3	3	3	3	3	1	1	1	1	2	2	1	2	3	2	3	2	3	2	3	2	3
4/14/2020 19:15:26	14	8	2	3	1	3	11	4	2	4	4			1	3	1	4	1	5	5	5	4	1	2	1		3	3	3	2	3	4	4	3	4	2	1	3	4	2	4	2	4	2	3	1	4	2	4
4/14/2020 19:15:26	14	8	2	6	2	1	13	4	4	3	4	5	2	2	3	1	2	1	4	5	5	4	2	2	3	1	3	3	3	4	2	2	3	2	4	2	1	3	3	1	4	3	3	1	2	1	4	1	4
4/14/2020 19:16:36	14	5	2	7	2	5		4	4	4	4	3	3	1	4	1	1			5	5	4	2	2	1	2	2	1			4	4	4			3	3	4	4	2	3	2	4	1	3	2	4	1	2
4/14/2020 19:19:43	14	8	1	6	2	1	20	4	4	4	4	1	5	5	5	3	5	1	5	5	5	5	2	3	1	2	2	3	3	2	2	4	4	1	4	4	1	4	1	2	2	2	2	2	2	4	2	4	1
4/14/2020 19:20:26	14	8	1	6	2	3	16	2	2	3	4	4	3	1	5	1	5	2	3	4	4	4	2	3	2	3	3	3	3	2	2	3	2	2	2	1	2	1	3	2	3	2	1	2	2	3	2	1	2
4/14/2020 19:21:29	14	8	2	5	2	4		4	3	3	3	3	3	3	3	1	3			4	4	4	2	3	4	2	3	2			1	1	2			1	1	2	2	2	2	3	2	2	1	3	2	2	3
4/14/2020 19:21:49	14	8	1	6	2	1	16	4	2	4	4	3	3	4	4	5	4	1	5	4	3	4	2	3	3	4	4	3	3	4	2	3	4	1	4	3	2	2	3	2	3	2	2	2	3	3	2	2	3
4/14/2020 19:24:11	14	8	2	5	2	4		3	2	2	4	3	3	1	4	1	4			4	4	4	2	2	3	2	3	3			2	2	2			1	1	2	2	2	3	2	3	2	2	2	3	2	3
4/14/2020 19:27:00	14	4	2	6	4	1	16	2	2	2	2			1	4	1	4	3	3	5	5	3	3	3	2		4	4	4	4	3	3	3	2	2	1	2	1	4	2	2	2	2	2	2	2	2	2	2
4/14/2020 19:29:34	14	8	2	7	2	2	17	3	3	3	3	3	3	3	3	2	3	3	3	4	4	3	3	3	3	3	3	3	3	3	2	2	2	1	1	1	1	2	3	2	2	2	1	2	1	3	1	3	2
4/14/2020 19:30:35	14	8	2	6	1	2	17	3	3	4	4			1	4	1	4	3	3	4	3	4	3	3	3		3	3	3	3	2	3	1	1	1	1	2	2	3	3	3	2	3	2	2	2	3	3	2
4/14/2020 19:30:40	14	8	1	7	2	2	10	4	4	4	4	5	5	5	5	1	5	2	4	5	4	3	2	4	4	3	3	2	2	3	2	3	3	3	3	1	1	1	2	2	2	3	1	3	1	4	1	2	1
4/14/2020 19:31:47	14	8	2	3	2	4		3	1	3	3	5	1	1	5	1	4			5	5	3	3	2	3	3	3	3			2	3	1			1	2	1	2	3	2	2	3	2	2	2	3	2	3
4/14/2020 19:32:49	14	8	1	4	2	1	13	4	4	3	2	3	3	3	4	2	4	1	4	5	3	5	3	4	3	3	3	3	3	4	1	2	2	3	3	1	1	1	3	4	2	4	3	3	1	2	3	2	2
4/14/2020 19:33:24	14	8	2	7	2	6		4	4	4	4	4	4	1	4	1	4			1	5	5	3	2	3	3	3	3			3	4	2			1	2	1	4	1	3	2	2	1	3	3	3	2	2
4/14/2020 19:34:21	14	8	2	3	2	1	16	4	4	4	4	4	3	1	5	1	5	3	3	5	4	4	3	3	3	3	2	3	3	2	2	3	2	2	2	1	2	1	3	3	2	4	1	4	2	2	3	1	4
4/14/2020 19:34:35	14	8	2	4	2	2	14	3	2	2	2	4	2	4	1	1	4	1	4	5	5	3	3	3	4	3	3	3	3	2	2	2	1	1	1	1	1	1	3	1	1	4	1	4	1	3	2	3	2
4/14/2020 19:35:10	14	8	2	6	1	1	16	4	4	4	4			1	2	1	1	4	3	5	4	3	2	2	3		3	3	5	2	3	4	2	1	1	1	1	1	3	2	4	2	3	3	2	2	4	2	4
4/14/2020 19:40:53	14	8	2	3	2	1	20	4	3	3	4	5	1	2	3	3	4	1	5	5	4	5	1	1	3	3	3	3	4	3	2	4	3	2	2	2	1	4	3	2	2	3	3	2	2	1	4	2	4
4/14/2020 19:41:57	14	8	2	3	2	2	17	4	4	2	4	5	3	5	5	5	5	3	5	5	4	5	2	3	1	2	2	1	1	1	2	3	4	4	4	4	4	4	4	3	2	2	2	1	2	1	2	3	4
4/14/2020 19:42:10	14	8	1	6	2	1	2	3	3	3	4	3	3	3	3	1	3	1	5	5	4	3	2	3	3	3	3	3	3	3	2	2	3	1	3	2	1	1	3	3	2	3	2	2	2	3	2	2	1
4/14/2020 19:42:31	14	8	1	5	2	1	13	4	4	4	4	4	3	4	4	1	4	2	5	4	3	4	2	2	2	3	3	3	3	2	2	3	4	4	4	2	1	1	3	3	2	4	1	1	2	2	3	2	3
4/14/2020 19:42:59	14	8	2	4	1	1	12	4	3	4	3			1	3	1	3	3	3	4	4	4	3	2	2		3	3	3	2	2	2	3	2	3	1	1	1	3	3	2	2	2	2	2	1	3	1	2
4/14/2020 19:43:12	14	8	2	7	2	2	17	3	3	4	4	4	3	1	3	1	5	3	3	4	5	3	3	3	3	3	3	3	3	3	2	2	1	1	1	1	1	1	3	2	2	3	2	3	2	3	2	3	2
4/14/2020 19:44:50	14	8	2	4	2	2	14	3	3	2	2	4	1	1	4	3	3	3	3	4	4	4	4	4	3	4	3	3	3	2	2	3	2	4	4	4	3	2	3	3	3	3	2	2	2	3	2	3	2
4/14/2020 19:45:17	14	8	2	8	2	1	7	4	4	4	4	3	3	1	4	1	4	1	4	4	4	5	3	3	3	3	3	3	3	3	3	4	3	4	4	4	3	2	4	3	2	3	1	3	2	4	1	3	1
4/14/2020 19:45:36	14	8	2	5	2	1	17	4	3	4	4	3	3	3	4	1	4	1	3	5	4	3	3	3	2	3	3	3	2	4	2	3	4	2	2	2	1	1	4	3	3	2	2	2	2	3	2	3	1
4/14/2020 19:45:49	14	8	2	4	2	2	17	4	4	4	4	3	3	1	4	1	4	3	3	3	4	5	2	3	3	3	3	3	3	3	2	3	3	1	1	1	2	2	3	2	3	2	2	2	3	2	3	2	3
4/14/2020 19:46:36	14	8	2	7	1	1	14	4	3	2	4			5	3	1	3	1	4	5	5	5	2	3	4		3	3	3	2	1	2	1	1	1	1	1	1	2	2	4	2	2	2	2	4	2	3	2
4/14/2020 19:48:29	14	8	2	7	2	2	7	4	4	4	4	3	3	1	4	1	4	1	3	5	5	5	3	3	2	3	3	3	3	2	3	3	2	2	1	1	2	1	3	4	2	3	2	3	2	4	2	3	1
4/14/2020 19:49:36	14	8	1	3	2	1	13	1	1	1	1	5	1	3	3	2	4	2	4	5	5	3	3	3	3	3	3	3	3	2	1	2	2	2	1	1	1	1	1	2	1	3	2	3	1	2	3	1	4
4/14/2020 19:50:00	14	8	2	2	1	1	16	4	4	3	4			3	3	3	2	3	3	3	3	3	3	3	3		3	3	3	4	3	4	4	1	4	1	1	2	4	2	4	2	3	2	3	2	3	1	2
4/14/2020 19:53:35	14	8	1	7	2	1	2	4	3	2	3	4	4	4	5	3	4	1	5	3	3	3	3	3	3	3	3	3	3	3	2	2	3	3	2	3	2	2	2	3	2	4	2	3	2	4	1	3	1
4/14/2020 19:54:51	14	8	2	3	2	4		4	3	3	4	4	4	1	2	1	2			5	5	5	2	3	3	3	3	3			2	4	2			1	1	1	3	2	3	2	3	1	3	2	3	1	2
4/14/2020 19:55:01	14	8	2	2	1	1	16	3	3	4	4			1	4	1	4	1	4	5	4	5	2	2	1		3	2	3	2	3	4	2	3	1	1	2	2	2	2	3	2	2	2	2	2	2	2	3
4/14/2020 19:55:02	14	8	2	5	2	5		4	2	4	4	4	3	1	4	1	4			5	5	4	1	1	1	3	4	3			3	3	4			3	2	1	4	1	4	1	4	1	3	2	4	1	3
4/14/2020 19:57:19	14	8	2	8	2	2	13	4	3	4	2	3	3	2	4	2	4	3	3	4	4	3	3	3	3	3	3	3	3	3	1	2	2	2	1	1	1	1	3	3	1	4	1	3	1	4	1	3	1
4/14/2020 19:59:52	14	8	2	7	2	2	17	4	3	4	4	4	3	5	4	1	4	2	4	5	4	4	2	2	3	3	3	3	3	3	3	3	2	2	2	1	1	2	4	3	3	2	2	2	2	2	3	2	3
4/14/2020 20:01:04	14	8	2	6	2	4		3	3	3	3	3	3	2	4	1	4			5	4	4	3	3	3	3	3	3			1	2	1			1	2	1	3	3	3	2	2	2	2	3	1	3	1
4/14/2020 20:02:32	14	8	2	6	2	5		2	1	1	1	3	3	4	3	1	1			5	4	1	2	2	3	2	3	2			2	4	1			1	2	3	2	2	3	2	3	2	2	2	2	2	2
4/14/2020 20:02:50	14	8	2	3	2	1	17	1	3	3	3	3	3	2	3	1	2	2	3	5	4	4	3	2	3	3	3	3	3	2	2	3	2	2	2	1	1	1	3	3	2	3	2	2	2	3	2	3	3
4/14/2020 20:03:38	14	8	2	3	2	1	13	4	4	4	4	5	1	2	5	1	2	1	5	5	4	4	2	2	4	3	4	3	3	4	2	3	2	2	2	2	2	2	4	2	3	2	2	2	3	1	3	1	4
4/14/2020 20:03:46	14	8	2	5	2	4		3	3	4	4	5	1	5	5	1	3			5	5	3	2	3	2	3	3	3			3	4	2			2	2	1	3	3	2	2	2	2	2	2	2	1	2
4/14/2020 20:04:08	14	8	2	3	2	1	17	4	4	4	4	4	3	2	4	2	4	2	4	4	4	4	2	2	3	3	3	2	3	2	2	4	1	1	1	2	2	2	3	2	3	2	2	2	2	2	3	2	3
4/14/2020 20:04:43	14	8	2	5	2	1	16	4	4	2	3	3	3	3	3	2	4	3	3	4	4	3	3	3	3	3	3	3	3	3	2	2	2	2	2	2	2	1	2	2	2	3	2	3	2	3	1	3	2
4/14/2020 20:06:06	14	8	2	3	2	1	2	4	2	3	4	5	1	2	3	2	4	1	5	5	5	4	2	2	2	4	4	3	4	3	2	2	2	2	2	1	1	2	3	2	2	1	2	1	2	1	3	1	3
4/14/2020 20:06:13	14	8	2	7	2	3	20	4	4	3	4	4	2	1	4	1	5	1	1	5	4	5	3	2	2	2	4	3	1	1	2	2	3	3	3	2	1	1	2	3	3	2	2	1	2	2	3	2	3
4/14/2020 20:08:10	14	8	2	6	2	1	11	4	3	3	3	3	3	1	4	2	4	3	4	4	3	3	3	4	3	3	3	3	3	4	2	3	2	1	1	1	1	1	3	3	3	3	2	2	2	2	2	3	2
4/14/2020 20:08:35	14	8	2	6	2	2	7	3	3	4	4	3	4	1	5	1	5	3	3	1	4	4	2	3	3	3	4	3	3	3	3	3	2	3	2	1	1	2	4	3	2	2	2	2	2	3	1	4	1
4/14/2020 20:09:25	14	8	2	4	2	1	15	4	4	4	4	5	3	1	4	1	4	1	5	5	3	5	3	2	2	3	3	3	3	2	1	2	3	3	3	1	1	1	3	2	2	3	2	2	2	1	2	1	2
4/14/2020 20:10:00	14	8	2	5	2	2	1	4	3	3	4	3	3	2	5	1	4	2	4	5	5	5	2	2	3	3	3	2	3	2	2	3	2	2	1	1	1	2	3	2	2	3	2	3	2	1	3	2	3
4/14/2020 20:10:56	14	8	2	6	2	2	17	3	2	3	3	1	2	4	2	1	3	1	4	5	4	5	2	3	2	2	4	3	3	2	2	2	3	2	1	1	2	4	3	2	3	2	3	1	2	2	3	2	3
4/14/2020 20:12:05	14	8	2	4	2	2	17	2	2	2	3	2	4	2	2	4	4	4	4	5	4	5	2	1	3	3	3	3	3	3	2	4	2	2	2	4	4	2	3	2	3	2	2	2	3	2	2	2	4
4/14/2020 20:12:28	14	4	1	5	2	1	2	4	4	4	4	4	1	1	4	1	3	1	4	5	4	3	2	3	3	3	2	3	3	2	2	3	1	1	2	1	2	3	1	2	2	2	2	2	2	2	2	1	3
4/14/2020 20:12:42	14	8	2	8	2	6		4	4	3	4	4	3	4	3	1	3			5	5	4	3	2	2	3	3	3			2	3	2			1	1	1	3	2	3	2	2	2	2	3	2	2	2
4/14/2020 20:12:45	14	8	2	5	2	2	17	3	3	4	4	3	3	1	2	1	2	3	4	5	4	3	3	3	4	3	3	2	4	5	4	4	1	1	1	1	1	1	2	3	2	2	2	2	2	2	1	3	2
4/14/2020 20:14:11	14	8	2	4	2	4		4	3	3	4	3	3	1	4	1	3			5	4	3	2	4	3	3	3	3			2	2	1			1	2	3	2	2	3	2	2	2	2	2	3	1	2
4/14/2020 20:14:55	14	8	2	3	2	4		4	4	4	4	5	3	1	5	1	5			5	5	4	2	2	1	2	3	3			4	4	4			3	4	2	3	2	4	2	2	2	3	1	2	2	4
4/14/2020 20:16:27	14	8	2	8	2	1	1	4	4	4	4	4	4	2	5	1	4	3	2	5	4	5	2	3	2	3	3	2	3	3	3	4	4	3	4	3	3	3	4	2	3	2	4	2	4	3	2	2	3
4/14/2020 20:17:47	14	8	2	3	2	2	16	3	3	3	4	3	3	1	5	4	4	3	3	5	4	5	2	2	3	3	2	4	3	3	2	2	2	1	1	1	1	2	3	3	3	2	2	2	2	2	4	2	2
4/14/2020 20:18:09	14	8	2	7	2	1	16	3	3	3	4	3	3	1	4	1	4	5	3	5	4	3	3	3	3	3	2	2	3	3	4	4	4	4	4	4	1	3	4	3	2	3	2	3	2	3	2	3	2
4/14/2020 20:18:11	14	8	2	5	2	2	17	4	4	4	4	4	3	4	3	1	1	3	3	4	4	5	2	3	3	2	2	2	3	2	2	2	1	2	1	1	1	2	2	2	3	3	2	2	2	2	3	2	2
4/14/2020 20:18:35	14	8	2	4	2	4		3	3	2	4	3	3	4	4	1	4			5	5	3	2	3	3	3	3	3			2	3	1			1	2	2	3	3	3	4	4	2	2	1	2	2	3
4/14/2020 20:19:36	14	8	2	4	2	2	17	2	2	2	3	3	3	3	1	1	1	3	3	5	5	4	3	3	3	3	2	3	3	1	3	3	1	1	1	1	2	1	1	3	3	3	2	3	2	2	2	2	3
4/14/2020 20:20:24	14	8	2	8	2	6		3	4	3	4	5	2	1	4	1	4			5	5	5	2	2	2	4	3	2			4	4	3			1	2	1	4	2	3	2	3	2	3	2	3	2	2
4/14/2020 20:20:52	14	8	2	3	2	1	20	2	3	4	4	4	5	2	3	1	2	3	3	5	5	4	1	2	1	2	4	4	3	3	2	3	4	4	4	4	4	2	3	1	4	2	2	2	3	2	2	2	3
4/14/2020 20:21:58	14	8	2	5	2	1	13	4	4	2	2	3	3	4	3	1	3	3	3	4	4	3	2	3	2	2	3	2	3	3	2	2	4	2	4	4	2	3	2	2	4	2	3	2	3	3	2	2	1
4/14/2020 20:23:17	14	8	1	4	2	1	17	4	4	4	4	3	4	2	4	1	4	3	3	5	4	5	3	3	3	3	2	3	4	3	3	3	3	1	1	2	1	1	2	3	2	4	2	3	1	3	2	2	2
4/14/2020 20:25:50	14	8	2	3	2	2	11	2	2	3	4	3	3	1	5	1	5	1	5	5	5	3	3	3	3	3	3	3	2	3	3	4	4	4	4	3	2	2	3	3	3	3	2	2	2	4	2	3	2
4/14/2020 20:26:18	14	8	2	4	2	2	3	4	4	4	4	4	3	3	4	1	4	1	5	5	4	5	2	3	3	3	3	3	3	3	2	2	2	1	2	1	1	2	3	2	2	2	2	2	2	2	2	2	1
4/14/2020 20:26:32	14	8	2	7	2	1	5	3	3	4	4	2	3	1	4	1	4	1	5	4	4	4	1	4	2	3	3	3	2	4	3	3	4	2	3	3	1	2	4	3	2	2	2	2	3	3	2	3	2
4/14/2020 20:29:08	14	8	2	6	2	1	13	4	4	4	4	5	3	1	5	1	5	1	5	5	5	5	2	2	4	3	3	4	4	2	3	4	2	2	1	1	2	2	3	3	3	2	2	2	2	2	3	3	3
4/14/2020 20:29:58	14	4	2	4	2	2	12	3	1	2	3	4	3	1	4	1	3	1	4	5	5	4	3	3	2	3	3	3	3	2	2	2	4	2	3	1	1	1	3	4	2	4	1	3	1	4	2	3	2
4/14/2020 20:30:57	14	8	2	6	2	4		2	1	1	2	2	4	4	4	1	4			5	5	4	3	3	3	3	3	3			2	3	1			1	2	1	2	2	2	3	1	2	1	3	2	2	3
4/14/2020 20:32:55	14	8	2	2	1	1	2	3	2	3	3			1	4	1	4	1	5	5	5	3	2	1	3		3	3	3	2	1	3	2	1	2	2	1	1	3	2	2	4	3	2	1	1	3	1	3
4/14/2020 20:33:51	14	8	2	3	2	2	17	2	3	4	4	2	3	1	1	1	1	4	3	5	4	5	2	3	3	3	2	2	3	3	2	2	1	1	1	1	1	2	4	2	3	2	2	3	1	1	3	1	4
4/14/2020 20:36:13	14	8	2	4	2	1	10	3	3	4	4	3	3	5	4	1	4	1	5	3	3	3	3	3	3	3	3	3	4	3	2	2	2	2	2	1	1	1	2	2	2	2	2	2	2	3	2	3	1
4/14/2020 20:36:25	14	8	2	1	2	3	7	4	3	4	4	1	4	5	3	1	5	3	4	5	3	5	2	2	2	3	3	4	4	4	3	4	2	2	1	1	2	2	3	2	2	1	2	1	2	3	2	2	3
4/14/2020 20:37:11	14	8	2	6	2	1	15	3	3	3	3	3	3	2	4	2	4	2	4	5	4	3	3	3	2	3	3	3	3	3	2	3	1	1	1	1	1	2	2	2	2	3	1	2	2	2	1	2	2
4/14/2020 20:37:13	14	8	2	5	2	4		4	3	4	3	3	3	5	5	2	4			5	2	5	3	3	3	4	3	3			2	4	1			1	1	2	4	4	1	4	1	2	1	3	2	3	2
4/14/2020 20:37:35	14	8	2	1	2	3	16	2	2	2	2	5	3	1	4	1	4	3	3	5	5	5	4	4	2	3	3	3	3	2	2	4	2	3	2	3	2	2	4	2	2	3	2	2	2	3	2	3	1
4/14/2020 20:38:30	14	8	2	4	2	2	17	2	3	3	3	4	2	4	4	4	4	1	4	5	3	4	3	2	2	2	3	3	3	3	2	2	1	1	2	1	1	2	4	4	2	4	2	3	2	2	2	3	4
4/14/2020 20:39:17	14	8	2	5	2	2	17	4	4	4	4	2	3	4	3	1	4	3	4	5	5	4	3	3	3	3	3	3	3	3	3	3	1	2	1	1	1	1	4	2	3	2	3	2	3	4	2	2	3
4/14/2020 20:39:31	14	8	2	6	1	1	7	4	3	4	4			1	4	1	2	1	4	5	4	2	2	2	5		3	2	2	2	3	4	1	2	1	1	2	3	3	2	3	2	2	1	2	3	2	2	2
4/14/2020 20:40:03	14	8	2	6	2	2	17	4	3	3	3	2	3	2	4	1	2	4	1	5	2	3	3	3	2	3	2	3	4	3	3	3	1	3	1	1	1	1	2	3	2	2	1	3	2	4	2	4	2
4/14/2020 20:41:19	14	8	2	1	1	3	13	4	4	3	4			2	4	1	4	2	4	5	4	5	2	3	2		3	3	3	3	2	2	3	2	1	1	2	2	2	2	3	2	3	1	2	2	2	3	2
4/14/2020 20:42:58	14	8	2	4	2	1	11	3	3	4	4	5	1	1	4	1	4	1	5	5	5	5	2	4	1	2	4	4	4	3	1	4	3	1	1	1	2	3	2	4	4	1	4	1	3	3	3	2	2
4/14/2020 20:43:26	14	8	2	7	4	1	14	4	4	3	3			2	4	2	4	2	4	5	3	4	2	2	3		2	2	4	3	1	1	3	2	3	1	1	2	4	2	3	2	3	1	2	4	2	2	2
4/14/2020 20:43:38	14	8	2	6	1	3	17	4	3	4	4			3	3	2	3	3	3	3	2	4	3	2	3		3	3	3	3	1	2	1	1	1	1	1	1	4	3	2	3	3	1	2	3	2	2	2
4/14/2020 20:45:43	14	8	2	7	2	1	16	4	4	4	4	3	3	1	3	1	3	3	3	5	5	4	2	2	3	3	2	2	3	2	3	3	3	3	3	2	2	3	4	2	4	2	2	2	3	2	3	2	3
4/14/2020 20:48:21	14	8	1	7	1	5		2	2	1	2			3	1	1	1			4	4	1	3	3	2		3	3			1	2	3			2	1	1	2	2	2	2	2	2	2	2	2	2	1
4/14/2020 20:48:35	14	8	2	4	2	3	17	3	2	3	4	4	3	5	5	1	4	3	3	5	4	4	3	3	3	3	4	2	3	3	3	4	3	2	1	1	2	2	3	3	2	3	2	3	2	3	2	2	3
4/14/2020 20:50:22	14	8	2	6	2	1	16	4	3	4	4	3	3	4	4	1	4	2	4	5	4	4	2	2	2	2	3	3	4	3	2	3	3	1	2	2	1	1	3	2	3	1	2	2	2	2	3	3	3
4/14/2020 20:50:53	14	4	2	4	2	2	17	4	4	4	4	4	4	1	5	1	4	1	2	5	5	4	2	2	3	4	1	2	1	2	1	2	2	2	1	2	2	1	2	3	4	2	2	2	2	3	2	2	3
4/14/2020 20:52:06	14	8	2	6	2	5		3	2	4	4	3	4	1	4	1	4			5	4	4	2	2	2	2	3	3			2	4	3			1	1	2	3	2	3	2	3	3	1	2	4	3	2
4/14/2020 20:52:51	14	7	2	3	2	2	14	2	2	4	4	3	2	1	5	1	4	1	3	1	2	4	1	2	3	2	3	3	3	2	1	3	3	2	1	2	1	2	4	2	3	2	3	1	3	2	3	2	3
4/14/2020 20:53:19	14	8	2	7	1	4		4	4	4	4			1	4	1	4			5	5	5	2	2	3		3	3			4	4	3			3	2	1	2	2	4	2	2	2	4	2	3	2	3
4/14/2020 20:53:48	14	8	2	8	2	6		4	4	2	4	3	3	1	4	1	4			2	5	4	2	2	3	3	3	2			3	3	1			2	1	2	3	2	3	2	4	2	2	2	3	3	3
4/14/2020 20:54:48	14	8	2	4	2	2	17	2	2	2	2	5	3	1	3	1	4	2	5	5	4	4	2	4	3	2	2	4	4	3	1	3	1	1	1	1	2	1	3	2	3	1	2	1	3	3	4	1	4
4/14/2020 20:55:21	14	8	1	4	2	1	15	2	2	2	3	3	3	2	4	2	3	2	4	4	4	4	3	2	4	4	4	3	3	3	2	3	1	2	1	1	1	2	3	3	2	3	1	3	2	4	2	4	4
4/14/2020 20:55:39	14	8	2	6	2	1	11	4	3	3	4	3	2	1	2	1	2	2	2	1	2	4	2	3	3	2	1	1	2	2	1	2	3	3	3	2	2	2	4	1	3	1	2	2	2	2	3	2	3
4/14/2020 20:55:44	14	8	1	5	2	3	5	2	2	2	3	5	1	1	4	2	4	1	3	5	5	4	3	4	1	4	4	4	3	3	3	4	3	2	2	1	1	1	3	3	2	4	1	3	1	3	2	3	2
4/14/2020 20:56:03	14	8	2	7	2	2	17	4	4	3	4	3	3	1	4	2	4	3	3	5	4	4	2	3	2	3	2	2	3	3	4	4	3	3	1	2	2	2	3	2	3	2	2	2	2	2	1	2	2
4/14/2020 20:57:35	14	8	2	4	1	2	15	4	3	3	4			4	3	1	4	1	3	4	3	3	2	2	3		4	2	3	1	2	2	2	3	1	2	1	3	4	1	3	2	4	2	3	3	4	3	2
4/14/2020 21:00:35	14	8	3	5	2	1	4	4	4	4	4	5	1	3	3	1	4	2	5	5	4	4	2	3	2	3	3	2	3	3	2	3	2	2	2	1	2	2	2	2	3	2	3	2	2	2	3	1	2
4/14/2020 21:01:16	14	8	2	6	2	3	16	4	3	3	4	4	3	3	3	1	5	1	1	5	5	4	2	4	2	3	3	3	3	3	3	3	3	2	2	1	1	1	3	2	2	2	3	2	2	3	2	2	1
4/14/2020 21:01:18	14	8	2	4	2	2	17	2	2	3	2	1	1	1	1	1	4	2	3	5	4	5	2	3	2	3	3	3	3	2	2	2	4	4	3	1	1	3	4	2	2	2	1	1	1	1	4	4	2
4/14/2020 21:03:53	14	8	2	7	1	1	11	3	2	4	3			3	4	3	4	3	3	4	3	3	3	3	3		3	3	3	2	2	3	1	1	1	1	1	1	2	4	2	4	2	4	2	4	2	4	2
4/14/2020 21:06:07	14	7	2	3	2	1	10	1	2	3	3	3	3	3	4	1	3	3	3	5	4	5	3	3	3	3	3	2	3	2	2	3	4	4	4	4	1	2	2	3	2	2	1	1	2	1	3	1	3
4/14/2020 21:08:31	14	8	2	6	2	2	3	4	4	4	4	3	3	4	3	3	3	2	3	4	3	3	3	4	2	3	3	4	3	3	2	2	3	2	3	1	1	1	3	3	2	3	2	4	1	3	2	4	1
4/14/2020 21:13:19	14	8	2	3	2	1	3	4	3	3	3	1	5	2	4	1	5	1	5	1	2	3	2	3	3	3	3	3	3	3	2	4	2	1	2	1	1	1	3	3	3	2	2	2	2	3	1	3	1
4/14/2020 21:14:10	14	5	2	8	2	2	20	4	4	4	4	5	3	5	5	1	5	1	4	5	5	5	3	2	2	3	1	1	1	1	3	3	3	3	3	3	4	4	4	2	4	2	3	2	2	3	2	2	2
4/14/2020 21:14:55	14	8	2	4	2	2	1	2	2	3	3	1	3	5	3	5	1	2	3	5	4	3	2	3	3	3	3	2	3	2	1	2	2	2	1	1	1	2	3	3	2	3	2	2	2	3	2	3	2
4/14/2020 21:15:03	14	8	2	3	1	1	13	3	3	4	3			5	3	1	1	1	3	5	5	4	2	2	3		3	2	2	1	2	4	2	4	3	1	1	3	2	3	3	2	2	1	2	3	3	1	3
4/14/2020 21:15:33	14	8	2	2	2	3	18	2	1	2	2	3	3	3	3	2	2	1	1	2	4	5	2	2	1	3	3	3	2	2	2	3	3	3	3	3	3	1	3	3	2	2	2	2	2	2	2	3	1
4/14/2020 21:18:00	14	8	2	6	2	1	16	3	3	3	4	4	3	1	5	1	5	3	4	5	4	4	2	3	3	3	3	3	3	3	3	3	2	2	2	2	2	1	4	3	3	2	2	2	2	3	2	3	1
4/14/2020 21:18:57	14	8	2	7	2	1	9	4	4	4	4	3	3	2	3	5	3	3	3	5	4	4	3	3	3	3	3	2	3	2	4	4	4	4	4	4	2	2	4	4	2	3	1	2	2	3	1	3	1
4/14/2020 21:20:03	14	8	2	4	2	1	18	3	1	4	4	3	3	2	4	1	4	3	3	5	4	3	3	3	2	3	3	3	3	3	2	3	2	1	1	2	1	1	3	3	2	2	2	2	2	3	2	2	2
4/14/2020 21:20:57	14	8	1	5	2	1	9	4	1	4	4	4	3	3	3	3	3	3	3	4	3	3	2	3	3	3	3	3	3	2	2	2	3	2	2	2	2	2	4	2	3	2	2	2	2	2	3	2	2
4/14/2020 21:21:55	14	8	2	3	1	2	17	2	2	4	4			1	4	1	1	1	1	1	5	5	2	1	2		3	2	2	1	1	2	4	4	3	1	1	2	3	2	2	2	2	2	2	2	2	2	4
4/14/2020 21:22:44	14	8	2	3	2	4		3	3	4	4	3	3	4	3	1	4			5	5	4	3	3	3	3	3	2			2	3	4			4	4	1	4	3	3	3	1	1	2	3	4	1	4
4/14/2020 21:24:30	14	8	2	9	2	6		4	4	3	4	4	3	1	5	1	5			5	4	5	3	3	4	3	3	3			2	2	1			1	1	1	3	4	2	4	2	3	2	4	2	3	1
4/14/2020 21:24:37	14	8	2	6	2	1	17	4	3	2	4	3	3	4	4	1	1	2	5	5	4	4	2	1	3	2	4	3	2	4	3	3	3	1	2	1	1	1	2	2	3	3	3	2	2	2	4	3	4
4/14/2020 21:26:56	14	8	1	7	2	1	17	4	4	4	4	4	3	1	5	1	4	3	3	5	4	4	2	4	3	3	3	3	3	3	3	2	2	1	1	1	2	1	3	2	3	3	2	3	2	3	2	3	2
4/14/2020 21:27:47	14	8	1	8	1	6		4	4	2	2			1	1	1	4			1	1	4	3	2	3		2	4			3	3	2			1	1	2	2	3	2	2	1	2	2	3	2	2	2
4/14/2020 21:33:56	14	4	2	7	2	1	3	1	1	3	1	3	3	3	3	3	4	3	3	3	3	5	3	3	3	3	3	2	3	3	1	1	3	2	1	1	1	1	4	1	3	2	1	2	2	4	2	3	2
4/14/2020 21:34:38	14	2	2	7	2	3	15	4	2	3	3	3	3	3	3	3	4	3	4	4	4	4	2	2	2	3	2	2	3	3	2	3	3	2	2	2	2	3	3	2	3	1	3	2	3	2	2	1	3
4/14/2020 21:36:35	14	8	2	4	1	1	2	4	4	2	4			1	3	1	3	1	2	5	5	4	2	2	3		3	2	2	1	3	4	4	3	4	3	2	2	4	2	3	2	2	2	3	2	3	1	4
4/14/2020 21:40:08	14	8	1	4	2	1	16	2	1	2	3	4	3	3	3	1	4	2	4	2	3	4	3	2	1	3	3	2	3	1	2	2	1	1	2	2	1	1	2	2	2	2	2	3	1	1	3	3	4
4/14/2020 21:41:12	14	8	2	7	1	1	16	4	4	4	4			5	5	5	5	1	5	5	5	5	1	2	3		2	3	3	1	3	3	4	2	4	4	4	4	4	3	3	2	2	2	3	2	3	1	3
4/14/2020 21:42:01	14	8	2	4	2	5		2	2	2	2	3	3	2	4	1	4			5	4	5	2	2	1	2	3	3			3	3	4			2	1	3	1	2	3	2	2	2	3	2	3	1	3
4/14/2020 21:42:20	14	8	2	6	2	2	16	4	4	4	4	3	3	4	4	2	4	3	3	4	4	4	2	2	3	3	3	3	3	3	1	1	1	2	1	1	1	1	4	3	2	2	2	2	2	2	2	1	3
4/14/2020 21:42:40	14	8	2	7	1	1	13	4	3	4	4			4	4	1	4	1	5	5	4	4	2	2	3		3	4	4	1	1	3	2	3	2	2	1	1	3	3	2	3	2	3	1	3	3	2	3
4/14/2020 21:42:53	14	8	2	7	2	1	8	4	2	4	4	1	2	2	2	1	2	2	3	4	5	3	2	2	1	1	2	2	3	3	2	2	4	2	1	3	1	4	3	2	4	2	3	2	3	3	1	2	1
4/14/2020 21:46:36	14	8	2	4	2	1	17	3	1	2	3	5	1	1	3	1	4	1	3	4	4	2	2	2	2	3	3	3	3	1	2	2	2	2	1	1	1	1	2	4	3	2	2	3	1	3	3	3	2
4/14/2020 21:47:24	14	8	1	3	2	1	18	4	4	4	4	5	1	5	1	1	5	1	5	5	5	5	3	4	4	4	4	3	3	4	3	3	4	1	2	2	1	2	4	3	3	3	1	4	1	4	1	3	1
4/14/2020 21:49:06	14	8	2	5	2	1	2	4	4	4	4	5	1	3	4	1	3	1	5	5	4	5	2	2	2	4	3	3	3	4	2	2	2	1	2	1	2	2	3	2	4	1	2	2	3	2	1	2	2
4/14/2020 21:51:45	14	8	2	4	2	4		3	2	3	4	3	3	1	4	1	3			5	4	4	3	3	2	3	3	3			2	3	3			1	1	1	3	3	2	3	2	2	2	2	3	2	2
4/14/2020 21:55:36	14	8	2	8	2	1	14	1	3	4	4	3	3	1	3	1	4	2	4	5	4	3	2	3	3	2	3	3	3	3	1	2	1	1	1	1	2	4	3	1	3	1	2	1	2	2	2	1	3
4/14/2020 21:57:44	14	8	1	7	2	1	20	3	3	4	3	3	3	1	4	1	4	2	2	4	4	3	3	3	2	4	3	3	3	2	2	3	3	2	3	1	1	2	3	3	2	2	1	2	1	3	2	2	2
4/14/2020 21:59:46	14	8	2	6	2	2	16	4	4	4	4	5	1	5	4	1	5	1	5	5	5	3	3	3	3	3	3	3	3	2	3	3	3	3	3	2	2	1	4	2	4	2	2	2	3	2	3	2	2
4/14/2020 21:59:47	14	8	2	1	1	5		3	3	4	4			5	3	1	5			5	4	5	3	2	2		3	3			2	3	2			1	1	1	3	3	3	4	2	1	1	2	2	1	3
4/14/2020 22:01:48	14	8	2	3	2	1	1	2	2	3	2	3	3	3	4	2	3	1	4	4	3	3	3	2	3	3	3	3	3	3	2	3	1	2	1	1	1	2	4	2	2	3	2	3	2	2	2	2	3
4/14/2020 22:07:22	14	8	1	4	2	1	17	4	4	3	4	5	3	4	3	2	3	2	4	5	4	3	3	3	3	3	4	3	3	4	2	2	1	1	1	1	1	1	2	3	1	4	2	3	1	2	2	2	3
4/14/2020 22:10:18	14	8	2	8	1	6		4	4	2	2			1	3	1	4			5	5	4	2	3	4		3	3			4	4	3			1	1	1	4	2	3	3	3	3	1	2	4	2	3
4/14/2020 22:17:06	14	8	2	3	2	4		3	2	3	4	3	3	2	2	2	4			5	3	3	2	3	2	3	3	3			2	3	2			2	4	2	4	2	2	2	3	2	2	3	2	2	2
4/14/2020 22:17:16	14	8	2	8	2	2	17	3	3	3	4	5	4	1	4	1	1	1	4	5	5	3	2	3	1	3	3	3	3	3	3	3	3	3	4	4	2	3	4	3	3	3	2	3	3	4	2	3	2
4/14/2020 22:18:11	14	8	2	6	1	2	4	4	2	3	4			1	4	1	4	1	5	2	4	4	1	2	3		3	2	3	2	4	4	1	3	1	1	2	2	3	4	4	2	3	1	4	1	3	1	3
4/14/2020 22:19:50	14	8	2	7	2	3	13	4	2	2	4	3	3	2	4	1	4	1	3	5	1	4	3	3	3	3	3	3	3	3	2	2	2	2	2	1	1	1	3	3	2	4	2	3	1	4	3	2	3
4/14/2020 22:22:25	14	8	2	5	2	1	7	3	3	4	4	4	3	2	4	2	4	3	3	5	3	3	2	3	4	3	3	3	3	4	2	2	4	2	4	4	1	1	3	3	2	2	2	1	2	2	2	1	2
4/14/2020 22:24:47	14	8	2	4	2	5		3	4	4	3	5	5	2	4	1	1			5	5	5	5	5	5	5	3	3			2	2	1			1	2	1	2	4	2	3	1	2	1	4	2	4	1
4/14/2020 22:26:09	14	8	2	3	2	1	16	4	3	4	4	2	3	2	4	2	3	4	3	4	4	4	2	2	3	3	3	3	3	4	3	3	2	2	1	1	1	1	2	3	3	1	2	2	2	2	2	2	2
4/14/2020 22:26:26	14	8	2	8	2	6		4	2	3	4	3	3	2	3	1	3			5	5	3	2	3	3	3	3	3			4	4	2			2	2	2	3	2	3	2	2	2	2	2	3	2	3
4/14/2020 22:27:28	14	2	2	6	2	1	16	2	2	1	2	5	4	5	4	1	2	1	3	4	3	3	5	2	4	4	4	3	3	3	2	2	2	1	2	1	1	1	1	3	1	2	1	3	1	2	2	2	2
4/14/2020 22:27:51	14	8	1	3	1	1	2	4	1	4	4			1	3	2	3	1	2	5	4	3	2	3	3		3	3	3	1	3	3	1	4	1	1	2	1	4	2	3	4	3	4	1	4	2	3	1
4/14/2020 22:32:46	14	8	2	4	1	1	3	4	1	3	4			1	5	1	4	3	3	4	2	3	2	1	3		3	3	2	3	2	3	2	2	1	2	2	4	3	1	4	2	4	1	3	1	3	1	4
4/14/2020 22:33:43	14	8	1	4	2	1	11	3	1	2	3	4	2	1	4	1	4	1	5	5	5	3	2	3	4	3	3	3	3	2	2	4	1	2	1	1	2	2	3	2	2	2	1	2	2	3	2	3	1
4/14/2020 22:35:24	14	8	2	2	2	3	16	3	3	4	4	1	3	5	1	1	4	1	1	5	5	4	3	5	1	1	4	3	3	1	3	3	4	4	1	2	4	4	4	1	3	3	4	3	3	1	2	1	2
4/14/2020 22:37:25	14	8	2	7	2	1	10	4	4	4	4	5	1	2	4	1	5	1	4	5	4	4	3	3	3	3	3	2	2	4	2	2	2	1	1	1	1	1	2	4	2	3	1	4	1	4	1	4	1
4/14/2020 22:41:28	14	8	2	3	1	1	13	2	2	2	4			1	3	1	4	1	5	4	3	3	2	2	4		3	4	2	3	2	3	1	1	1	1	1	2	4	2	3	2	3	2	2	2	3	2	3
4/14/2020 22:42:18	14	8	2	4	2	1	16	3	4	4	4	3	3	1	5	1	4	3	4	5	4	4	2	3	3	3	3	3	3	2	2	3	4	4	4	4	3	2	4	2	3	2	2	2	1	1	3	1	3
4/14/2020 22:51:23	14	8	1	3	1	1	20	1	1	2	1			2	4	2	3	1	4	4	3	2	4	4	4		3	3	3	4	1	2	1	1	1	1	1	1	2	4	1	4	1	4	1	4	1	4	1
4/14/2020 22:53:49	14	8	1	2	1	1	2	4	2	4	4			3	3	1	4	2	4	4	4	3	3	3	3		3	3	3	2	2	2	2	2	2	1	1	2	1	3	2	3	2	3	1	3	3	2	2
4/14/2020 22:55:05	14	8	2	7	2	1	17	4	4	4	4	4	2	4	2	1	4	1	4	5	4	5	2	2	4	3	3	3	4	3	3	4	1	2	1	1	1	1	3	2	3	2	2	4	2	3	2	2	2
4/14/2020 22:56:59	14	8	2	3	2	4		3	2	4	4	1	5	1	5	1	5			5	5	5	2	3	3	3	3	3			3	3	2			1	2	3	4	2	3	2	3	2	2	2	3	2	4
4/14/2020 23:05:55	14	8	2	6	1	2	8	4	3	4	4			3	3	1	4	3	3	4	3	3	3	3	3		3	3	3	3	1	2	1	1	1	1	1	1	2	4	2	3	2	3	1	2	3	2	4
4/14/2020 23:14:17	14	8	2	8	2	1	16	4	4	3	4	4	4	4	4	4	4	4	4	4	4	4	4	4	3	4	4	4	4	4	2	2	3	3	2	2	2	1	3	3	2	3	2	3	2	3	2	3	2
4/14/2020 23:18:10	14	8	1	5	2	5		4	4	4	4	3	3	1	5	1	5			5	4	3	3	3	2	3	3	3			2	3	3			1	1	1	3	3	2	3	2	3	2	3	2	3	2
4/14/2020 23:19:02	14	2	2	3	2	4		4	4	4	4	3	3	1	4	1	4			3	3	4	2	2	3	3	3	2			3	4	2			1	2	2	3	3	3	2	2	2	3	2	2	2	3
4/14/2020 23:26:05	14	8	1	4	2	2	9	2	2	3	3	5	5	4	4	3	4	1	1	5	4	5	2	1	3	5	4	3	3	3	2	4	1	1	3	1	1	1	3	3	3	4	1	4	2	2	3	2	3
4/14/2020 23:34:27	14	8	2	7	4	1	17	2	2	4	4			4	3	2	3	3	3	5	4	4	2	3	3		2	2	3	3	4	4	4	3	2	3	2	2	4	2	3	3	2	1	2	3	2	3	2
4/14/2020 23:45:13	14	8	1	5	1	5		4	4	4	3			1	4	1	4			5	5	5	2	3	1		3	3			2	3	4			1	3	4	4	2	3	2	3	2	2	3	2	3	2
4/14/2020 23:46:27	14	8	2	4	2	1	2	3	2	3	3	3	3	1	2	1	3	1	4	5	5	3	3	2	3	3	3	3	3	3	2	3	1	1	1	1	2	1	2	3	1	4	2	3	2	3	2	3	2
4/14/2020 23:50:07	14	8	2	5	2	3	18	3	3	4	4	3	3	3	4	1	4	1	4	5	4	5	3	3	3	3	3	3	3	1	2	2	1	1	2	1	1	1	2	2	2	3	2	2	1	3	2	1	1
4/14/2020 23:54:50	14	8	2	6	2	2	7	4	4	4	4	4	3	1	4	1	4	3	4	5	5	4	2	2	1	3	3	3	3	2	4	4	4	2	2	3	2	1	4	2	4	2	3	2	3	2	3	2	2
4/15/2020 0:23:57	15	8	2	3	2	4		4	4	4	4	3	3	1	4	1	4			4	3	5	2	2	3	3	3	3			2	3	2			1	2	1	2	4	3	2	2	3	2	2	2	2	3
4/15/2020 0:29:21	15	8	2	3	2	1	2	3	3	4	4	4	4	1	1	1	2	3	3	5	4	3	3	3	3	3	2	3	3	3	2	2	3	2	3	2	1	1	4	2	2	3	2	1	2	1	3	1	3
4/15/2020 2:04:32	15	8	1	8	1	6		4	2	2	4			1	2	1	3			5	5	1	2	3	2		2	2			3	3	2			1	1	3	4	2	3	2	3	2	2	3	2	3	2
4/15/2020 2:18:26	15	7	2	5	1	1	16	2	4	4	4			3	5	1	5	1	4	5	5	1	2	4	3		4	3	3	3	2	4	2	2	2	1	1	2	3	1	4	4	3	3	3	4	2	4	1
4/15/2020 2:23:19	15	8	2	6	2	1	17	3	2	3	3	3	3	2	3	1	4	3	3	4	4	4	3	3	3	3	3	3	3	3	2	2	2	1	1	1	2	2	3	3	2	3	2	2	2	2	3	2	2
4/15/2020 4:13:04	15	4	1	6	2	1	2	4	2	3	4	4	1	4	4	1	5	1	5	5	3	3	3	3	3	3	3	3	3	3	2	4	2	2	2	1	1	1	4	3	3	3	3	3	2	2	2	2	2
4/15/2020 4:54:22	15	8	2	4	2	1	17	4	4	4	4	4	3	1	4	1	4	2	4	5	5	5	3	3	2	3	3	2	3	3	3	3	2	2	3	3	2	2	4	3	2	3	1	3	2	3	2	2	1
4/15/2020 5:23:43	15	8	2	8	2	6		4	4	4	4	4	3	1	5	1	5			5	5	4	3	2	3	3	3	3			2	2	2			1	1	2	4	3	2	3	2	3	1	3	1	2	2
4/15/2020 5:28:12	15	8	2	5	2	1	17	3	3	4	4	3	3	2	4	1	4	3	3	5	4	2	4	5	2	3	3	3	3	4	1	3	4	1	2	1	1	1	3	3	2	3	2	3	1	3	2	3	1
4/15/2020 5:52:32	15	8	1	4	2	1	16	4	1	4	4	4	4	5	4	3	4	4	5	5	5	3	2	2	3	2	2	3	4	3	2	2	1	2	1	1	1	1	1	2	2	4	2	2	1	3	2	3	1
4/15/2020 5:56:29	15	8	2	4	2	1	17	3	3	4	4	1	3	3	3	2	3	2	3	3	3	4	2	3	3	3	3	3	3	3	1	3	4	1	3	3	1	2	4	2	2	3	3	2	1	3	2	2	2
4/15/2020 6:06:12	15	2	2	4	2	4		4	3	3	4	5	3	1	2	2	2			5	5	5	1	2	1	3	2	2			2	2	1			1	1	3	4	2	4	2	4	2	3	2	3	1	4
4/15/2020 6:28:42	15	8	1	4	1	3	18	3	3	2	3			1	1	1	1	1	1	5	5	1	3	2	3		2	3	3	1	3	2	1	4	1	1	2	1	2	1	2	4	4	2	1	1	2	1	2
4/15/2020 6:42:26	15	8	2	8	2	6		4	4	3	4	4	3	3	3	1	4			5	4	3	2	2	3	3	3	3			2	2	1			1	1	1	2	2	3	3	4	1	2	2	3	1	3
4/15/2020 6:43:27	15	5	2	4	2	2	17	3	2	3	4	5	1	1	5	1	5	1	5	5	5	5	3	2	2	4	5	3	3	2	3	4	2	2	2	1	1	1	3	2	4	2	2	2	4	2	2	1	3
4/15/2020 6:54:22	15	8	2	7	2	2	7	3	3	2	2	3	3	2	3	1	4	1	3	5	5	4	3	3	1	3	3	3	3	1	3	4	4	4	4	2	2	2	4	3	2	3	2	2	2	3	3	3	3
4/15/2020 7:03:15	15	4	2	4	2	1	7	4	4	4	4	5	3	5	5	1	5	1	5	5	4	4	2	4	3	4	4	3	3	3	2	3	3	2	3	2	1	3	3	3	4	2	1	2	2	3	2	2	2
4/15/2020 7:08:29	15	4	2	7	2	2	17	4	4	4	4	3	2	3	4	4	3	1	1	4	4	5	2	1	2	3	3	2	2	3	2	3	4	3	4	3	2	2	4	3	4	3	4	2	2	1	4	2	4
4/15/2020 7:24:48	15	8	2	4	2	2	2	1	1	3	3	5	2	3	3	2	3	1	4	5	4	3	5	4	3	4	3	3	2	3	2	2	1	1	1	1	1	1	2	4	2	3	2	3	2	3	2	2	2
4/15/2020 7:28:44	15	4	2	3	2	1	20	3	2	2	2	5	2	1	3	1	4	3	3	5	5	3	3	3	3	3	3	3	3	3	2	2	1	1	1	1	2	1	2	4	1	4	2	4	1	4	1	4	2
4/15/2020 7:31:18	15	8	2	8	2	1	16	4	4	4	4	5	3	5	4	1	4	1	5	5	4	4	3	3	2	3	3	3	3	3	4	4	2	1	1	1	2	2	4	3	3	3	2	3	2	4	1	4	2
4/15/2020 7:35:02	15	8	2	2	1	1	14	1	1	3	4			1	4	1	1	3	3	5	5	5	1	1	3		4	2	1	1	2	2	4	2	4	4	4	4	4	1	4	1	4	1	4	1	4	1	4
4/15/2020 7:35:45	15	4	2	4	2	1	15	3	4	2	3	5	3	1	4	1	3	1	5	5	4	3	2	3	3	4	4	4	2	2	2	2	2	2	2	1	2	1	3	3	2	3	2	3	2	4	2	3	2
4/15/2020 7:41:17	15	4	1	8	2	2	13	4	4	2	4	3	3	3	3	3	2	2	2	5	5	4	2	2	1	2	3	3	2	2	4	4	4	4	4	1	3	3	3	1	4	1	3	1	3	1	4	1	4
4/15/2020 7:41:53	15	4	2	5	2	2	17	3	3	3	4	4	4	1	4	1	3	3	3	5	4	5	3	2	2	4	2	2	3	3	4	4	4	4	1	1	2	3	3	3	3	3	2	2	3	2	2	2	3
4/15/2020 7:46:26	15	8	2	3	2	1	9	3	3	4	4	3	3	1	4	1	4	2	5	5	4	3	2	3	3	3	3	2	3	2	3	4	1	2	1	1	2	2	3	2	3	2	3	2	3	1	3	2	4
4/15/2020 7:47:24	15	4	2	3	2	4		3	4	3	4	5	3	4	4	1	5			5	4	5	1	2	1	3	3	3			2	3	4			1	2	1	4	3	4	2	4	2	2	2	4	1	3
4/15/2020 7:51:02	15	7	2	2	1	3	18	3	2	4	4			4	3	2	4	3	3	3	3	2	1	2	3		3	2	3	1	1	2	2	4	3	1	1	3	4	2	2	1	4	2	1	3	4	2	4
4/15/2020 7:51:58	15	8	2	8	2	6		4	4	3	4	5	3	1	5	1	4			5	4	5	3	4	4	3	3	3			2	3	2			1	1	1	3	3	2	2	2	2	1	3	2	3	2
4/15/2020 7:53:58	15	8	2	5	2	4		2	2	2	2	3	3	1	4	1	5			5	4	3	2	2	3	3	3	2			3	3	2			1	2	2	3	3	3	2	2	2	2	2	3	2	3
4/15/2020 8:01:12	15	8	2	4	2	4		3	3	3	3	3	3	2	4	1	4			5	4	3	3	3	3	3	3	3			2	2	1			1	2	1	4	4	2	3	2	3	1	3	2	3	1
4/15/2020 8:06:44	15	8	2	6	2	1	5	4	4	4	4	4	3	3	4	2	3	3	3	5	4	4	2	2	2	3	3	3	3	2	2	2	3	3	1	3	1	2	3	3	3	2	2	2	3	2	3	2	2
4/15/2020 8:07:17	15	8	1	3	2	1	13	2	1	2	1	3	3	2	3	1	3	1	3	5	5	3	3	2	3	3	3	3	3	3	1	2	1	1	1	1	1	1	2	4	1	3	1	2	1	2	1	2	3
4/15/2020 8:09:39	15	8	2	7	2	2	14	2	2	4	4	1	1	1	4	1	4	5	5	5	2	5	2	2	2	2	3	3	2	2	2	3	3	3	3	1	2	2	4	2	3	2	2	3	2	3	4	3	3
4/15/2020 8:16:18	15	8	1	7	2	1	10	3	2	2	1	4	3	4	4	1	4	2	4	5	4	3	3	3	3	3	3	3	3	3	2	3	3	2	2	2	2	1	3	3	2	3	1	3	1	4	1	3	1
4/15/2020 8:16:23	15	8	2	6	2	2	17	1	2	1	2	3	3	4	3	1	3	3	3	5	3	3	3	3	4	3	3	3	3	3	2	3	1	1	1	1	1	1	3	3	2	3	1	3	2	3	1	3	2
4/15/2020 8:18:58	15	8	2	6	2	2	16	2	2	3	3	2	1	5	3	1	5	1	4	4	3	4	2	4	3	2	3	3	3	3	2	3	1	2	2	1	2	1	2	2	2	3	2	2	2	3	2	2	2
4/15/2020 8:21:49	15	8	2	4	2	4		4	4	3	4	4	3	2	4	1	4			5	5	5	2	3	3	3	3	3			2	3	2			1	1	2	2	3	3	2	2	2	3	3	3	2	2
4/15/2020 8:32:55	15	8	2	8	2	3	17	4	3	4	4	4	3	1	2	1	2	1	2	5	5	4	3	3	2	3	3	3	3	3	2	3	3	2	1	1	1	1	3	3	2	3	1	3	2	3	2	3	1
4/15/2020 8:33:42	15	4	2	5	2	2	17	3	4	3	4	5	1	5	5	1	4	1	3	5	4	4	3	3	2	4	4	3	3	2	2	2	2	2	1	1	1	1	2	3	3	2	1	2	2	3	2	3	2
4/15/2020 8:35:13	15	8	2	3	2	1	17	2	1	3	3	5	3	1	5	1	5	2	3	5	5	3	2	4	2	3	3	3	3	3	2	2	3	3	3	1	2	1	2	2	3	2	1	2	2	3	2	2	2
4/15/2020 8:37:31	15	8	2	7	2	2	17	4	3	2	4	5	5	3	4	2	4	1	4	5	5	4	2	2	3	3	3	3	1	1	4	3	2	2	4	2	1	1	2	3	3	3	3	2	3	3	4	3	2
4/15/2020 8:38:55	15	8	2	7	2	1	16	3	3	4	2	4	3	3	4	4	4	2	3	4	4	4	2	2	2	3	3	3	3	3	1	1	2	1	2	1	1	2	3	3	2	3	2	2	1	4	2	2	2
4/15/2020 8:39:07	15	8	2	7	2	1	1	4	4	1	4	3	3	3	3	1	4	3	3	4	4	3	3	3	3	3	3	3	3	3	2	2	1	1	1	1	1	1	4	3	2	3	2	3	2	3	1	2	2
4/15/2020 8:47:17	15	7	1	8	4	6		2	2	1	3			2	3	1	4			5	5	3	3	3	3		3	3			3	3	1			1	2	1	3	3	2	3	2	3	2	3	2	2	3
4/15/2020 8:47:42	15	8	2	4	2	2	16	2	2	2	3	5	3	1	4	1	4	1	1	1	5	4	2	2	3	4	3	3	3	2	2	2	3	3	1	1	1	2	3	3	2	3	2	2	2	3	2	2	2
4/15/2020 8:49:06	15	8	2	6	2	1	13	4	2	3	3	4	3	4	3	2	2	2	4	4	3	4	3	2	3	3	3	2	2	4	1	1	2	2	2	1	1	2	4	2	3	2	1	2	2	3	2	3	2
4/15/2020 8:50:01	15	8	2	7	2	1	16	3	3	4	4	4	3	4	3	1	1	3	3	5	3	3	3	2	3	3	3	2	3	3	2	2	1	2	1	2	2	2	4	3	2	3	1	2	1	3	1	2	1
4/15/2020 8:51:06	15	8	1	3	1	1	4	4	4	1	4			2	3	2	4	3	3	3	4	4	2	2	3		3	2	3	3	2	4	1	1	3	2	3	2	2	2	4	2	3	1	2	2	2	1	4
4/15/2020 8:53:11	15	8	2	7	2	2	16	3	2	3	4	3	3	1	4	1	3	2	4	5	5	4	3	3	3	3	3	2	4	3	2	2	2	1	1	1	1	1	4	2	3	2	3	2	3	2	2	2	3
4/15/2020 8:58:52	15	8	1	4	2	1	16	4	4	4	4	3	3	2	3	1	2	3	3	3	3	4	3	2	5	2	3	3	3	2	1	1	1	1	1	1	1	1	1	3	2	3	1	3	1	4	1	3	2
4/15/2020 8:59:58	15	8	2	3	2	3	17	2	2	2	3	3	3	2	3	1	3	3	3	5	4	4	2	2	2	3	3	3	3	2	2	3	3	2	4	1	1	2	3	3	2	2	2	3	2	2	2	3	2
4/15/2020 9:02:32	15	8	2	4	2	2	20	2	2	3	3	3	3	4	4	1	3	3	3	3	3	3	3	3	3	3	3	3	3	4	1	2	1	1	1	1	2	1	2	3	2	3	2	1	2	3	2	1	2
4/15/2020 9:02:45	15	8	1	9	2	1	17	3	3	4	4	4	3	1	4	2	2	1	4	3	3	4	3	4	3	3	3	3	4	3	2	3	1	1	1	1	1	1	4	3	3	4	2	3	1	4	1	3	1
4/15/2020 9:05:57	15	4	2	6	2	1	16	2	2	1	1	3	3	1	3	1	3	3	4	4	3	3	3	3	3	3	3	3	3	2	2	2	2	3	1	1	1	1	3	3	2	2	1	3	1	3	2	3	2
4/15/2020 9:09:25	15	8	2	6	2	1	2	4	2	2	3	5	1	2	3	1	4	1	4	5	3	4	3	2	3	3	3	3	2	2	1	2	2	2	2	2	1	1	3	2	2	2	1	2	1	3	2	2	3
4/15/2020 9:14:15	15	8	2	7	2	2	1	3	3	4	4	4	1	2	4	1	2	1	2	5	3	4	3	3	3	3	3	3	3	2	2	2	2	2	2	1	1	1	3	4	2	4	1	3	1	4	1	3	2
4/15/2020 9:19:47	15	8	2	6	2	1	16	4	4	4	4	4	3	5	5	1	3	3	3	5	4	3	3	3	3	4	4	4	3	3	3	4	1	1	1	1	3	2	2	3	4	3	2	3	3	3	4	2	2
4/15/2020 9:21:57	15	2	1	8	2	3	18	4	2	4	4	4	1	1	3	1	3	1	1	5	4	4	3	3	1	3	3	3	3	3	2	2	4	4	4	1	1	1	4	1	2	3	1	3	2	3	1	3	1
4/15/2020 9:22:36	15	8	1	6	2	1	13	4	3	4	4	3	3	3	3	1	4	1	5	5	3	3	3	3	3	3	3	3	3	2	2	2	3	3	2	2	2	2	3	4	2	3	1	3	1	3	1	3	1
4/15/2020 9:25:21	15	8	2	6	2	1	16	4	4	4	4	3	3	3	4	3	4	3	3	4	3	4	2	2	3	3	4	4	4	3	1	2	1	2	1	1	1	1	3	3	2	3	2	3	2	3	2	3	2
4/15/2020 9:29:32	15	8	2	4	2	2	17	3	3	4	4	5	3	1	4	2	4	3	3	5	5	4	2	4	2	3	3	3	3	3	1	2	2	1	1	2	1	1	4	3	2	3	2	3	1	4	2	3	1
4/15/2020 9:34:13	15	8	1	2	1	1	2	4	3	4	2			5	4	4	4	1	5	4	4	5	3	2	4		3	3	3	2	2	2	4	4	4	2	1	1	3	3	2	3	1	3	2	2	1	2	4
4/15/2020 9:34:39	15	8	1	5	2	1	9	2	2	1	1	4	3	5	3	1	1	3	3	4	3	3	3	3	3	3	3	3	3	3	2	2	3	3	4	4	3	3	4	3	2	3	2	3	2	2	2	3	3
4/15/2020 9:35:28	15	8	2	7	2	1	15	4	4	4	4	5	1	2	4	2	4	2	4	4	4	4	3	3	2	3	3	3	3	4	2	3	3	3	3	2	1	1	4	2	3	2	2	3	2	4	2	3	1
4/15/2020 9:51:39	15	7	1	8	2	6		3	2	2	2	4	3	1	4	2	3			5	4	3	3	3	3	3	4	2			2	2	1			1	1	1	2	3	1	3	1	3	1	4	1	2	2
4/15/2020 10:08:59	15	8	2	3	2	4		3	2	3	4	4	4	1	4	1	4			5	5	3	2	3	3	3	3	2			2	3	2			1	3	3	3	3	2	3	2	2	2	4	2	3	1
4/15/2020 10:12:31	15	8	2	6	2	1	4	4	1	2	4	4	3	1	2	1	2	1	4	5	5	4	2	2	1	3	3	3	3	3	2	3	4	2	2	2	1	3	4	2	3	2	3	2	3	3	2	3	2
4/15/2020 10:12:43	15	8	2	7	2	4		4	2	4	4	3	3	3	4	1	4			5	4	3	3	3	3	3	3	2			2	3	2			1	1	1	4	2	3	1	2	2	3	3	2	2	3
4/15/2020 10:12:53	15	4	2	7	2	2	16	3	3	3	3	3	3	1	5	1	4	4	4	5	5	4	2	2	3	3	3	3	3	5	2	2	1	3	1	1	1	2	2	2	2	2	2	2	2	2	3	2	2
4/15/2020 10:13:52	15	8	2	8	2	6		4	4	4	4	3	3	1	3	1	4			5	5	4	3	3	3	3	3	3			2	2	2			1	1	1	2	4	2	4	1	4	1	4	1	4	1
4/15/2020 10:17:23	15	8	2	7	2	2	14	4	3	3	4	4	3	5	5	1	4	3	3	4	4	5	2	3	3	3	4	3	3	3	3	4	1	1	1	1	4	4	4	2	4	2	4	2	4	3	3	2	2
4/15/2020 10:18:36	15	8	2	6	1	3	17	3	3	4	4			3	4	3	5	1	5	5	5	3	2	2	1		4	3	3	2	1	4	3	4	3	2	2	1	4	2	4	3	1	1	2	2	3	1	4
4/15/2020 10:22:59	15	4	1	8	2	5		3	1	2	1	3	3	3	3	3	3			3	3	3	3	3	2	3	3	3			1	1	3			1	1	1	4	3	3	4	2	2	3	4	1	4	1
4/15/2020 10:23:46	15	8	1	8	2	6		4	4	4	4	4	3	1	3	1	3			1	2	3	3	3	3	3	3	3			2	2	1			1	1	1	3	2	2	2	1	3	1	3	2	2	2
4/15/2020 10:24:13	15	8	2	6	2	1	17	4	2	3	4	4	3	4	4	1	4	3	3	4	5	3	3	3	4	3	3	3	3	3	2	2	1	1	1	1	1	1	2	4	2	4	2	4	1	4	1	4	2
4/15/2020 10:27:54	15	8	2	2	2	3	13	4	2	4	3	1	4	5	4	1	4	1	4	5	4	5	2	2	2	3	4	3	3	2	1	4	2	2	1	1	2	3	3	2	3	2	2	2	2	2	3	2	3
4/15/2020 10:30:03	15	8	1	3	2	1	13	4	4	4	4	3	3	1	3	1	3	1	4	5	5	2	2	2	2	3	3	3	3	2	1	2	3	4	4	2	1	2	4	2	2	2	2	2	2	1	4	1	4
4/15/2020 10:30:32	15	8	2	2	1	3	13	2	2	3	3			5	3	1	3	1	1	3	3	3	3	4	2		3	3	3	1	2	2	2	3	1	1	1	1	3	4	2	4	1	3	1	3	3	2	3
4/15/2020 10:32:50	15	8	2	3	1	1	13	4	3	3	4			2	4	1	5	1	4	5	3	1	2	3	4		3	2	3	1	2	3	1	4	1	1	1	3	4	4	2	4	1	2	1	3	1	2	1
4/15/2020 10:34:04	15	8	2	3	2	3	8	2	2	1	3	5	3	1	3	1	2	1	2	5	5	4	2	1	1	3	3	2	2	1	4	4	3	3	4	4	3	1	2	3	4	2	3	2	4	1	2	2	4
4/15/2020 10:34:28	15	8	2	4	2	3	12	4	3	4	4	3	3	1	4	1	4	3	3	5	4	5	3	2	2	4	4	4	4	4	2	2	3	3	4	2	3	2	4	3	2	2	2	2	2	2	3	2	2
4/15/2020 10:34:35	15	8	2	5	2	1	17	2	2	3	4	3	3	5	3	1	5	1	5	5	4	3	4	4	3	3	3	3	3	4	2	3	3	1	3	2	2	1	3	3	2	3	2	2	2	3	2	3	1
4/15/2020 10:36:15	15	8	2	6	2	2	13	4	4	4	4	5	3	5	3	1	4	1	4	5	4	5	2	2	4	4	3	3	3	4	4	4	3	1	2	1	2	1	4	3	4	3	2	3	3	3	4	2	3
4/15/2020 10:41:17	15	8	2	8	2	6		4	3	3	4	5	3	2	3	2	2			5	3	4	4	3	4	3	3	3			2	2	2			1	1	1	3	4	2	4	1	3	2	3	1	4	2
4/15/2020 10:42:49	15	8	1	7	2	1	2	4	4	3	4	5	5	5	5	5	4	5	4	5	4	4	3	3	1	4	5	3	3	3	3	4	4	4	3	3	2	2	4	4	2	3	1	4	1	3	1	4	2
4/15/2020 10:43:27	15	8	2	3	2	1	17	4	4	4	4	4	3	3	3	2	3	3	3	5	4	3	3	4	4	3	3	3	3	3	1	2	2	2	1	1	1	1	2	3	1	2	1	3	1	3	1	3	1
4/15/2020 10:43:48	15	8	2	4	1	4		3	2	3	2			1	3	1	4			5	4	4	2	3	2		3	2			1	2	1			1	1	2	2	2	2	2	2	2	2	3	2	2	2
4/15/2020 10:43:53	15	8	2	6	2	1	16	3	3	4	4	3	3	3	5	3	4	3	4	5	5	4	2	2	3	3	4	3	3	3	3	4	2	2	1	1	2	1	1	3	3	3	3	2	3	3	2	3	2
4/15/2020 10:44:01	15	8	1	3	2	1	17	3	3	4	3	4	3	4	4	2	4	3	3	4	3	3	3	4	3	4	4	3	3	2	2	3	1	1	1	1	1	1	1	4	2	3	1	3	2	3	2	3	1
4/15/2020 10:44:36	15	4	2	6	2	2	8	4	3	4	4	4	3	1	4	1	4	1	4	5	3	5	2	2	1	3	3	3	3	1	4	4	3	3	2	1	3	1	4	3	4	2	3	2	4	2	3	2	4
4/15/2020 10:47:53	15	8	2	6	2	1	16	2	3	2	2	4	2	2	4	4	4	1	4	5	4	5	2	3	3	3	3	3	3	2	2	4	3	3	4	3	1	1	4	2	3	2	3	2	3	3	2	2	1
4/15/2020 10:48:33	15	4	2	6	2	3	17	4	4	4	4	3	3	2	3	5	3	2	4	5	4	3	3	4	4	3	3	3	3	3	2	2	3	2	1	1	1	2	1	3	2	3	2	3	2	3	2	3	2
4/15/2020 10:56:15	15	8	2	8	1	1	13	3	3	4	4			1	4	1	4	1	5	5	4	3	3	3	3		3	3	3	3	2	2	2	1	2	1	1	1	3	2	3	3	2	3	1	3	2	3	2
4/15/2020 10:56:57	15	8	2	4	2	1	16	1	2	2	2	4	3	3	4	1	4	1	4	5	4	3	3	4	3	3	3	3	3	3	2	2	1	1	1	1	1	1	2	2	3	2	1	2	2	2	2	2	1
4/15/2020 10:59:16	15	8	2	4	2	4		3	1	3	4	1	1	1	5	1	4			5	4	5	2	2	2	2	3	3			2	3	2			1	1	2	2	2	3	1	4	1	2	3	3	2	2
4/15/2020 11:01:30	15	8	2	6	2	1	12	3	3	4	3	3	3	2	4	1	4	3	3	4	3	3	3	3	2	3	3	3	3	3	2	2	4	1	1	3	1	1	4	2	2	3	2	3	2	3	2	3	2
4/15/2020 11:06:41	15	8	2	9	1	6		4	4	2	4			1	4	1	5			5	5	4	2	3	3		3	3			4	4	4			4	2	2	4	3	3	3	3	3	3	3	4	3	4
4/15/2020 11:13:25	15	2	2	4	2	2	16	3	1	1	3	3	3	3	4	3	3	4	3	5	5	5	2	5	3	4	4	3	3	3	4	3	3	3	2	1	1	1	3	3	3	3	3	3	3	4	1	3	1
4/15/2020 11:13:39	15	8	2	6	2	3	17	3	3	3	3	2	4	4	4	4	4	3	3	5	5	2	3	4	3	3	3	3	3	3	2	2	2	1	1	1	1	1	2	3	1	3	1	3	1	2	3	3	2
4/15/2020 11:15:15	15	4	2	4	2	4		4	3	4	4	3	3	1	1	1	2			5	5	4	2	3	3	3	2	2			2	2	2			2	2	3	2	3	2	3	2	3	2	3	1	3	3
4/15/2020 11:15:18	15	2	2	9	2	6		4	4	2	3	5	1	1	5	1	1			5	5	5	1	1	3	3	2	1			4	4	1			1	2	3	4	1	4	1	4	1	4	1	4	1	4
4/15/2020 11:16:23	15	8	1	7	1	1	10	1	1	2	3			1	4	2	4	1	5	5	4	1	3	2	3		3	3	3	3	3	4	4	4	4	3	1	1	2	3	2	4	1	3	2	3	1	3	2
4/15/2020 11:16:57	15	8	1	7	2	5		4	2	2	3	3	3	4	4	1	4			4	4	3	3	3	2	3	3	3			2	2	2			2	1	1	3	2	2	3	2	2	2	2	3	2	2
4/15/2020 11:18:49	15	8	1	6	2	1	2	4	4	4	4	1	5	1	5	1	4	1	5	5	4	5	3	2	3	3	3	3	3	2	3	4	1	1	1	1	2	2	4	3	2	3	2	3	2	2	2	3	3
4/15/2020 11:20:00	15	4	1	7	2	1	4	4	4	4	4	5	4	1	4	1	2	1	3	5	4	4	3	2	3	3	3	3	3	3	3	4	2	2	3	1	2	1	4	3	2	4	1	3	1	3	2	3	2
4/15/2020 11:24:05	15	8	1	6	2	1	17	4	2	4	4	3	4	1	2	1	5	1	5	5	5	2	2	3	4	2	2	3	3	3	3	3	2	1	2	2	2	2	4	2	3	2	1	2	2	3	2	2	1
4/15/2020 11:26:58	15	4	1	8	2	6		4	4	3	4	1	4	3	3	1	3			5	5	4	2	3	3	3	3	3			2	2	1			1	1	1	3	2	3	2	4	2	2	2	1	2	2
4/15/2020 11:29:08	15	8	1	4	1	1	2	2	2	2	3			1	3	1	3	2	3	5	5	5	3	3	2		3	3	3	3	2	3	2	1	2	1	1	1	2	3	2	3	1	2	2	2	2	2	2
4/15/2020 11:33:22	15	8	1	4	2	1	17	3	3	2	3	5	3	5	3	1	4	1	3	5	5	4	5	5	2	5	4	3	2	2	2	2	3	1	2	2	1	1	3	4	2	4	1	4	1	4	2	4	2
4/15/2020 11:37:11	15	8	2	7	1	1	17	4	4	4	4			1	4	1	4	3	3	4	3	4	3	3	3		3	3	3	3	2	2	3	2	1	1	1	1	4	4	2	3	2	4	1	4	2	4	1
4/15/2020 11:38:47	15	8	2	9	2	6		3	1	2	2	3	3	3	4	4	4			5	4	3	3	3	3	3	4	2			1	2	1			1	1	1	1	3	1	3	2	3	2	3	2	2	2
4/15/2020 11:42:12	15	8	1	4	2	1	5	2	2	4	4	3	3	4	5	3	3	4	4	1	2	4	3	2	2	4	4	3	3	4	3	4	4	4	4	4	4	1	3	4	3	2	2	3	2	2	1	2	2
4/15/2020 11:45:30	15	8	1	6	2	1	17	1	1	1	1	3	3	3	3	2	3	2	3	4	3	2	3	3	3	2	3	3	3	2	1	2	1	1	1	2	2	1	2	4	1	4	1	2	1	3	2	3	2
4/15/2020 11:47:05	15	8	2	3	2	1	2	4	2	4	4	1	5	3	3	1	4	1	2	5	5	5	2	2	4	2	3	3	2	2	3	2	2	1	2	1	2	2	2	3	3	2	3	1	2	2	2	1	2
4/15/2020 11:47:23	15	8	2	4	2	1	13	4	4	4	4	3	3	1	4	1	4	1	4	5	4	3	2	3	4	3	3	3	3	2	2	2	2	1	1	1	1	1	3	3	2	2	2	2	1	3	2	2	1
4/15/2020 11:47:41	15	8	2	6	1	1	11	4	4	4	4			3	4	4	4	2	4	5	4	5	3	3	3		3	3	3	3	2	3	2	2	2	2	1	1	4	3	2	2	3	2	2	2	3	2	4
4/15/2020 11:52:02	15	8	1	6	1	1	5	3	3	3	4			2	5	1	4	2	3	5	3	3	3	3	2		3	3	3	2	4	4	4	4	3	3	1	1	4	3	3	3	1	3	2	2	3	2	3
4/15/2020 11:52:11	15	8	2	6	2	1	17	4	4	4	4	5	1	1	1	1	3	1	5	5	4	3	4	4	4	4	3	3	3	5	3	3	2	3	2	1	1	1	3	3	2	3	1	3	1	2	2	3	2
4/15/2020 11:54:12	15	4	2	4	2	4		4	4	4	4	2	3	4	3	1	5			3	5	5	3	3	2	4	4	2			1	2	1			1	1	2	4	3	2	3	2	2	2	2	2	2	3
4/15/2020 11:57:48	15	8	2	7	2	4		4	4	4	4	4	3	4	4	1	4			1	2	4	2	2	2	3	3	3			2	2	3			1	1	1	3	3	2	3	1	3	2	4	2	3	2
4/15/2020 11:58:24	15	8	1	5	2	1	16	4	3	4	4	4	1	4	5	4	4	4	4	5	4	4	3	3	3	3	3	3	3	3	3	4	2	4	2	1	2	1	4	3	4	2	3	2	2	3	2	3	1
4/15/2020 11:59:25	15	8	1	6	2	1	5	2	2	1	1	5	1	3	3	1	4	1	5	4	4	3	3	2	3	3	3	3	3	2	1	1	2	1	2	1	1	1	2	4	1	4	1	4	1	4	1	4	2
4/15/2020 11:59:31	15	8	2	6	2	1	17	1	2	1	1	5	3	5	5	5	5	4	4	1	1	4	4	2	3	5	5	5	3	2	1	1	1	1	1	1	1	1	2	4	2	4	2	4	1	3	2	2	2
4/15/2020 12:07:04	15	8	1	6	2	1	16	2	3	4	2	3	3	3	3	2	4	1	5	5	4	3	3	3	3	3	3	3	3	3	2	2	3	4	4	4	2	1	3	1	2	3	2	3	1	3	2	3	2
4/15/2020 12:07:21	15	8	1	3	1	3	7	4	4	4	4			2	4	1	5	3	3	4	4	3	3	3	3		3	3	3	3	2	4	2	1	2	1	1	1	3	3	2	3	1	3	1	3	1	3	2
4/15/2020 12:14:44	15	8	1	7	2	1	5	2	3	3	4	4	1	1	5	1	5	2	5	5	5	5	3	3	3	3	3	3	3	3	3	3	3	2	2	2	1	1	2	3	2	3	2	2	1	4	2	4	1
4/15/2020 12:15:22	15	8	2	6	2	2	16	3	2	2	3	3	3	5	4	1	2	1	4	5	5	2	2	2	3	3	4	1	3	4	2	3	2	1	3	2	1	4	3	2	3	2	2	1	2	1	4	1	3
4/15/2020 12:20:55	15	8	2	7	2	1	13	4	3	3	4	5	1	3	5	1	4	1	5	5	3	3	5	2	3	3	4	3	3	4	3	4	2	2	1	2	3	1	3	4	2	4	2	3	2	3	2	2	4
4/15/2020 12:28:30	15	8	1	6	2	1	6	4	4	4	4	2	4	1	4	1	4	2	4	5	4	5	2	1	1	2	2	2	2	2	2	2	4	3	4	4	3	4	4	2	4	2	2	1	1	2	2	2	3
4/15/2020 12:35:09	15	8	2	4	1	5		1	1	1	1			1	3	1	2			5	4	2	3	2	1		3	2			2	2	2			2	1	2	3	2	2	3	2	2	2	1	2	1	3
4/15/2020 12:37:48	15	4	2	4	2	3	17	4	3	3	3	4	3	4	4	1	4	3	4	5	4	5	2	4	2	3	3	3	3	4	2	3	1	1	1	1	1	2	2	2	3	2	3	2	2	3	2	2	2
4/15/2020 12:38:48	15	8	2	4	1	1	13	2	2	1	1			5	4	1	5	1	4	1	1	5	1	2	4		4	4	2	2	2	2	2	3	2	1	1	2	4	2	2	1	2	2	2	2	3	2	3
4/15/2020 12:39:46	15	8	2	2	1	1	16	4	4	3	4			1	4	1	1	1	1	5	4	5	1	1	3		4	1	1	2	2	3	1	2	1	2	3	4	4	1	4	1	4	1	4	1	4	1	4
4/15/2020 12:50:46	15	8	2	4	2	2	13	2	1	3	3	3	3	2	4	1	4	1	5	4	3	4	2	3	2	3	3	3	3	2	3	3	2	1	2	1	1	1	3	2	2	2	2	2	2	2	2	2	2
4/15/2020 12:51:15	15	8	2	4	2	3	8	2	1	1	2	1	3	1	3	1	3	1	3	4	3	5	2	2	1	3	3	3	3	3	2	3	4	4	4	1	1	1	3	2	3	2	2	1	1	2	1	2	3
4/15/2020 12:51:53	15	8	2	5	2	1	17	4	3	2	4	2	3	1	3	1	2	1	1	4	5	5	1	3	1	2	3	2	2	2	2	4	4	2	4	4	1	2	4	2	4	2	3	2	2	3	3	2	3
4/15/2020 12:58:45	15	8	2	7	2	2	17	2	2	3	4	3	3	1	4	1	4	1	4	5	5	4	3	2	2	3	3	3	3	3	3	3	1	3	1	1	1	1	3	4	2	4	2	4	2	3	2	3	2
4/15/2020 12:58:55	15	6	1	7	2	6		3	2	1	2	3	3	1	4	1	3			3	3	4	2	2	1	3	3	3			1	2	1			1	2	1	3	2	1	4	3	2	1	3	3	2	2
4/15/2020 12:59:00	15	8	2	6	2	1	16	2	3	4	4	4	2	5	4	2	4	2	4	5	4	4	3	2	4	3	3	2	2	2	2	3	2	2	2	1	2	2	3	2	3	2	2	2	2	2	2	2	3
4/15/2020 13:03:27	15	8	1	6	1	5		3	2	3	3			3	3	2	4			3	2	3	3	3	2		3	3			1	2	2			2	2	1	1	3	2	4	1	3	1	3	2	3	2
4/15/2020 13:10:01	15	8	2	7	2	3	17	4	4	4	4	1	4	1	5	1	5	1	4	5	5	5	2	3	1	3	3	2	2	1	2	4	4	1	4	1	1	2	4	2	3	2	3	2	3	3	2	2	2
4/15/2020 13:10:43	15	8	1	7	2	1	13	4	4	3	3	3	3	3	3	1	2	1	1	5	5	4	3	3	1	3	3	3	3	3	3	3	4	1	1	1	1	1	3	2	3	3	2	2	2	3	2	3	2
4/15/2020 13:17:28	15	2	2	7	2	5		4	4	4	4	1	1	1	1	1	1			4	4	4	2	3	2	3	3	3			3	3	1			1	2	2	2	2	2	2	2	3	1	2	3	2	2
4/15/2020 13:18:36	15	8	2	4	4	4		3	2	2	3			1	4	1	4			5	5	3	3	3	3		3	3			3	3	1			1	1	1	2	3	2	3	2	3	2	3	1	3	1
4/15/2020 13:19:13	15	8	2	4	2	1	14	3	3	2	4	3	3	1	4	1	4	2	4	1	2	3	3	3	2	3	2	2	3	4	3	4	4	4	4	3	3	3	3	2	4	2	4	3	3	2	2	3	3
4/15/2020 13:20:08	15	8	2	8	2	1	13	4	3	3	4	3	3	1	5	1	4	1	5	5	5	3	3	3	1	3	3	3	3	3	4	4	4	4	4	1	1	1	4	3	3	3	2	2	2	2	2	2	3
4/15/2020 13:20:10	15	7	1	8	2	6		4	3	4	4	4	1	1	1	1	1			5	5	5	2	2	1	3	3	3			2	3	3			1	2	3	4	2	2	2	2	2	1	1	3	1	4
4/15/2020 13:21:59	15	8	2	6	2	1	7	4	4	4	4	3	3	1	5	1	5	1	5	4	4	3	3	3	2	3	3	3	3	3	2	3	3	3	3	3	3	3	3	2	4	1	2	2	2	1	1	2	1
4/15/2020 13:22:39	15	8	2	4	2	1	14	4	3	4	4	4	2	1	4	1	5	1	4	5	4	5	2	3	2	4	3	3	2	1	2	2	3	4	2	1	1	1	3	3	3	3	2	2	2	3	2	1	3
4/15/2020 13:27:37	15	8	2	2	2	5		4	3	3	4	4	4	2	4	1	1			5	5	4	2	1	3	4	4	3			2	4	1			1	2	1	3	3	2	2	2	1	1	1	4	1	4
4/15/2020 13:31:55	15	4	2	4	2	4		4	3	4	4	5	3	1	4	1	4			5	4	4	2	3	3	3	4	3			2	2	1			1	1	1	2	3	2	3	2	2	2	3	3	3	2
4/15/2020 13:32:17	15	8	2	6	2	2	17	3	3	3	4	4	3	4	2	1	4	1	4	5	4	4	3	3	3	4	3	3	3	4	3	4	4	3	4	4	2	1	4	2	2	2	2	2	2	2	2	2	2
4/15/2020 13:35:42	15	2	2	4	1	1	7	4	4	4	4			1	5	1	4	1	5	5	5	5	4	2	4		3	3	3	3	1	2	3	3	2	1	1	3	2	4	1	2	1	3	3	2	2	1	2
4/15/2020 13:40:01	15	8	2	4	2	3	16	3	3	2	4	4	2	1	3	1	4	1	1	5	5	4	2	4	1	4	3	3	3	3	2	3	4	1	4	2	2	2	3	3	3	2	2	1	3	2	3	2	3
4/15/2020 13:40:14	15	4	2	3	2	4		4	3	3	4	5	3	1	5	2	4			5	5	5	1	3	3	2	2	2			2	3	2			2	2	3	2	2	2	2	4	1	2	2	4	1	2
4/15/2020 13:41:46	15	8	2	6	1	5		4	4	3	4			1	5	1	5			5	5	5	1	2	1		2	1			3	4	3			3	2	4	2	2	4	2	4	2	4	2	2	2	2
4/15/2020 13:49:39	15	8	1	7	2	1	4	4	4	3	4	4	3	4	3	1	3	3	4	5	5	3	2	3	2	2	3	2	3	2	3	3	2	2	2	2	2	3	3	2	2	3	3	2	2	3	2	3	1
4/15/2020 13:49:53	15	8	2	5	2	2	13	3	3	3	4	5	3	4	3	1	2	1	4	5	5	4	2	2	2	4	4	2	4	2	2	3	2	2	1	1	1	2	2	3	3	3	2	3	2	2	3	2	2
4/15/2020 13:55:13	15	4	1	6	2	1	2	4	4	4	4	4	1	5	4	1	5	1	5	4	4	4	3	4	4	3	3	3	3	3	2	2	4	2	4	4	2	1	3	3	2	3	1	3	1	3	2	3	2
4/15/2020 13:58:03	15	8	2	3	2	2	20	3	3	4	4	3	3	1	3	1	4	3	3	5	4	4	3	2	1	1	1	3	2	1	2	2	4	3	3	4	2	4	4	3	3	2	3	2	3	3	3	2	3
4/15/2020 14:12:12	15	8	1	2	1	3	17	2	2	2	2			4	3	2	3	1	4	4	3	4	3	3	2		3	3	3	2	2	3	3	2	2	1	1	1	2	3	2	4	2	2	1	4	1	3	1
4/15/2020 14:14:15	15	8	2	3	2	1	17	4	4	3	3	3	3	2	3	1	2	3	3	5	3	3	2	3	3	3	3	3	3	3	3	3	1	1	2	1	2	1	3	2	3	2	2	2	2	3	2	3	2
4/15/2020 14:28:24	15	8	2	7	2	2	16	3	3	3	4	3	3	4	4	1	4	3	4	5	4	4	2	2	3	3	2	2	3	3	3	3	2	2	2	1	2	2	2	2	2	2	2	2	2	2	3	2	3
4/15/2020 14:41:20	15	4	2	4	2	1	14	4	3	3	3	4	2	1	4	1	3	1	5	5	5	3	2	2	2	4	3	3	4	2	2	2	3	2	2	1	2	2	3	2	3	2	2	1	3	1	4	2	2
4/15/2020 14:46:10	15	8	1	3	2	1	13	3	1	4	4	4	4	3	3	1	4	1	4	5	4	3	3	4	3	3	3	3	3	2	2	3	2	1	2	1	1	1	2	2	2	3	2	1	2	3	3	2	1
4/15/2020 14:56:49	15	8	1	6	2	1	13	4	4	4	4	5	1	1	5	5	5	1	5	5	4	4	3	3	3	3	3	3	3	4	3	3	4	4	4	4	2	3	4	2	3	3	2	2	2	3	2	3	1
4/15/2020 15:06:10	15	8	2	3	2	1	8	2	1	3	3	5	1	1	3	1	4	1	4	5	5	5	1	3	1	1	2	2	3	1	2	3	3	3	3	3	1	4	4	2	2	2	3	2	2	4	2	2	2
4/15/2020 15:10:42	15	2	2	3	2	1	17	1	3	4	4	3	3	1	4	1	4	1	4	5	3	4	2	2	2	2	3	3	3	2	2	2	2	2	1	1	2	2	3	2	3	2	3	1	2	2	3	1	4
4/15/2020 15:14:14	15	8	2	1	2	1	17	4	3	4	4	3	3	2	3	1	4	2	3	4	4	4	2	2	3	3	3	2	3	1	3	2	2	1	1	1	1	1	2	2	3	2	3	3	2	3	2	3	3
4/15/2020 15:19:37	15	8	2	7	2	3	16	4	4	1	4	2	3	4	3	1	4	1	4	4	4	3	4	3	3	3	3	3	3	3	2	2	1	1	1	1	1	1	2	4	2	4	2	4	1	4	1	4	1
4/15/2020 15:25:13	15	8	2	6	2	1	17	3	3	3	3	4	3	4	4	2	3	3	3	4	3	3	3	2	3	3	3	3	3	3	3	2	2	1	1	2	2	2	3	3	2	3	2	2	1	1	3	2	4
4/15/2020 15:36:50	15	1	2	7	2	1	15	4	2	2	4	2	3	4	4	2	4	2	5	5	5	3	2	4	3	3	3	3	4	4	4	4	1	2	1	1	2	1	4	3	3	2	2	2	2	2	3	2	3
4/15/2020 15:39:09	15	8	1	7	2	1	3	4	4	4	4	3	3	4	4	2	4	3	3	4	1	4	3	3	3	3	3	3	3	4	2	3	3	2	3	2	1	1	2	3	2	3	2	3	2	3	2	2	2
4/15/2020 15:39:30	15	8	2	6	1	1	16	4	4	3	4			2	4	1	2	2	3	4	4	4	2	3	2		2	2	2	2	2	3	2	3	2	1	3	2	3	2	3	2	2	2	2	3	2	2	3
4/15/2020 15:44:33	15	8	2	4	2	1	16	3	3	3	3	3	3	1	4	2	3	3	3	5	3	4	2	3	2	3	2	2	2	1	2	3	3	3	2	3	2	3	2	3	3	3	2	3	2	3	2	3	2
4/15/2020 16:04:33	15	8	2	3	2	1	16	1	2	2	1	3	3	4	3	3	3	3	3	3	3	3	2	1	3	3	3	3	3	3	1	1	4	1	1	1	1	1	1	3	1	4	2	3	1	1	4	1	4
4/15/2020 16:07:08	15	5	1	8	2	1	17	4	4	4	4	5	4	1	5	1	5	3	3	5	5	5	3	3	3	3	3	2	2	3	4	4	1	1	2	3	4	1	1	2	3	4	1	2	2	3	2	3	3
4/15/2020 16:10:03	15	8	2	7	1	3	20	4	4	2	2			1	4	2	4	1	2	5	4	3	2	2	1		2	1	2	1	2	3	3	2	2	1	1	3	4	2	2	3	2	1	1	3	2	3	1
4/15/2020 16:15:02	15	7	2	7	2	1	20	4	4	4	4	5	1	3	4	1	2	1	4	5	5	4	5	2	4	5	4	3	3	4	3	3	2	1	1	1	2	1	3	4	2	4	2	3	2	2	2	2	3
4/15/2020 16:15:09	15	8	2	6	1	2	17	2	2	2	4			1	4	1	5	2	4	5	4	4	2	2	3		3	3	3	5	3	4	2	1	2	1	2	3	4	4	4	2	4	2	3	2	3	2	3
4/15/2020 16:16:04	15	4	2	6	2	1	13	4	4	4	4	3	1	3	4	1	4	1	4	5	5	3	2	3	2	3	3	2	3	3	2	3	3	1	2	1	1	2	3	2	4	2	2	2	3	3	2	2	3
4/15/2020 16:50:31	15	7	1	4	2	1	17	4	3	4	4	3	3	1	4	1	4	3	4	5	4	3	2	3	2	3	3	3	3	3	2	3	3	1	3	3	1	2	3	2	3	2	3	2	3	3	2	4	2
4/15/2020 16:58:47	15	8	2	8	2	2	17	4	3	4	4	4	3	1	4	1	3	2	3	5	4	4	3	3	2	3	3	3	2	3	2	2	2	1	1	1	1	2	2	2	2	3	2	3	1	3	2	3	2
4/15/2020 16:59:39	15	8	2	2	2	1	16	4	3	4	4	4	2	4	5	1	2	2	4	4	4	4	3	3	2	4	3	2	3	4	3	4	2	1	2	2	2	2	2	2	2	3	3	3	2	2	3	2	3
4/15/2020 17:00:22	15	8	1	7	2	1	2	4	3	4	4	4	1	4	1	1	4	1	5	5	5	4	1	2	3	3	3	2	4	2	3	4	3	3	3	1	1	2	4	2	3	2	3	2	2	2	2	2	1
4/15/2020 17:16:41	15	4	2	5	2	2	20	3	3	3	4	1	3	4	5	1	4	3	3	5	4	3	2	3	2	3	2	3	3	1	2	4	2	3	1	1	1	1	4	2	3	2	2	1	2	3	3	2	2
4/15/2020 17:18:57	15	8	2	6	2	4		4	4	3	4	3	3	1	4	1	3			4	4	3	2	3	3	3	3	2			3	4	1			1	1	1	3	3	2	1	2	1	2	2	3	2	3
4/15/2020 17:24:11	15	7	1	6	2	1	15	4	2	2	2	4	3	1	4	3	4	1	5	5	4	3	3	3	3	3	3	3	4	3	3	3	2	1	2	2	1	2	4	2	2	1	2	3	1	2	3	1	2
4/15/2020 17:31:57	15	4	1	6	2	1	2	4	4	3	4	2	1	4	1	1	1	1	5	5	5	4	2	2	2	3	4	1	5	2	2	2	3	2	2	2	2	1	3	2	4	3	2	2	2	2	2	2	1
4/15/2020 17:40:10	15	8	1	6	2	1	2	4	3	4	4	5	4	5	4	1	4	1	4	5	5	3	3	3	3	4	4	4	4	3	2	3	3	2	3	3	2	2	3	1	3	2	3	2	3	3	1	2	1
4/15/2020 17:43:04	15	8	2	3	2	1	16	4	4	3	4	3	3	2	4	1	5	2	5	4	3	5	2	2	3	3	3	3	3	4	2	4	3	2	2	2	2	2	3	2	3	2	2	2	2	1	2	2	4
4/15/2020 17:43:55	15	8	2	7	2	1	17	4	4	4	4	1	4	1	4	1	4	3	4	5	4	4	2	2	2	3	3	3	4	2	2	3	2	2	1	2	2	2	3	2	3	2	3	2	2	2	2	2	2
4/15/2020 17:44:42	15	8	2	6	2	2	16	4	4	4	4	5	2	5	5	1	4	1	5	5	4	4	2	2	3	2	2	2	2	3	2	3	3	3	3	1	1	1	3	2	2	2	2	2	2	3	2	2	3
4/15/2020 17:46:57	15	8	1	2	2	1	16	4	4	3	4	2	4	5	3	1	4	1	4	5	5	3	2	3	3	4	3	3	3	2	2	3	1	2	2	1	1	2	2	3	2	2	2	2	2	3	2	2	2
4/15/2020 17:52:01	15	5	1	8	2	1	7	4	4	4	4	4	3	1	3	1	4	4	3	5	4	4	3	3	3	4	3	2	2	3	1	1	1	1	1	1	1	2	3	3	2	3	2	2	1	3	1	3	1
4/15/2020 18:00:18	15	2	2	7	2	1	18	4	4	3	4	5	1	1	3	1	2	1	1	5	5	3	2	3	1	4	3	2	3	1	3	4	4	3	4	3	1	3	3	2	3	3	2	1	3	3	2	2	3
4/15/2020 18:03:42	15	8	2	7	2	1	16	4	1	4	4	4	3	3	4	3	4	3	3	5	4	4	2	2	1	3	4	3	3	3	4	4	4	3	4	4	3	2	4	3	4	3	2	2	2	2	4	2	3
4/15/2020 18:10:15	15	8	2	7	1	1	13	4	3	3	4			3	4	3	3	3	5	3	3	3	3	3	3		3	3	3	3	2	3	1	1	1	1	1	1	2	2	2	3	1	3	1	3	3	2	3
4/15/2020 18:10:28	15	4	1	3	2	1	17	3	2	2	3	3	3	3	4	3	4	2	3	1	4	4	3	2	3	3	3	3	3	3	1	2	2	2	2	1	1	1	2	3	2	3	2	3	1	2	3	2	3
4/15/2020 18:20:32	15	8	2	3	2	2	16	2	2	2	3	4	3	3	3	3	4	2	3	4	3	5	1	2	1	3	3	3	2	2	2	2	3	3	2	1	2	2	3	2	4	1	3	2	3	2	4	2	3
4/15/2020 18:27:32	15	8	2	7	2	2	17	3	3	3	3	3	3	4	5	2	4	1	5	5	3	4	4	3	3	3	3	3	3	2	2	3	1	2	1	1	1	1	2	2	2	2	2	2	2	3	2	2	2
4/15/2020 18:32:47	15	4	2	4	2	1	11	3	3	4	4	5	3	1	4	1	2	1	5	5	5	5	1	2	1	2	2	1	1	1	2	4	4	4	4	4	4	4	4	1	4	1	4	1	4	1	3	2	4
4/15/2020 19:02:16	15	8	1	4	2	1	15	4	4	4	4	4	4	1	4	1	5	1	5	5	5	3	2	3	3	4	4	3	4	2	2	3	2	2	2	2	1	3	4	2	3	1	2	2	2	2	1	2	2
4/15/2020 19:05:50	15	8	2	7	2	1	9	2	2	3	4	3	3	1	4	1	4	1	4	4	4	1	3	3	3	3	3	3	3	3	3	3	3	3	3	3	3	1	4	2	3	2	2	2	2	2	2	2	2
4/15/2020 19:15:35	15	8	2	2	1	1	16	2	2	4	4			1	3	1	2	3	3	4	3	2	2	3	2		3	3	3	3	2	2	2	2	1	1	1	1	2	3	2	4	2	4	1	4	2	4	1
4/15/2020 19:21:44	15	4	2	3	2	3	16	4	4	3	4	3	3	4	4	3	3	2	2	3	3	4	2	3	3	3	3	3	3	2	2	3	3	1	2	1	1	1	2	2	2	3	2	2	1	3	2	2	3
4/15/2020 19:27:40	15	8	2	4	2	2	17	3	3	2	3	3	3	4	4	3	3	1	4	4	3	4	2	3	3	3	3	3	3	4	2	3	2	2	3	2	2	3	4	3	3	2	2	1	2	3	2	1	2
4/15/2020 19:33:27	15	8	2	2	2	5		1	2	3	1	5	5	2	3	1	2			4	3	4	2	5	2	4	4	2			2	3	4			1	1	2	4	2	3	2	3	3	1	4	1	3	1
4/15/2020 19:34:32	15	8	2	9	2	2	16	4	3	4	4	3	3	1	4	1	4	1	4	5	4	5	2	3	3	3	3	3	3	2	3	4	1	2	1	1	1	2	4	3	4	3	3	3	2	4	2	3	2
4/15/2020 19:41:57	15	8	1	7	2	3	11	4	4	3	3	3	3	4	3	1	3	2	3	1	1	3	3	3	1	3	3	3	3	3	2	3	2	1	1	1	1	1	4	3	2	4	1	3	1	4	2	3	1
4/15/2020 19:44:17	15	8	1	4	1	1	17	4	4	4	4			5	3	1	4	3	3	5	5	4	3	4	3		4	3	4	2	3	4	2	2	1	1	1	2	3	2	2	2	1	2	2	4	2	3	1
4/15/2020 19:51:41	15	8	1	5	2	1	16	2	2	4	3	4	3	1	1	1	1	4	5	5	4	3	3	3	3	3	3	2	4	4	2	3	1	2	1	1	2	2	2	2	2	2	2	2	2	1	2	2	2
4/15/2020 19:53:47	15	2	2	5	1	2	17	4	1	4	3			3	3	2	4	4	4	5	3	3	3	2	3		3	3	3	3	1	3	1	1	1	1	1	1	2	3	2	3	2	3	2	2	2	2	2
4/15/2020 19:54:36	15	8	2	5	2	3	14	3	4	4	4	4	3	1	4	1	4	3	3	5	5	5	2	2	1	4	4	4	3	3	3	4	4	1	4	4	4	1	4	2	3	3	2	2	3	3	2	3	2
4/15/2020 19:59:29	15	8	2	7	2	3	16	4	4	4	4	5	3	5	3	1	4	1	4	5	5	3	3	4	2	3	5	3	3	3	2	2	4	4	1	1	1	1	4	3	2	3	2	3	2	2	2	1	2
4/15/2020 20:24:20	15	8	2	7	2	3	17	4	4	4	4	4	3	1	4	1	2	2	3	1	5	3	2	3	3	3	3	3	3	3	3	3	3	2	3	1	2	1	2	2	3	2	2	2	3	3	1	2	2
4/15/2020 20:26:16	15	2	2	3	2	1	11	1	1	2	3	2	3	1	3	1	2	2	4	4	4	4	3	2	3	3	3	3	2	3	2	2	1	1	2	1	2	3	4	3	2	3	1	2	1	3	3	2	3
4/15/2020 20:28:24	15	2	2	1	1	5		3	4	4	4			1	1	1	1			1	2	5	2	1	3		1	1			1	3	3			1	1	2	4	2	3	2	3	1	2	2	3	2	1
4/15/2020 20:29:24	15	8	2	6	2	1	16	4	3	4	4	3	3	1	5	1	4	1	5	4	3	3	2	3	3	3	3	3	3	2	2	3	3	4	3	1	1	1	4	2	3	3	1	2	1	3	2	2	3
4/15/2020 20:35:43	15	8	2	5	2	1	17	4	4	4	4	3	3	1	4	1	4	1	5	5	5	4	3	3	3	3	3	3	3	3	3	3	2	2	2	1	1	1	3	3	2	3	2	4	2	3	2	3	2
4/15/2020 20:37:41	15	8	2	7	2	2	14	4	3	3	4	4	3	1	4	1	4	3	3	1	3	5	2	2	2	3	2	3	3	3	2	2	3	2	1	1	1	3	4	2	4	1	3	2	3	1	4	2	2
4/15/2020 20:49:24	15	2	2	4	1	1	7	3	3	4	4			4	3	1	4	1	5	5	4	4	1	2	3		5	4	3	1	2	3	2	2	1	1	1	2	4	3	4	2	3	2	3	2	3	1	3
4/15/2020 20:51:30	15	8	2	6	1	1	15	4	4	4	4			1	3	1	2	1	2	5	5	5	2	2	2		3	3	3	2	2	4	3	3	3	2	2	2	3	2	4	1	4	2	3	2	3	2	4
4/15/2020 20:52:37	15	8	2	7	2	1	15	3	2	2	4	4	1	1	4	1	4	1	5	5	5	2	2	2	1	3	3	3	3	3	3	4	3	3	4	4	3	3	4	1	4	2	4	1	4	1	2	2	3
4/15/2020 20:54:48	15	8	2	9	2	6		3	3	2	2	5	1	1	5	1	3			4	4	3	3	3	2	3	3	3			3	3	2			1	1	1	2	4	1	3	2	3	2	3	2	3	3
4/15/2020 20:57:58	15	4	2	5	2	2	17	3	3	4	4	3	3	5	3	2	3	2	4	4	3	3	3	3	3	3	3	3	3	3	2	2	2	2	1	1	1	2	2	2	3	2	2	1	2	2	2	1	4
4/15/2020 21:02:24	15	8	1	6	2	1	16	4	3	3	4	4	2	4	4	1	5	3	4	5	4	5	3	3	3	3	3	3	3	5	1	2	1	1	1	1	2	1	4	2	3	2	1	2	3	3	2	3	1
4/15/2020 21:02:26	15	8	2	4	2	1	1	3	3	3	4	5	3	1	3	1	2	3	3	1	5	3	3	3	3	3	3	2	3	3	2	2	3	2	3	3	1	2	3	2	2	3	2	2	2	2	2	3	2
4/15/2020 21:02:38	15	8	2	3	2	1	17	3	3	4	4	2	3	4	4	1	5	2	5	5	4	4	2	3	3	4	5	3	2	2	2	2	1	2	1	1	2	1	2	3	3	3	2	3	2	4	2	4	1
4/15/2020 21:11:22	15	8	2	6	2	3	20	3	3	3	4	4	3	3	3	3	1	1	1	5	4	5	3	3	2	3	3	3	3	1	2	2	3	1	4	1	1	1	1	2	2	2	2	2	1	2	4	2	3
4/15/2020 21:14:28	15	8	2	6	2	4		4	4	4	4	4	3	4	3	1	2			5	5	5	2	3	4	3	3	2			3	3	1			1	1	2	2	2	3	3	3	2	3	2	4	2	2
4/15/2020 21:18:35	15	8	3	5	2	1	11	4	2	4	4	4	3	3	4	1	4	1	5	5	5	5	2	2	2	3	4	3	3	3	2	3	3	2	1	1	1	1	3	3	3	2	3	2	2	2	3	2	2
4/15/2020 21:20:37	15	8	2	6	2	2	8	4	4	3	4	4	1	1	4	1	3	2	3	5	4	4	3	3	2	3	3	3	3	3	2	3	2	2	2	3	1	1	3	3	2	3	1	3	2	3	2	3	2
4/15/2020 21:33:50	15	8	2	6	2	2	4	4	3	4	4	4	4	5	5	4	4	2	4	5	4	4	3	4	4	3	3	3	3	2	2	3	2	1	1	1	1	1	3	3	1	3	1	3	1	3	2	2	2
4/15/2020 21:34:25	15	8	2	6	2	1	20	4	4	4	4	5	1	4	1	1	4	3	3	5	5	4	2	1	1	3	3	3	3	1	3	3	3	3	1	3	3	1	3	3	3	2	3	1	3	1	3	2	4
4/15/2020 21:40:47	15	5	1	7	1	1	20	4	2	4	4			1	1	2	2	3	3	5	4	4	3	3	3		3	2	3	3	2	2	3	4	3	1	1	3	1	3	2	4	2	3	1	4	2	4	2
4/15/2020 21:50:05	15	8	1	4	2	1	13	4	4	4	4	4	2	4	4	1	4	3	3	5	5	2	3	3	3	3	3	3	3	3	1	2	1	1	1	1	1	1	2	4	1	4	1	4	1	3	2	2	3
4/15/2020 21:58:33	15	2	2	7	2	1	17	4	4	4	4	5	2	2	4	1	4	1	5	5	5	5	3	2	3	3	3	2	4	4	2	3	1	2	1	1	1	2	2	3	2	3	2	3	2	2	2	2	3
4/15/2020 22:05:42	15	8	2	4	2	1	17	3	3	4	4	4	4	1	5	1	5	1	5	5	5	4	2	3	3	3	3	3	3	3	2	2	3	2	2	2	2	1	3	2	3	2	3	2	3	2	3	1	4
4/15/2020 22:37:10	15	8	2	5	2	1	8	3	4	4	4	5	1	3	4	1	5	2	3	5	5	4	3	3	2	4	4	4	3	3	3	4	3	1	4	2	2	3	3	3	3	3	2	1	3	3	2	2	4
4/15/2020 22:47:49	15	8	2	4	2	2	16	2	2	2	2	3	3	4	3	5	3	3	3	4	4	5	3	3	3	3	3	3	3	3	2	2	2	1	1	1	1	1	2	4	1	4	1	4	1	4	1	3	2
4/15/2020 23:02:41	15	8	1	5	2	1	6	4	4	4	4	4	3	1	4	1	3	3	3	5	3	3	3	3	3	3	3	3	3	2	2	2	3	3	2	1	1	1	3	2	2	3	1	2	1	2	2	2	1
4/15/2020 23:29:26	15	8	2	3	2	2	17	1	3	3	3	3	3	2	4	2	4	3	4	4	2	3	2	2	3	1	3	3	2	4	2	3	3	1	4	2	2	3	2	4	4	2	3	2	3	3	1	2	2
4/15/2020 23:51:10	15	8	2	8	4	1	17	3	3	4	4			1	1	1	2	1	4	5	5	1	2	2	3		2	3	3	4	3	3	1	1	1	1	1	2	4	2	3	3	2	3	2	3	2	3	3
4/16/2020 1:16:39	16	8	2	1	1	3	8	1	1	2	3			1	5	1	5	3	3	4	5	4	1	4	4		3	2	3	3	2	2	1	1	1	2	4	4	2	2	3	1	3	1	4	1	2	1	2
4/16/2020 4:10:40	16	4	2	3	2	1	16	4	4	4	4	5	5	1	1	1	1	4	1	5	5	5	1	3	3	4	1	2	4	3	4	4	2	2	1	1	2	4	4	1	4	2	4	1	4	2	4	1	4
4/16/2020 5:03:05	16	8	2	7	2	6		4	4	4	4	3	3	2	4	1	5			5	5	4	2	2	1	3	3	3			4	4	3			1	2	2	3	2	3	2	2	2	2	2	3	2	3
4/16/2020 6:03:34	16	8	2	7	2	2	15	3	3	4	4	5	1	5	3	2	4	2	4	5	4	5	2	3	1	2	3	3	3	2	2	2	2	1	1	1	1	1	2	3	2	2	2	3	2	2	2	1	3
4/16/2020 6:12:46	16	8	2	6	2	1	14	3	3	2	3	5	2	2	4	1	4	1	4	4	5	3	3	3	3	3	3	3	2	3	3	3	2	2	2	1	2	1	2	3	2	3	2	3	2	3	2	3	1
4/16/2020 6:17:06	16	8	2	2	1	3	7	3	3	4	4			5	5	1	5	2	4	5	5	5	1	1	3		4	4	4	2	3	4	1	2	1	1	3	4	4	2	4	2	4	2	4	2	3	1	3
4/16/2020 6:22:37	16	7	1	8	2	6		2	2	2	2	3	3	3	3	3	3			4	4	4	1	1	1	2	3	2			4	4	4			4	4	4	4	2	3	2	1	1	2	2	3	2	3
4/16/2020 7:10:27	16	8	2	7	1	2	14	4	4	4	4			1	4	1	4	1	1	5	5	4	2	3	3		3	3	1	1	2	3	1	2	2	1	1	2	3	3	3	2	2	2	3	1	3	2	3
4/16/2020 7:34:02	16	7	2	1	2	5		4	4	1	4	1	5	2	1	1	1			5	4	5	2	3	3	2	2	2			4	4	1			3	4	4	3	2	4	2	3	1	4	3	3	2	1
4/16/2020 7:36:50	16	2	2	6	2	5		4	4	4	4	3	3	3	3	3	3			3	3	3	2	3	2	3	3	3			1	1	4			4	4	1	4	2	2	2	3	2	2	2	3	2	2
4/16/2020 7:40:06	16	2	1	7	2	6		4	4	4	4	5	1	1	3	1	3			5	5	5	1	1	1	1	2	3			4	4	3			4	4	4	3	1	4	2	4	1	4	1	4	1	4
4/16/2020 7:47:52	16	8	2	7	1	2	16	4	4	4	2			1	5	1	5	3	3	3	3	3	3	3	3		3	3	3	3	2	2	3	3	4	4	1	2	3	2	1	2	1	2	1	2	1	2	1
4/16/2020 8:09:37	16	8	2	4	2	4		2	2	3	4	3	3	1	3	1	2			5	4	3	2	2	2	4	3	2			2	3	2			1	1	2	4	2	2	2	2	2	1	2	2	2	4
4/16/2020 8:11:58	16	8	2	7	2	2	14	2	2	1	1	4	3	3	3	3	3	3	3	5	5	4	2	3	2	3	3	3	3	3	2	3	1	1	1	1	1	1	3	3	2	3	1	3	2	3	2	1	4
4/16/2020 8:27:23	16	8	1	6	2	1	20	4	3	3	3	3	1	4	2	1	4	1	5	5	5	1	3	2	3	3	4	2	3	4	2	3	1	2	1	1	1	1	2	2	3	2	2	2	2	2	3	1	2
4/16/2020 8:32:47	16	2	2	4	2	2	20	3	3	4	4	5	1	1	5	1	4	1	4	5	5	2	2	1	1	2	3	3	3	3	2	3	3	4	4	3	2	2	3	2	3	3	4	1	2	3	4	1	4
4/16/2020 8:35:39	16	4	2	8	4	6		4	4	4	4			3	3	1	3			5	5	5	3	4	3		3	2			4	4	1			1	1	4	4	2	2	2	3	2	3	2	2	3	3
4/16/2020 8:37:10	16	8	2	6	2	2	2	4	3	3	2	4	3	4	5	1	5	5	5	5	4	3	3	3	3	3	3	3	3	4	2	3	3	2	3	2	2	2	3	3	2	3	1	3	2	4	2	3	2
4/16/2020 8:51:34	16	8	1	7	2	1	10	4	4	4	4	3	3	2	5	1	5	1	4	5	4	5	3	3	3	3	3	4	3	2	3	4	2	2	2	2	1	1	3	3	2	3	2	3	1	3	2	2	2
4/16/2020 8:57:00	16	8	2	8	2	2	1	4	3	2	4	3	3	2	3	2	3	3	3	5	5	4	2	2	3	3	3	2	3	3	1	1	1	1	1	1	1	1	4	2	2	2	2	2	1	1	2	1	3
4/16/2020 9:01:17	16	2	1	7	1	1	9	4	2	3	4			1	4	1	4	1	4	5	4	4	2	3	1		4	3	3	1	2	2	4	3	3	4	2	2	4	2	4	3	2	1	3	3	4	2	4
4/16/2020 9:03:57	16	8	2	4	2	1	11	1	3	3	3	3	3	1	2	1	2	1	5	5	4	3	3	3	3	3	3	2	4	4	2	2	2	2	2	1	2	2	3	3	2	4	2	3	1	3	2	4	4
4/16/2020 9:05:13	16	8	1	3	1	1	17	4	3	3	4			1	2	1	2	1	4	5	4	5	2	2	3		3	3	3	2	2	3	1	2	2	1	2	3	3	2	3	3	4	2	1	2	4	2	4
4/16/2020 9:24:33	16	8	2	6	2	2	16	2	2	1	1	2	3	4	4	4	3	3	3	4	4	3	2	3	3	2	2	2	3	3	1	2	1	1	1	1	1	2	2	2	3	1	2	1	2	2	3	1	2
4/16/2020 9:38:59	16	8	2	6	2	1	16	3	3	3	3	4	3	4	3	3	3	3	4	4	3	3	3	3	3	3	3	3	3	3	2	2	3	3	3	1	1	1	3	3	2	2	2	3	2	3	1	2	1
4/16/2020 9:52:45	16	7	2	3	2	4		4	4	4	4	3	4	1	5	2	4			5	5	4	2	3	3	3	3	3			2	4	4			1	1	1	3	2	4	1	3	2	4	3	4	2	3
4/16/2020 10:10:38	16	2	2	8	2	6		3	3	1	3	3	3	3	3	1	2			1	2	4	3	3	3	3	3	3			2	2	1			1	2	2	3	3	2	4	1	4	2	3	1	3	2
4/16/2020 10:48:48	16	8	2	4	2	5		2	2	4	4	5	3	5	5	3	4			5	4	5	3	2	1	3	4	3			3	3	3			3	1	2	3	2	2	4	2	1	2	1	3	2	3
4/16/2020 11:03:49	16	8	2	7	2	1	17	4	3	4	4	4	3	1	5	1	5	1	5	5	4	4	4	4	2	3	3	3	3	4	2	3	4	2	4	4	3	3	4	4	2	4	2	3	1	4	1	4	1
4/16/2020 11:06:51	16	8	1	4	2	1	13	2	2	3	4	3	3	1	4	4	3	2	4	5	5	3	3	3	2	3	3	3	4	2	2	3	1	2	1	1	2	1	2	3	3	3	2	3	1	4	2	3	3
4/16/2020 11:19:13	16	4	2	3	2	1	16	2	2	2	3	4	4	2	3	4	4	3	3	5	4	3	3	2	3	3	3	3	3	3	1	2	1	1	1	1	2	1	2	4	2	4	2	3	2	2	2	3	2
4/16/2020 11:33:38	16	8	2	4	2	1	4	4	2	4	4	4	3	1	4	1	5	1	5	5	4	4	2	2	3	3	2	4	3	2	2	4	1	2	2	1	2	1	4	3	3	2	2	2	1	3	2	2	3
4/16/2020 11:37:07	16	4	1	6	2	1	13	4	3	4	4	4	1	5	1	1	2	1	2	4	5	4	1	2	4	2	4	2	3	1	1	2	3	3	3	3	2	2	1	2	3	3	3	1	3	2	2	1	2
4/16/2020 11:42:57	16	8	2	8	1	2	14	4	4	2	4			1	5	1	4	1	4	5	5	5	1	1	2		1	1	1	3	4	3	1	1	3	1	1	1	1	1	3	2	4	1	2	1	3	1	4
4/16/2020 11:58:17	16	4	1	9	2	6		3	3	1	2	5	3	1	1	1	4			5	5	5	3	4	4	4	3	3			4	3	2			1	1	1	2	3	1	4	1	4	2	3	2	2	2
4/16/2020 12:11:55	16	8	1	3	1	3	2	4	4	4	4			5	5	5	5	5	5	5	5	5	5	5	5		5	5	5	5	2	2	2	2	2	2	2	2	2	2	2	2	2	2	2	2	2	2	2
4/16/2020 12:24:14	16	4	2	7	2	3	8	4	4	3	4	3	3	1	4	1	2	3	3	2	3	4	1	3	4	3	3	3	3	2	1	2	2	1	1	1	1	2	4	2	4	2	4	2	3	3	3	2	2
4/16/2020 12:24:50	16	4	2	6	2	2	16	2	3	4	4	5	3	5	3	1	5	3	3	5	4	5	2	3	3	3	3	2	3	3	2	3	1	2	1	1	2	2	3	2	3	2	3	1	2	2	2	2	3
4/16/2020 12:25:27	16	8	2	6	1	5		2	1	1	2			1	2	1	2			5	5	5	1	2	2		4	3			2	1	3			1	2	2	1	2	2	2	3	2	2	2	3	1	4
4/16/2020 12:31:13	16	4	2	7	2	3	16	2	1	1	2	3	2	3	3	3	2	3	3	5	5	5	3	2	2	3	3	3	3	3	2	3	3	2	3	2	2	1	4	3	3	2	4	2	2	2	4	2	4
4/16/2020 13:00:38	16	8	2	4	2	2	13	4	4	3	4	5	2	5	5	1	4	1	4	5	1	3	2	2	3	3	3	3	3	2	2	3	2	2	2	1	2	1	3	4	3	4	2	4	2	4	2	4	2
4/16/2020 13:31:29	16	2	1	8	2	6		2	4	2	2	2	4	1	3	3	5			5	5	4	3	3	2	4	3	4			2	3	1			1	1	1	2	2	2	3	3	3	1	3	3	2	1
4/16/2020 13:36:48	16	4	2	6	2	1	16	2	2	1	1	3	3	4	4	1	4	2	4	5	4	4	3	3	3	4	4	3	4	3	2	3	1	1	4	4	2	2	4	2	1	3	1	2	1	4	2	3	1
4/16/2020 14:05:49	16	4	1	8	1	1	4	4	4	2	4			1	3	1	3	1	4	5	4	4	4	4	2		2	2	3	2	3	2	4	2	1	1	1	2	3	3	2	4	2	4	1	3	3	3	1
4/16/2020 14:10:16	16	7	2	4	2	1	7	2	2	2	2	3	3	3	3	3	3	3	3	5	4	3	3	3	3	3	3	3	3	3	2	4	4	2	4	4	4	3	3	2	3	2	2	2	2	2	2	2	3
4/16/2020 14:19:07	16	4	2	4	2	2	16	4	4	4	4	4	1	3	3	1	4	3	3	5	5	3	3	2	2	3	3	4	3	1	4	4	3	3	3	1	1	1	4	4	4	2	2	1	2	3	3	3	2
4/16/2020 14:35:43	16	4	2	6	2	4		4	4	3	4	3	3	5	3	1	2			4	5	5	2	3	2	3	3	2			4	4	1			1	2	2	2	2	3	2	2	1	4	1	3	1	2
4/16/2020 14:51:16	16	8	2	8	1	6		3	3	2	4			3	3	3	3			5	4	3	3	3	3		3	3			2	4	3			2	1	1	3	4	1	4	1	3	1	4	2	4	2
4/16/2020 14:55:20	16	2	2	8	1	6		3	2	2	1			3	3	3	4			4	4	3	4	3	3		3	3			1	1	1			1	2	1	3	4	1	3	2	3	1	2	3	4	2
4/16/2020 15:13:01	16	6	2	7	2	5		3	3	2	3	3	3	4	3	3	4			5	4	3	3	4	3	3	4	3			2	2	2			2	1	1	3	3	2	4	2	4	1	2	2	2	2
4/16/2020 15:14:46	16	8	2	5	2	1	17	4	4	3	3	5	3	2	3	1	2	1	5	2	1	4	4	2	3	3	3	3	2	3	4	3	2	1	1	1	2	1	2	3	2	3	2	3	2	2	3	1	4
4/16/2020 15:24:24	16	8	2	8	4	2	16	3	4	3	4			1	5	1	4	1	4	4	5	4	3	2	3		3	3	3	2	4	4	2	2	2	1	2	1	2	2	3	2	3	2	3	3	2	2	2
4/16/2020 15:46:53	16	4	2	4	2	1	16	4	4	4	4	5	1	3	3	1	5	1	5	5	5	4	2	3	2	3	3	3	3	4	3	3	2	1	2	1	1	2	1	2	2	3	2	2	2	4	2	2	1
4/16/2020 16:04:13	16	4	3	7	1	1	13	4	4	4	4			3	3	3	3	1	4	4	3	4	3	3	3		3	3	3	3	2	2	1	1	1	1	1	1	3	3	2	4	1	4	1	4	1	3	1
4/16/2020 16:29:52	16	8	2	5	2	2	17	3	3	4	4	5	1	1	5	1	5	1	5	5	4	3	2	3	3	4	4	2	2	2	2	2	1	1	1	1	2	1	3	3	2	3	2	3	3	4	1	3	1
4/16/2020 16:32:30	16	8	2	9	1	6		4	4	2	3			2	4	2	2			4	4	4	3	3	3		3	1			3	3	3			3	3	3	4	2	2	2	2	4	2	3	2	2	2
4/16/2020 16:56:10	16	8	2	6	2	1	16	3	3	3	4	4	3	5	3	1	4	1	5	5	4	3	4	4	3	3	4	2	3	4	2	3	2	1	1	2	2	1	2	3	3	2	2	1	2	2	2	1	3
4/16/2020 17:06:15	16	8	1	8	1	3	16	4	3	3	4			1	3	1	3	1	1	5	5	5	2	3	3		3	3	3	1	4	4	1	1	3	1	1	3	4	2	4	2	3	1	3	3	2	2	2
4/16/2020 17:06:46	16	7	1	7	2	2	7	4	4	4	4	3	3	1	3	1	3	3	3	4	3	4	2	2	2	4	3	3	3	3	1	2	1	1	1	1	4	1	4	1	4	2	3	2	1	2	3	2	2
4/16/2020 17:29:35	16	8	2	8	2	2	17	4	4	4	4	3	2	2	4	1	4	3	3	5	5	3	1	3	2	3	4	3	3	2	3	4	1	2	1	1	4	2	3	2	4	2	4	1	4	2	4	1	2
4/16/2020 17:30:23	16	2	2	8	2	6		4	4	4	4	3	3	3	4	1	4			5	5	5	3	2	3	3	3	3			3	4	1			1	2	1	4	2	4	2	2	2	3	1	2	2	3
4/16/2020 17:32:00	16	8	2	3	2	1	13	4	2	2	4	3	4	4	3	2	3	1	4	4	4	4	2	4	3	3	3	3	4	4	3	4	2	2	3	1	1	2	4	2	3	2	2	2	2	3	2	2	2
4/16/2020 17:32:37	16	4	2	3	2	1	15	4	4	4	4	5	1	2	4	1	2	1	2	5	5	5	1	2	2	3	3	2	2	1	4	3	2	4	3	1	2	3	2	2	4	1	4	1	4	1	4	2	2
4/16/2020 17:59:24	16	4	1	9	1	6		4	3	3	3			2	4	2	3			4	4	4	3	2	3		3	3			2	3	1			1	1	2	3	3	2	3	2	2	2	2	2	2	2
4/16/2020 18:15:07	16	7	2	7	2	2	7	4	3	4	4	3	3	1	4	1	4	2	3	5	4	3	1	2	1	3	3	3	2	3	2	2	4	1	1	1	1	1	4	1	4	1	3	3	2	4	2	3	1
4/16/2020 18:19:16	16	7	1	9	2	5		4	2	4	4	3	3	3	3	2	3			5	5	5	3	3	1	3	3	2			4	4	4			4	2	2	3	2	3	2	2	1	2	3	2	3	2
4/16/2020 18:27:12	16	7	2	5	2	2	8	4	4	4	4	1	3	3	4	1	3	3	3	5	4	5	2	2	1	3	3	3	3	1	2	4	4	4	4	2	1	1	4	3	4	3	2	2	3	2	4	3	2
4/16/2020 18:31:42	16	2	1	9	2	6		4	2	1	4	3	3	2	3	1	3			2	2	3	3	3	3	3	1	1			4	4	1			1	1	1	4	3	2	4	2	3	2	4	1	2	1
4/16/2020 18:48:22	16	7	5	6	1	6		4	1	3	4			3	3	3	3			3	3	3	3	3	3		3	3			1	2	1			1	1	1	1	2	1	3	2	2	1	2	2	3	2
4/16/2020 19:00:45	16	8	2	5	2	1	17	4	4	3	4	5	3	5	3	1	2	1	5	5	4	3	5	4	5	5	5	3	3	5	2	2	2	1	1	1	1	1	3	4	2	4	1	3	2	3	1	2	1
4/16/2020 19:32:18	16	2	2	7	2	6		3	2	2	2	3	3	2	3	1	2			5	4	3	3	3	3	3	3	3			4	4	3			1	3	3	3	2	3	2	3	2	3	3	2	2	2
4/16/2020 19:34:05	16	8	1	6	2	1	10	4	3	3	4	4	2	3	3	1	3	1	5	2	3	5	4	1	4	3	3	3	3	5	1	1	4	1	1	1	1	1	4	4	1	4	1	4	1	1	2	2	4
4/16/2020 19:44:39	16	8	1	9	2	6		3	2	2	3	4	3	3	3	2	3			3	3	3	3	4	4	3	3	3			2	2	1			1	2	1	3	3	2	3	2	3	1	4	2	3	2
4/16/2020 19:47:49	16	8	2	7	2	2	16	4	2	4	4	4	3	1	5	2	4	3	3	1	4	4	2	4	2	3	3	3	3	2	2	3	4	2	2	2	1	2	3	3	3	3	2	3	2	3	2	2	2
4/16/2020 20:03:09	16	2	2	6	2	1	16	4	4	4	4	4	4	4	3	1	2	1	1	5	5	5	3	3	2	3	2	2	2	2	2	2	2	2	1	2	2	2	3	2	4	3	3	2	4	3	1	3	2
4/16/2020 20:05:48	16	2	1	7	2	2	9	1	1	2	2	5	3	5	3	2	4	3	3	5	4	3	3	2	1	4	4	4	3	1	3	4	2	2	3	1	2	2	3	2	3	2	3	2	2	1	2	2	2
4/16/2020 20:16:21	16	8	2	5	2	2	20	3	1	3	3	3	4	2	3	2	4	2	4	3	1	3	2	3	3	4	3	3	3	2	2	3	1	3	1	1	2	4	2	3	3	2	3	2	3	3	2	2	3
4/16/2020 20:18:54	16	4	2	7	2	1	16	4	4	4	4	4	2	4	4	1	5	4	4	5	4	4	2	4	3	3	4	3	3	4	2	2	1	1	1	1	3	1	1	3	3	3	3	1	3	3	2	2	2
4/16/2020 20:21:29	16	2	1	7	2	1	3	3	1	4	4	1	5	1	5	1	5	3	3	5	5	4	3	3	1	3	3	3	3	3	2	3	4	4	4	1	2	1	4	2	2	3	2	3	1	3	1	3	3
4/16/2020 20:32:01	16	8	2	7	2	1	16	4	4	4	4	2	2	2	4	1	4	4	5	5	4	2	3	2	3	3	3	3	4	3	2	3	2	2	2	2	2	1	2	2	3	2	2	2	3	2	1	2	2
4/16/2020 20:36:26	16	4	2	5	2	3	7	2	2	4	4	3	3	5	2	1	2	3	3	4	3	4	2	2	2	3	3	2	3	3	1	2	3	2	2	1	2	3	4	2	3	2	3	1	2	1	4	1	4
4/16/2020 21:13:25	16	8	2	3	2	1	17	3	3	4	4	3	4	1	2	1	3	2	3	5	4	3	3	3	2	3	3	2	3	2	1	2	3	3	3	1	2	1	3	3	2	3	2	2	2	3	3	2	1
4/16/2020 21:25:53	16	1	1	7	2	1	10	4	3	4	4	1	1	1	1	1	1	1	1	4	4	5	2	3	2	3	2	1	1	2	2	3	2	3	1	2	3	3	4	1	2	2	1	1	2	2	2	1	2
4/16/2020 21:37:07	16	2	1	7	2	1	4	4	4	4	4	3	3	1	4	1	4	3	3	5	4	4	3	2	3	3	3	2	3	3	1	4	1	2	1	1	2	1	3	1	2	2	4	2	1	1	4	1	4
4/16/2020 21:58:23	16	8	2	8	2	1	13	4	2	3	3	5	1	2	4	1	4	1	5	5	4	5	2	2	3	3	3	3	2	4	2	3	1	2	1	1	2	2	3	2	2	2	2	2	2	2	2	2	2
4/16/2020 22:03:16	16	4	2	7	2	5		4	2	3	3	3	3	2	4	2	3			4	4	4	3	3	3	3	3	3			2	2	1			1	1	1	3	3	2	3	2	3	1	2	3	2	4
4/16/2020 22:15:53	16	2	1	6	2	1	17	4	4	3	3	2	2	1	1	1	2	1	2	5	4	5	1	2	1	1	2	2	2	1	1	1	4	4	4	4	2	4	4	2	4	2	3	2	4	3	2	4	1
4/16/2020 22:51:58	16	8	1	2	2	3	20	1	1	2	2	5	4	2	3	1	1	2	1	1	2	5	2	3	1	3	2	1	1	1	2	3	4	3	4	4	3	3	4	2	3	2	3	2	1	2	2	2	2
4/17/2020 0:11:38	17	2	2	4	1	1	20	4	3	4	4			1	4	1	4	1	4	1	4	5	2	2	1		3	3	3	1	3	4	4	1	2	1	1	2	4	3	3	2	2	1	2	1	2	1	2
4/17/2020 5:14:42	17	2	2	7	2	2	17	4	4	4	4	4	3	3	4	1	4	2	3	5	4	3	3	3	3	3	3	3	3	3	2	4	1	1	1	1	1	2	3	3	2	3	2	3	1	4	2	4	2
4/17/2020 7:17:01	17	8	2	3	2	1	13	4	3	4	4	5	3	2	3	1	5	1	5	5	5	3	2	2	4	4	3	2	4	3	3	3	3	1	2	1	1	1	2	3	3	2	2	3	2	3	4	1	3
4/17/2020 7:25:47	17	8	1	9	2	3	10	4	4	3	4	3	3	1	4	1	3	2	3	4	4	3	2	3	4	3	3	3	3	2	2	4	1	1	2	1	1	1	3	2	4	2	2	3	1	3	2	1	1
4/17/2020 8:58:04	17	5	2	5	2	4		3	3	2	4	4	2	5	4	1	3			5	5	3	1	2	3	3	3	3			3	4	1			1	2	2	3	1	4	2	2	2	3	2	3	1	2
4/17/2020 9:11:35	17	7	1	7	2	1	3	4	3	4	4	3	3	3	4	1	4	3	3	4	5	5	2	2	3	3	3	3	3	3	3	3	3	3	3	3	2	1	3	3	4	2	2	1	3	3	1	2	2
4/17/2020 10:05:51	17	8	2	6	1	3	7	4	2	4	4			5	4	1	4	2	4	5	4	4	2	3	2		4	2	3	3	2	3	2	1	1	2	1	4	3	3	4	2	2	2	3	3	3	2	2
4/17/2020 10:54:09	17	7	1	9	2	6		4	3	4	4	3	3	2	4	2	4			4	3	4	3	3	2	3	3	3			4	3	2			1	2	1	4	2	2	2	2	2	2	2	2	2	3
4/17/2020 11:13:49	17	2	1	7	2	1	10	4	4	4	4	5	2	1	1	1	1	1	2	5	5	3	3	3	3	3	1	2	3	2	3	3	2	2	2	1	2	2	3	2	2	3	1	2	1	2	3	2	3
4/17/2020 11:17:42	17	2	1	8	4	6		2	2	1	2			1	1	1	4			1	5	4	3	3	3		3	3			1	2	2			1	1	2	4	3	1	3	2	2	1	3	1	2	2
4/17/2020 11:43:39	17	2	2	2	2	1	13	3	2	4	4	2	3	5	4	1	4	1	5	5	5	4	2	4	3	2	4	3	3	2	2	3	2	2	2	1	2	1	3	3	3	2	2	2	3	2	2	2	2
4/17/2020 11:43:41	17	4	2	4	2	1	18	3	3	4	4	5	1	1	4	1	4	1	4	5	4	5	1	2	2	3	3	3	2	2	2	4	4	4	4	2	2	3	4	2	4	2	4	1	4	2	3	1	2
4/17/2020 12:24:31	17	7	2	8	2	6		4	3	2	2	3	3	3	3	2	2			5	4	2	3	3	3	2	3	3			3	3	1			1	1	1	3	2	3	3	2	4	1	4	1	4	1
4/17/2020 12:46:28	17	4	2	6	2	1	1	4	3	3	4	3	3	2	4	1	4	3	3	4	4	4	2	1	3	3	3	3	3	3	3	3	4	4	3	3	2	1	4	2	4	2	3	2	3	2	2	2	3
4/17/2020 12:53:01	17	5	2	9	4	6		4	4	2	3			2	3	1	1			1	5	3	3	3	3		3	3			3	4	1			1	2	2	3	4	2	4	2	2	2	4	2	2	3
4/17/2020 12:53:29	17	8	2	8	2	1	17	4	4	4	4	3	3	2	4	2	2	1	4	5	4	3	3	3	3	3	3	3	3	3	2	2	1	1	1	1	1	1	3	3	2	3	2	3	2	4	1	3	2
4/17/2020 13:49:26	17	8	2	6	2	1	13	4	4	4	4	4	2	4	5	1	4	1	5	5	4	4	2	2	1	3	3	2	3	2	3	4	4	3	4	3	2	1	2	2	3	2	3	1	3	2	3	1	4
4/17/2020 13:59:34	17	8	2	7	2	1	17	4	4	4	4	3	3	3	3	1	3	3	4	5	2	4	3	2	3	3	3	3	3	3	2	3	1	2	1	2	1	1	2	3	4	2	2	2	2	3	2	2	2
4/17/2020 14:42:00	17	8	2	6	2	1	13	4	4	4	4	2	3	3	4	1	5	1	5	5	4	4	3	2	3	3	3	4	3	3	3	4	2	1	1	1	1	1	4	3	3	2	1	2	2	3	2	2	2
4/17/2020 15:09:58	17	8	2	3	2	1	13	2	2	4	4	5	1	1	4	1	4	1	4	4	4	3	2	3	3	4	3	3	3	4	1	2	2	2	2	1	1	1	2	2	2	2	2	1	2	2	2	2	2
4/17/2020 15:44:27	17	8	2	5	2	1	8	3	3	3	4	5	1	1	4	1	4	1	1	5	4	4	2	2	2	3	3	3	3	3	3	3	4	1	4	3	2	1	3	3	3	2	2	2	2	1	3	2	3
4/17/2020 15:51:41	17	8	2	7	1	6		3	3	3	3			2	5	1	5			5	4	3	4	3	1		3	3			2	3	1			1	1	1	3	4	2	4	2	4	3	3	2	4	2
4/17/2020 15:54:31	17	8	2	3	1	1	17	4	4	4	4			1	4	1	5	3	4	4	3	3	3	4	3		3	3	3	3	2	3	1	1	1	1	2	2	3	4	3	3	2	3	2	4	2	3	3
4/17/2020 16:02:52	17	8	2	6	2	4		4	3	3	4	2	2	1	3	1	4			5	5	4	2	1	2	3	3	3			4	4	3			2	3	1	1	2	4	1	2	1	2	2	4	1	4
4/17/2020 16:07:22	17	8	2	4	2	1	14	4	4	3	4	5	2	2	5	1	5	1	5	5	4	4	2	3	3	4	3	3	3	3	2	2	4	2	4	1	1	1	4	3	2	2	2	1	2	3	2	2	1
4/17/2020 16:08:26	17	8	2	9	2	6		3	2	2	3	4	3	4	4	4	4			5	4	3	3	3	4	3	4	3			3	3	1			1	1	1	3	3	2	2	1	2	2	3	1	2	2
4/17/2020 16:09:34	17	8	2	3	1	5		3	2	4	4			4	3	1	4			1	2	3	2	2	1		3	2			2	2	4			1	1	1	3	2	3	2	3	2	2	2	2	2	3
4/17/2020 16:16:03	17	8	2	4	2	2	13	2	2	4	4	5	1	5	5	1	5	1	5	5	4	5	2	4	2	3	4	3	3	2	2	4	2	2	2	1	1	2	2	2	3	2	2	1	2	2	3	2	1
4/17/2020 16:27:34	17	4	2	8	1	6		2	2	1	2			1	2	2	2			5	4	5	3	3	2		2	2			3	3	3			1	2	2	3	3	2	3	1	3	1	3	2	2	2
4/17/2020 16:28:16	17	4	2	8	1	6		4	4	2	4			1	4	2	4			4	3	4	3	3	4		4	3			2	2	1			1	1	1	2	4	2	4	1	3	1	4	1	3	2
4/17/2020 16:31:56	17	8	2	8	2	3	9	3	3	3	4	3	3	3	4	1	4	3	3	5	4	5	2	3	1	2	2	2	2	2	3	3	3	3	2	2	3	3	3	1	3	2	2	1	2	2	2	2	3
4/17/2020 16:57:47	17	8	2	5	2	2	17	4	3	3	4	3	3	1	4	1	4	1	5	3	3	5	3	3	3	3	3	3	3	4	2	3	2	1	1	1	1	2	2	3	3	2	2	2	2	3	2	3	1
4/17/2020 17:04:29	17	8	2	8	2	6		4	4	3	3	2	1	2	2	1	2			5	4	5	2	4	2	3	2	2			2	3	4			1	2	3	3	2	4	2	4	2	4	3	2	3	2
4/17/2020 17:08:57	17	4	2	7	1	6		3	3	3	4			1	4	1	4			5	4	3	3	3	2		3	3			4	3	2			2	2	1	3	2	3	2	2	2	2	2	3	2	1
4/17/2020 17:10:01	17	8	2	1	2	2	7	2	3	3	4	1	3	4	3	1	4	3	3	4	4	4	2	2	4	2	4	3	3	2	1	2	2	1	2	1	1	3	3	2	2	2	3	2	2	1	4	2	4
4/17/2020 17:11:10	17	8	1	9	2	6		3	3	3	3	4	4	2	4	1	5			4	5	1	3	3	3	4	3	3			3	4	2			3	3	3	4	3	2	3	2	3	2	3	2	3	2
4/17/2020 17:11:19	17	8	2	7	2	3	20	4	3	4	4	4	2	4	3	4	4	3	3	5	3	4	3	3	3	3	3	3	3	3	2	3	1	1	1	1	1	2	3	3	2	3	2	3	2	4	2	3	1
4/17/2020 17:21:07	17	8	1	8	2	1	7	4	4	3	4	3	3	3	4	3	4	3	3	4	3	4	2	3	3	4	4	3	3	4	3	3	3	3	2	2	2	2	2	3	2	2	3	2	2	4	1	3	1
4/17/2020 17:32:49	17	8	2	6	2	1	17	3	4	2	4	5	3	4	4	1	3	1	3	5	4	4	2	2	3	4	4	3	1	1	2	3	2	4	4	4	2	2	2	3	3	2	2	1	3	3	2	2	2
4/17/2020 18:17:33	17	8	2	8	2	6		4	4	3	4	1	1	1	2	1	1			5	4	5	2	3	1	3	2	2			3	4	3			1	2	1	2	1	4	1	2	1	3	2	3	1	3
4/17/2020 18:25:10	17	2	1	9	2	6		4	3	1	3	3	3	2	4	1	3			4	4	5	3	2	3	3	3	3			2	3	1			1	2	2	4	3	2	3	2	3	1	3	1	3	1
4/17/2020 18:27:19	17	8	2	8	4	2	20	4	4	2	4			1	2	1	2	2	2	1	5	5	1	2	2		2	2	2	2	3	4	3	3	1	1	1	4	3	1	3	1	4	1	2	1	3	2	3
4/17/2020 18:38:05	17	8	2	2	2	5		4	4	3	4	5	4	4	4	1	5			5	5	5	1	2	3	3	3	3			4	4	1			1	4	1	4	1	4	1	4	1	4	2	4	1	1
4/17/2020 18:41:54	17	8	2	5	2	1	17	4	3	4	4	4	2	1	4	1	4	2	4	5	3	3	3	3	2	3	3	3	3	1	2	2	3	3	1	2	1	1	2	2	3	2	2	2	1	2	4	1	3
4/17/2020 18:44:45	17	8	2	3	2	4		3	3	4	4	5	3	3	4	2	4			5	4	3	2	4	3	2	3	3			2	2	1			1	1	2	2	3	2	3	2	3	2	3	2	3	3
4/17/2020 18:53:15	17	8	2	7	2	1	7	4	4	3	4	4	2	5	3	2	3	4	4	4	4	3	3	3	2	4	4	3	4	4	4	4	2	3	3	4	2	3	2	2	3	3	1	4	2	2	1	3	2
4/17/2020 18:56:17	17	8	2	6	1	5		4	3	4	4			1	3	1	3			5	5	5	2	2	1		3	2			3	4	4			3	2	3	4	2	4	2	4	2	3	2	4	2	2
4/17/2020 18:58:27	17	8	1	8	2	1	12	2	1	3	3	4	3	4	3	2	2	3	3	4	5	2	3	4	3	3	3	3	4	4	2	2	3	2	3	3	2	2	3	3	2	2	1	3	2	3	3	2	2
4/17/2020 18:59:45	17	8	1	7	2	1	4	4	3	4	4	3	3	1	3	1	1	3	3	1	3	4	3	3	3	3	3	3	3	3	4	4	2	2	1	1	2	1	3	3	2	3	2	3	2	2	3	1	3
4/17/2020 19:03:55	17	8	2	4	2	5		4	4	4	4	5	2	1	4	2	4			5	4	3	4	2	2	4	3	3			2	2	1			1	1	1	2	3	2	2	1	3	2	3	2	3	1
4/17/2020 19:07:46	17	8	2	5	2	2	13	3	3	1	1	3	3	4	3	1	3	4	4	5	5	5	2	3	3	3	4	3	4	3	1	2	1	3	1	1	1	2	3	3	3	2	2	3	2	2	1	1	3
4/17/2020 19:15:58	17	8	2	6	2	4		4	3	2	4	5	1	3	3	1	5			1	5	5	3	3	3	3	3	3			2	2	2			1	2	1	3	3	2	3	2	3	2	3	1	3	1
4/17/2020 19:18:08	17	8	2	7	1	1	15	4	4	1	1			1	3	1	1	1	1	5	5	3	2	3	4		3	1	2	3	2	3	1	1	1	1	1	1	2	2	1	2	3	1	2	2	4	1	4
4/17/2020 19:34:49	17	5	2	8	2	1	1	4	3	3	3	4	3	2	4	2	4	3	3	2	2	4	3	3	3	4	4	3	3	3	3	3	1	1	1	1	1	1	3	3	2	3	2	3	1	3	1	3	2
4/17/2020 19:35:58	17	8	1	4	2	1	11	4	4	4	4	3	3	3	4	2	4	1	5	4	4	3	2	3	3	3	3	3	3	4	2	2	1	1	1	1	1	2	3	3	2	2	2	2	1	3	2	2	2
4/17/2020 19:36:49	17	8	2	6	2	4		4	4	4	4	1	3	4	5	1	4			5	5	5	1	1	3	3	4	3			2	2	1			1	1	1	4	2	4	2	4	1	4	1	4	1	4
4/17/2020 19:54:16	17	8	2	6	2	1	13	4	4	4	4	4	3	1	4	1	5	1	5	5	5	5	4	4	4	1	4	2	2	1	3	4	2	4	1	1	1	2	3	4	3	4	1	3	3	3	3	2	3
4/17/2020 19:55:59	17	8	2	5	2	2	17	4	3	4	4	2	4	5	4	1	2	2	1	1	5	5	1	2	2	3	3	2	1	2	4	4	4	4	4	2	2	3	4	1	3	2	4	1	3	2	2	2	2
4/17/2020 20:00:44	17	8	2	6	2	1	10	4	4	4	4	4	3	1	4	1	3	1	5	5	5	4	2	2	2	4	3	3	2	4	2	3	4	2	4	4	2	2	4	2	3	2	3	1	2	2	3	2	3
4/17/2020 20:02:06	17	8	2	6	2	4		4	4	3	4	4	3	5	5	1	4			1	1	4	2	2	3	3	2	3			2	3	2			1	1	1	4	2	2	2	3	2	2	1	4	2	3
4/17/2020 20:11:27	17	8	1	7	2	1	10	3	1	2	1	4	1	2	4	2	3	1	3	5	4	4	3	3	3	3	3	3	3	3	1	2	2	1	1	1	1	1	3	4	1	4	1	3	1	3	2	4	2
4/17/2020 20:12:19	17	8	2	5	2	2	17	2	2	2	2	5	1	1	5	1	5	3	3	5	5	4	2	2	3	2	3	3	3	3	2	2	2	1	1	1	1	2	3	3	2	2	2	2	2	3	3	3	3
4/17/2020 20:18:09	17	8	1	7	2	2	20	2	3	3	3	4	3	5	3	1	3	3	3	4	4	4	2	3	2	3	3	3	3	2	1	3	2	3	2	1	1	1	3	2	2	3	2	3	1	4	1	4	1
4/17/2020 20:20:36	17	8	2	5	1	5		3	3	3	2			4	5	1	2			5	5	5	1	1	1		1	1			2	4	4			4	4	4	4	1	4	1	4	1	4	1	4	1	4
4/17/2020 20:25:32	17	8	2	5	2	2	1	3	3	3	4	4	3	3	4	1	4	2	3	5	5	4	2	2	2	2	3	3	3	4	3	4	4	4	4	3	2	2	2	2	3	1	2	1	3	2	3	1	3
4/17/2020 21:20:39	17	8	2	5	2	4		3	3	3	4	2	3	1	2	2	1			1	2	5	2	1	2	3	2	2			2	2	2			2	1	2	4	2	2	1	2	1	2	1	3	2	4
4/17/2020 21:22:18	17	7	1	8	2	2	18	4	4	2	4	2	3	1	4	1	4	1	2	5	5	4	2	1	2	3	3	3	3	1	4	4	3	3	3	1	1	2	2	2	2	3	2	2	1	2	3	1	2
4/17/2020 21:24:24	17	7	2	6	2	2	17	2	2	2	2	4	3	4	2	2	2	1	1	5	4	4	2	2	2	2	3	2	3	2	2	2	3	2	3	2	1	2	3	2	2	2	3	2	2	2	3	2	2
4/17/2020 21:30:46	17	8	2	5	2	1	17	4	4	4	4	4	3	4	3	1	2	1	1	5	4	5	1	2	3	2	2	2	1	1	2	4	4	4	4	4	2	4	3	2	3	2	4	2	2	2	4	2	2
4/17/2020 21:52:22	17	8	2	4	1	3	17	4	4	3	4			4	3	2	4	1	3	4	3	4	2	2	1		3	3	3	2	4	4	4	3	4	3	2	2	3	2	3	2	3	1	2	3	2	3	2
4/17/2020 21:52:34	17	8	2	6	1	1	17	4	2	2	3			1	4	1	2	3	2	5	4	4	2	2	3		2	2	3	2	3	3	2	3	3	3	2	3	4	1	2	2	2	2	2	1	2	2	3
4/17/2020 21:54:50	17	8	2	5	2	3	17	4	3	4	4	5	3	1	5	1	4	1	4	5	3	5	2	3	1	3	3	3	3	3	1	3	2	1	2	1	1	2	2	2	3	2	2	2	3	4	2	2	2
4/17/2020 21:56:19	17	8	2	6	2	2	17	4	4	4	4	3	3	3	3	1	4	3	3	4	3	4	2	2	2	3	3	3	3	2	3	3	1	2	2	3	1	2	3	3	3	3	2	2	2	3	2	2	3
4/17/2020 22:20:27	17	8	2	8	2	2	17	4	4	4	4	3	3	1	2	1	3	1	1	5	5	4	3	3	3	2	2	3	2	4	2	4	4	4	4	4	3	3	4	2	4	3	2	3	2	3	2	3	4
4/17/2020 22:52:47	17	8	2	3	2	3	17	4	3	4	4	3	3	1	2	1	2	2	3	4	4	3	3	2	3	3	3	2	3	3	2	4	1	1	2	1	3	2	3	2	3	2	3	1	4	2	3	1	2
4/17/2020 23:16:43	17	8	2	5	1	1	14	3	2	4	4			3	4	1	4	1	5	5	3	2	2	3	3		3	2	4	4	1	4	3	3	3	3	1	2	3	2	3	2	2	1	2	2	4	2	3
4/18/2020 0:06:15	18	8	2	7	1	5		4	4	2	4			1	4	2	4			1	2	5	2	3	2		2	3			2	3	2			1	1	2	4	2	3	2	2	2	2	3	3	2	3
4/18/2020 0:09:39	18	8	2	5	2	3	17	4	4	3	4	2	3	1	2	1	2	2	3	5	3	4	2	2	2	3	2	1	3	3	2	3	3	2	2	1	2	2	3	3	2	3	2	3	1	3	2	3	2
4/18/2020 0:14:59	18	8	2	4	2	1	3	4	4	3	4	3	3	1	4	1	1	2	4	5	5	5	2	2	1	2	2	1	3	2	2	3	4	3	3	1	2	2	2	3	3	2	3	2	3	2	3	2	2
4/18/2020 0:15:52	18	8	2	4	1	1	17	3	3	4	3			4	3	4	2	3	3	4	3	4	2	2	3		3	3	3	3	2	2	4	1	4	3	2	2	4	3	2	3	2	3	2	2	2	2	3
4/18/2020 0:56:38	18	2	1	3	2	1	10	4	4	4	4	4	1	1	3	1	3	3	3	5	5	5	2	3	1	4	1	2	3	2	1	2	3	2	1	2	2	2	3	3	3	1	2	3	2	2	2	3	1
4/18/2020 1:54:06	18	6	2	8	2	6		1	4	1	2	4	3	2	3	1	4			4	3	4	3	2	3	3	3	2			3	3	1			1	1	3	2	3	2	3	1	2	2	3	2	2	3
4/18/2020 2:41:48	18	8	2	7	2	3	17	4	4	2	3	5	4	4	4	1	4	1	4	5	5	5	4	3	1	3	3	1	3	1	2	2	4	3	4	1	2	2	2	3	2	3	2	2	2	2	4	3	4
4/18/2020 2:55:02	18	8	2	7	1	3	17	4	4	1	4			2	3	2	3	1	1	3	5	3	2	3	2		3	3	3	3	1	2	3	2	2	3	1	2	2	1	3	2	2	2	2	3	3	2	3
4/18/2020 3:20:32	18	8	2	8	2	1	17	3	3	3	3	3	3	2	3	1	3	3	3	2	2	3	3	3	3	2	3	3	3	3	2	3	1	1	1	1	1	1	2	2	2	3	2	3	3	2	3	1	2
4/18/2020 4:26:40	18	8	2	6	1	1	17	4	4	4	4			1	3	1	4	3	2	5	3	3	2	3	3		3	4	3	3	2	3	1	2	1	1	1	1	3	3	3	2	1	2	2	3	2	3	1
4/18/2020 5:32:22	18	2	2	4	2	3	17	4	2	3	4	3	3	3	3	1	2	1	1	5	5	4	2	3	1	3	3	2	2	1	4	3	4	3	4	2	1	1	1	4	4	3	2	1	2	2	1	1	2
4/18/2020 5:52:19	18	6	1	6	2	1	1	3	3	4	4	5	1	3	3	1	4	3	3	5	4	5	2	3	2	3	3	3	3	4	2	3	3	2	2	2	2	3	4	2	4	2	2	2	3	2	4	2	2
4/18/2020 6:09:48	18	3	2	3	1	5		3	3	3	4			2	3	1	4			5	5	1	2	1	1		3	2			3	4	4			2	2	2	4	2	4	1	3	1	4	1	3	1	4
4/18/2020 6:28:51	18	8	2	5	2	3	17	4	4	4	3	1	1	5	3	1	2	1	4	5	4	4	2	3	2	3	3	3	3	3	1	2	4	1	4	1	1	1	4	2	2	2	2	1	1	4	2	2	2
4/18/2020 6:36:07	18	4	2	7	2	6		3	3	3	3	4	3	1	3	1	3			5	5	3	3	3	3	3	3	3			2	4	2			1	1	1	3	4	2	4	1	4	2	4	1	3	2
4/18/2020 7:02:13	18	8	2	6	2	3	18	3	2	2	3	1	1	2	2	1	1	1	1	1	2	3	1	1	2	2	2	2	1	1	1	2	4	4	2	2	1	4	4	4	3	2	4	1	2	2	3	1	2
4/18/2020 7:03:43	18	5	2	4	2	1	3	3	3	4	4	3	1	3	4	3	4	1	4	5	3	2	4	4	4	3	4	4	3	4	1	2	2	1	2	1	1	1	2	4	2	4	2	3	2	3	3	2	2
4/18/2020 7:48:20	18	2	2	7	2	6		4	4	4	4	3	3	1	3	1	4			5	5	4	4	4	2	4	3	3			3	4	3			1	1	1	4	3	3	3	2	1	3	3	2	2	3
4/18/2020 8:42:57	18	8	2	6	1	4		2	3	4	3			3	5	1	5			5	4	3	3	4	3		5	5			2	3	4			4	2	1	4	3	2	3	2	2	2	3	2	3	2
4/18/2020 8:50:53	18	7	2	3	1	2	14	4	4	4	4			1	4	1	4	1	4	5	5	5	2	2	3		3	3	4	1	1	2	1	3	1	1	1	1	3	2	3	2	3	2	3	1	3	1	4
4/18/2020 8:57:11	18	8	2	5	2	4		4	4	3	4	4	2	1	4	1	4			5	4	5	2	2	2	2	3	3			2	2	3			4	3	2	4	2	4	2	3	2	4	2	4	1	3
4/18/2020 8:57:37	18	8	2	1	2	3	7	4	3	4	4	2	3	3	3	1	2	3	3	1	5	5	2	3	4	3	4	2	3	1	2	3	2	3	2	1	1	2	4	3	3	2	2	3	3	3	3	2	2
4/18/2020 9:03:37	18	8	2	1	1	3	18	4	3	4	4			5	4	1	4	1	1	4	5	4	2	3	2		4	3	2	1	2	3	2	4	1	1	1	2	1	2	3	2	3	1	2	3	4	1	2
4/18/2020 9:09:20	18	8	2	6	1	1	17	4	4	3	4			3	4	3	4	3	3	4	4	5	2	2	3		3	3	3	2	4	4	3	1	2	2	1	1	3	1	4	2	4	1	4	1	4	1	4
4/18/2020 9:09:49	18	8	2	2	1	4		3	1	2	3			4	1	1	1			5	5	4	2	2	5		3	3			2	4	1			1	3	4	2	2	3	2	4	1	3	2	4	1	4
4/18/2020 9:16:31	18	8	2	3	1	3	3	3	2	4	4			4	4	4	4	1	1	5	5	3	1	2	4		4	4	3	1	4	4	1	3	3	4	3	4	4	1	4	2	4	2	4	2	3	1	2
4/18/2020 9:21:11	18	8	2	7	1	5		4	3	3	4			1	1	1	1			5	5	4	2	2	2		2	2			3	3	2			2	2	2	1	2	3	2	3	2	2	2	2	2	3
4/18/2020 9:24:54	18	8	2	6	2	4		3	1	3	4	5	1	1	3	1	1			5	5	5	1	3	1	2	2	1			3	3	4			4	4	4	4	2	4	1	3	1	3	4	1	2	2
4/18/2020 9:29:32	18	8	2	6	2	4		4	4	4	4	1	1	1	1	1	1			5	5	5	1	1	2	2	2	1			2	3	4			3	2	4	4	2	4	2	4	1	3	1	3	1	3
4/18/2020 9:34:56	18	2	2	8	2	2	17	4	4	4	4	3	3	2	4	1	5	3	3	4	4	4	3	2	3	3	3	3	3	3	2	2	2	2	1	1	1	2	3	4	2	4	1	4	1	4	2	2	4
4/18/2020 9:37:55	18	8	1	6	2	1	2	3	4	4	3	4	2	4	2	2	3	2	2	5	5	4	3	4	3	3	3	3	3	3	3	3	2	2	1	1	2	1	2	3	2	3	1	3	1	3	2	3	2
4/18/2020 9:41:03	18	8	2	7	2	2	17	3	3	4	4	3	3	3	3	1	4	1	5	5	4	4	2	2	3	3	3	3	3	4	1	2	2	2	2	1	1	2	3	3	2	3	2	2	2	2	2	2	3
4/18/2020 9:43:54	18	8	2	4	2	5		4	4	3	4	3	3	1	2	1	3			5	5	5	1	3	1	2	2	3			3	3	4			2	2	3	3	2	3	2	3	2	3	2	3	2	3
4/18/2020 9:45:17	18	8	1	8	2	6		4	4	3	4	4	3	3	3	1	3			5	5	5	2	2	3	4	2	1			3	3	1			1	2	2	4	3	2	4	2	4	2	3	2	3	2
4/18/2020 9:52:48	18	8	2	7	2	1	17	4	4	4	4	3	3	1	5	1	5	2	4	5	5	5	3	3	3	3	3	3	3	3	3	3	3	3	2	1	2	1	4	3	3	3	2	3	2	3	2	2	2
4/18/2020 9:54:27	18	8	2	6	2	5		3	3	3	4	3	4	4	4	1	3			2	3	4	3	2	1	3	2	2			2	2	4			4	3	2	3	2	3	2	3	1	4	2	3	1	2
4/18/2020 9:57:56	18	8	2	3	2	1	13	2	2	3	3	1	4	5	3	4	4	1	5	5	4	4	2	4	3	2	4	4	3	4	1	2	1	1	1	1	1	3	3	3	3	2	2	2	2	3	2	3	1
4/18/2020 10:02:19	18	8	1	6	2	5		4	4	4	4	5	1	1	1	1	1			5	2	3	3	1	1	3	2	2			1	3	4			1	1	1	3	1	3	2	3	1	1	1	3	1	4
4/18/2020 10:11:29	18	8	2	7	2	2	17	3	3	3	4	4	3	1	4	1	2	1	5	1	1	3	2	1	3	3	3	2	2	2	2	3	2	3	3	1	2	3	4	3	3	2	3	1	2	1	2	1	3
4/18/2020 10:14:21	18	8	2	6	1	1	17	2	1	4	4			1	4	1	2	1	5	5	4	2	2	1	3		4	1	3	3	3	2	2	2	2	2	3	3	3	2	3	3	2	2	2	1	3	2	2
4/18/2020 10:24:59	18	8	2	6	2	3	17	4	4	4	4	5	1	1	5	1	5	1	5	5	4	4	3	3	2	4	4	4	4	3	3	4	2	2	2	1	1	1	2	3	2	3	2	2	2	3	2	3	1
4/18/2020 10:36:43	18	8	2	5	2	2	17	4	2	4	4	5	2	3	4	1	5	1	5	5	5	4	4	4	2	3	3	4	3	2	2	2	3	2	2	2	1	1	3	3	4	2	2	2	1	3	2	2	2
4/18/2020 10:39:13	18	8	2	6	2	2	17	3	3	3	3	3	3	3	4	3	3	3	3	1	4	3	3	3	3	3	3	3	3	3	2	2	1	1	1	1	2	1	3	3	2	3	2	3	2	3	2	3	2
4/18/2020 10:39:28	18	8	2	6	1	5		3	3	3	4			1	2	1	2			5	5	4	2	2	1		1	2			2	3	2			1	2	3	2	2	3	1	3	1	2	2	3	2	3
4/18/2020 11:07:02	18	8	2	3	2	1	7	2	4	3	4	4	2	1	4	1	5	3	3	5	5	5	1	2	2	2	4	4	3	2	2	4	4	3	4	2	2	4	3	2	4	2	4	1	3	1	4	1	4
4/18/2020 11:10:25	18	8	2	5	2	1	20	3	4	4	4	4	3	5	3	1	3	1	5	5	4	1	3	3	2	4	3	3	2	4	2	2	2	2	1	1	1	1	2	3	2	2	2	3	3	3	1	2	3
4/18/2020 11:24:22	18	8	2	6	2	3	20	4	3	2	2	3	4	5	4	1	4	1	4	5	5	4	2	2	1	3	3	3	3	1	2	2	4	1	4	2	2	1	3	3	3	2	2	2	2	2	3	2	3
4/18/2020 11:24:33	18	8	1	7	2	1	17	4	3	4	4	4	3	1	3	1	3	2	4	5	5	2	3	3	3	3	3	3	3	4	2	3	1	1	1	1	2	2	3	2	3	2	2	1	3	2	3	2	2
4/18/2020 11:34:06	18	8	2	7	2	6		4	3	4	4	5	1	3	3	2	2			4	4	3	2	3	2	3	3	3			2	2	2			1	1	1	2	2	3	2	2	2	2	3	2	3	2
4/18/2020 11:43:48	18	5	2	7	2	3	7	4	4	4	4	4	3	1	4	1	4	1	1	4	4	5	2	3	1	2	3	2	2	2	3	4	4	2	2	3	4	3	4	1	3	2	2	1	2	2	2	2	1
4/18/2020 11:54:04	18	7	1	7	2	1	5	3	3	3	3	3	3	2	3	2	3	2	3	4	3	3	3	3	3	3	3	3	3	3	3	2	2	1	2	1	1	1	2	2	2	4	1	3	1	3	2	3	3
4/18/2020 12:02:40	18	8	2	7	2	3	7	4	2	4	4	3	3	4	3	1	4	3	3	5	5	4	3	3	2	3	3	2	2	2	3	3	4	3	3	4	3	2	4	2	3	2	3	3	4	3	2	3	2
4/18/2020 12:14:23	18	8	2	5	2	5		4	4	4	4	4	3	5	4	1	4			1	4	5	1	2	1	2	2	2			2	2	4			1	1	2	4	2	3	2	2	2	3	2	4	2	3
4/18/2020 12:18:00	18	7	2	7	1	6		4	4	4	4			1	3	1	4			5	5	4	3	3	3		3	3			4	4	2			2	4	3	3	2	2	3	2	3	2	1	2	1	4
4/18/2020 12:19:05	18	8	2	5	1	5		3	3	1	2			4	3	4	2			4	5	5	2	3	1		3	4			3	4	4			1	2	2	4	3	3	1	3	1	3	3	3	2	2
4/18/2020 12:35:34	18	8	2	6	1	4		3	3	3	4			2	4	1	3			5	4	5	2	2	3		2	3			2	2	2			2	1	3	4	2	3	2	3	1	2	2	3	2	3
4/18/2020 13:11:00	18	8	2	9	4	6		4	4	4	4			1	4	1	5			5	5	4	3	3	1		3	3			3	4	4			1	1	1	3	4	2	3	2	4	1	4	1	4	2
4/18/2020 13:23:18	18	2	2	6	2	5		3	3	3	3	5	1	3	3	3	3			4	3	3	4	4	3	3	3	3			1	2	1			2	2	1	1	3	2	4	1	3	1	3	1	3	2
4/18/2020 13:30:53	18	8	2	7	2	4		3	4	4	3	4	2	4	4	2	4			5	4	2	5	3	3	4	4	3			1	3	2			2	1	1	2	4	2	3	1	3	1	3	1	2	3
4/18/2020 13:38:01	18	8	2	6	2	2	7	2	3	3	3	3	3	1	3	1	4	1	4	5	4	4	2	2	2	4	3	3	4	2	3	4	4	3	4	3	2	1	3	3	4	2	2	2	4	3	3	2	2
4/18/2020 13:56:48	18	8	2	6	1	4		2	2	3	3			1	4	1	5			1	1	5	2	2	3		3	2			1	2	1			1	1	3	4	2	2	3	2	3	1	2	2	3	3
4/18/2020 14:24:49	18	7	2	6	2	1	13	3	3	3	3	3	3	4	4	2	3	1	1	5	3	3	4	3	3	3	4	3	2	4	2	2	3	2	3	1	1	1	3	3	1	4	1	4	1	2	2	4	3
4/18/2020 14:43:56	18	8	2	6	2	2	13	2	1	2	4	3	3	1	4	1	2	2	4	5	5	1	2	2	3	3	3	2	3	1	2	4	3	4	2	1	1	2	3	2	4	2	2	1	2	3	3	1	3
4/18/2020 14:51:33	18	4	2	3	1	1	17	2	2	2	2			2	4	2	4	3	3	4	3	3	3	3	3		3	3	3	3	2	2	1	1	1	1	1	1	2	3	2	3	1	3	1	3	3	3	2
4/18/2020 15:03:03	18	1	1	8	1	3	17	4	2	3	4			3	4	1	4	1	1	5	5	5	2	4	2		4	2	3	3	3	2	4	2	4	2	2	2	3	3	4	2	3	1	3	3	4	1	4
4/18/2020 15:03:28	18	8	1	4	2	3	17	3	3	3	4	3	3	2	3	1	3	1	3	4	4	4	2	2	2	3	3	3	3	3	2	3	2	2	1	1	1	2	2	1	2	3	2	2	2	3	3	2	3
4/18/2020 15:06:33	18	8	2	3	2	1	13	4	4	4	4	3	3	1	5	1	4	1	4	5	5	5	3	2	3	3	3	3	3	1	2	3	1	2	1	1	1	1	2	3	3	3	2	2	1	2	3	2	3
4/18/2020 15:09:28	18	8	2	7	2	2	14	3	3	3	2	3	3	1	2	1	1	1	1	5	5	4	4	3	4	3	3	3	3	3	2	2	2	2	2	1	2	1	2	2	2	2	2	2	2	2	2	2	3
4/18/2020 15:22:17	18	8	2	8	1	6		4	4	4	4			3	3	3	3			3	3	3	5	5	3		4	4			1	1	1			2	1	3	4	4	1	3	1	4	1	2	2	2	2
4/18/2020 15:57:39	18	4	2	6	2	3	17	4	4	4	4	4	3	3	3	1	5	1	3	4	3	4	1	1	1	3	3	2	3	1	1	2	4	3	2	1	1	4	4	2	3	1	4	1	2	3	4	2	3
4/18/2020 15:57:40	18	7	1	9	1	6		3	4	3	4			3	3	1	2			4	4	4	3	3	3		3	3			4	4	1			1	2	3	1	2	2	3	4	2	3	4	2	2	3
4/18/2020 16:30:18	18	8	2	3	2	5		4	3	3	3	5	3	3	4	1	5			5	5	4	2	4	3	2	2	3			1	2	3			1	1	2	2	2	3	2	4	1	2	2	2	1	3
4/18/2020 16:46:06	18	4	2	1	1	5		2	2	3	3			1	5	1	5			5	5	5	2	3	3		3	2			1	2	1			1	1	2	4	2	3	2	4	2	2	3	4	2	3
4/18/2020 17:51:09	18	8	2	3	2	3	17	4	4	4	4	3	3	1	4	1	4	3	3	5	4	4	1	3	3	2	3	2	2	3	3	3	4	3	2	2	1	2	3	1	4	1	3	2	4	2	3	1	3
4/18/2020 18:37:10	18	8	2	7	1	1	5	4	4	2	4			1	4	1	3	4	3	5	4	4	3	2	3		3	3	3	3	2	3	2	3	1	1	1	1	3	2	3	2	2	2	2	3	3	3	2
4/18/2020 19:02:36	18	8	2	6	1	1	17	4	4	4	4			2	3	2	3	3	4	4	3	4	3	3	3		3	3	4	4	2	3	1	2	1	1	1	2	3	3	2	3	2	3	1	3	2	3	2
4/18/2020 19:35:08	18	8	2	6	2	1	15	2	2	1	3	4	3	5	3	1	2	3	3	5	4	3	3	3	3	4	4	3	3	3	2	2	1	1	1	1	1	1	2	3	1	3	2	3	1	4	1	4	2
4/18/2020 20:07:02	18	8	1	3	2	5		4	4	4	3	5	2	3	3	1	3			5	5	4	2	2	1	3	3	3			2	4	4			3	3	3	4	1	4	1	4	1	4	1	2	1	3
4/18/2020 20:17:53	18	8	2	7	2	1	7	4	3	3	3	1	3	3	4	1	1	5	1	4	3	2	2	3	4	1	2	2	3	4	3	3	2	2	1	1	2	2	3	2	2	1	2	2	2	2	2	1	2
4/18/2020 22:57:17	18	8	2	6	1	1	17	4	4	4	4			1	2	1	4	3	4	1	4	3	3	1	3		3	3	3	3	3	4	2	1	2	4	1	1	4	3	3	2	3	3	3	1	3	3	3
4/18/2020 23:11:08	18	8	2	6	2	2	17	2	2	2	4	1	3	3	3	2	3	1	1	5	5	5	2	2	1	3	3	3	3	1	4	4	4	4	4	2	2	2	4	3	3	2	2	2	2	4	2	2	2
4/18/2020 23:34:54	18	8	2	4	2	2	17	3	3	3	4	3	3	5	4	1	4	3	3	5	4	4	2	2	3	3	3	3	3	3	2	3	2	1	1	1	2	2	4	2	2	4	2	2	2	4	2	3	3
4/19/2020 0:17:11	19	8	2	3	1	4		3	3	3	4			4	3	4	4			3	3	4	1	2	2		3	4			4	4	4			4	4	4	4	2	4	2	3	1	4	1	4	2	3
4/19/2020 0:33:09	19	8	2	8	2	3	17	3	3	3	3	4	1	1	4	1	4	1	3	5	5	4	3	4	2	3	3	3	3	3	2	2	2	1	1	1	1	1	2	2	2	2	1	3	1	3	1	3	1
4/19/2020 0:59:35	19	8	2	6	2	2	16	3	3	3	4	3	3	5	5	4	4	4	3	5	5	4	2	2	3	3	3	2	2	2	2	2	1	2	1	1	2	2	3	2	2	1	2	2	2	2	3	2	2
4/19/2020 1:44:52	19	8	2	6	2	1	16	4	3	4	4	2	3	3	3	1	2	5	4	5	5	4	1	2	1	2	2	3	3	4	2	3	4	3	1	2	2	4	3	2	4	2	4	2	4	2	3	2	3
4/19/2020 3:30:00	19	8	2	5	1	4		2	2	2	4			2	4	2	4			4	3	3	4	2	3		4	2			4	3	1			1	1	2	2	3	3	2	2	3	2	1	3	2	3
4/19/2020 4:27:49	19	8	2	6	2	1	16	4	4	4	4	2	2	1	1	1	1	1	4	5	5	5	2	2	3	3	3	3	3	3	4	3	1	4	2	2	2	3	3	2	4	2	2	2	4	2	3	2	3
4/19/2020 5:26:46	19	8	2	8	1	3	14	4	2	4	4			1	4	1	4	1	3	5	4	3	3	3	2		3	3	3	2	2	3	2	2	2	1	1	1	4	4	2	4	2	3	2	4	2	4	2
4/19/2020 5:43:45	19	8	2	8	2	6		4	4	4	4	4	4	1	1	1	1			5	5	5	2	2	2	4	2	2			3	3	1			1	1	2	4	2	3	2	2	2	3	2	2	1	4
4/19/2020 6:05:23	19	8	1	7	2	1	17	4	4	4	4	4	3	4	3	1	4	1	4	5	4	4	3	4	2	3	4	3	2	1	2	2	2	2	1	1	1	2	2	4	2	3	2	3	1	4	2	3	2
4/19/2020 6:27:14	19	8	2	4	2	1	16	4	4	3	3	3	3	5	3	3	3	3	5	5	4	5	3	4	4	3	4	3	3	4	3	3	2	4	1	1	2	2	2	3	2	2	2	1	1	3	1	2	3
4/19/2020 7:48:47	19	8	2	5	2	1	16	2	3	3	3	3	3	2	3	1	4	4	5	5	4	3	2	1	2	3	3	3	4	4	2	2	3	2	1	2	1	1	2	3	3	2	2	3	1	1	3	1	2
4/19/2020 7:58:52	19	2	1	8	1	3	13	3	3	3	3			3	3	3	3	3	3	3	3	4	2	3	1		2	3	3	3	4	3	2	2	3	2	2	1	2	2	3	3	2	3	2	4	3	2	1
4/19/2020 8:00:52	19	8	2	3	2	1	16	4	3	4	4	4	3	1	4	1	4	4	3	4	4	4	2	4	3	3	3	3	4	3	3	2	2	2	1	1	2	1	2	2	4	2	3	2	3	3	2	2	1
4/19/2020 8:10:25	19	8	2	6	2	2	16	4	4	4	4	5	1	5	3	1	4	2	4	4	2	5	3	2	3	3	3	3	3	3	2	4	1	2	1	1	1	1	3	2	3	2	2	2	3	2	3	2	2
4/19/2020 8:14:48	19	4	1	7	2	6		1	1	4	4	3	3	3	3	2	3			4	3	4	3	2	2	3	3	3			1	1	3			2	1	1	4	3	3	2	2	3	1	2	2	4	2
4/19/2020 8:23:24	19	8	2	7	2	3	17	4	4	4	4	5	1	1	4	1	4	1	1	1	5	5	1	2	1	2	1	2	1	3	2	4	4	2	4	3	1	3	4	2	4	1	4	2	4	2	4	1	2
4/19/2020 8:23:53	19	8	2	7	2	1	16	4	4	3	4	1	5	1	5	1	4	1	5	5	4	5	2	2	2	4	4	4	4	4	4	4	3	3	4	1	3	2	4	3	3	2	3	2	3	2	3	2	3
4/19/2020 8:50:56	19	8	2	4	2	2	17	4	2	4	4	5	3	5	5	1	4	3	4	5	4	4	2	2	1	2	4	3	3	3	2	4	4	2	1	1	2	3	4	3	3	2	2	2	3	2	3	2	3
4/19/2020 8:54:11	19	8	2	6	2	1	16	4	4	3	3	3	4	3	4	4	4	3	4	4	3	4	1	3	3	3	4	3	3	3	2	2	1	1	1	1	2	2	2	2	1	3	1	3	1	4	2	3	1
4/19/2020 9:04:30	19	8	2	6	2	1	16	4	3	4	4	4	3	1	4	1	5	1	5	5	5	5	3	3	3	4	3	3	3	3	3	3	2	1	1	1	1	1	4	3	2	3	2	2	2	3	2	2	2
4/19/2020 9:07:50	19	8	2	7	2	2	16	4	4	4	4	4	3	4	4	1	3	1	4	4	3	5	2	3	2	3	4	3	3	3	1	3	3	3	3	4	2	1	1	3	2	2	2	2	2	2	2	2	3
4/19/2020 9:10:37	19	8	2	8	2	2	16	4	4	4	4	5	5	1	4	1	4	1	4	5	5	5	3	4	1	3	3	3	2	3	4	4	3	3	3	1	1	2	4	2	4	1	2	1	3	2	1	3	1
4/19/2020 9:14:07	19	8	2	1	1	3	17	3	3	3	3			5	1	1	5	2	3	4	2	5	2	2	3		4	3	3	3	2	3	1	1	2	1	1	1	4	3	4	1	1	2	1	2	3	1	2
4/19/2020 9:23:55	19	6	1	3	1	1	20	3	3	3	3			3	3	1	3	2	3	4	3	4	3	2	4		3	3	3	3	2	3	1	1	1	1	1	2	3	2	2	2	3	1	1	3	2	2	3
4/19/2020 9:45:25	19	8	2	7	2	2	16	4	4	2	3	3	3	3	3	1	4	3	5	4	3	4	1	2	3	3	3	3	3	2	4	4	1	4	2	2	2	2	3	1	4	1	4	1	4	1	3	1	3
4/19/2020 9:47:02	19	8	2	6	2	1	16	3	3	4	4	2	3	2	2	1	1	1	1	5	5	5	1	2	3	3	3	3	3	2	4	4	3	3	3	2	2	2	3	2	4	2	3	1	3	1	4	2	4
4/19/2020 9:48:29	19	8	2	6	2	1	16	3	3	3	4	2	3	3	3	2	2	1	4	5	5	5	1	1	3	2	3	3	2	1	4	4	2	2	1	1	1	2	2	2	4	2	4	1	3	2	3	2	4
4/19/2020 10:10:13	19	8	2	4	1	1	2	4	3	4	4			1	5	1	4	1	5	5	5	3	2	3	3		3	3	4	3	2	3	1	2	1	1	1	2	3	3	2	2	3	2	1	3	2	2	2
4/19/2020 10:17:22	19	8	2	3	2	1	16	4	4	4	4	4	3	1	4	1	1	2	4	5	5	3	1	2	2	2	3	3	3	2	4	4	4	4	3	3	1	2	4	1	4	2	3	1	4	2	4	2	4
4/19/2020 10:53:27	19	8	2	5	2	4		4	4	4	4	2	3	5	1	1	4			5	5	4	2	2	3	2	4	3			2	2	2			1	2	1	3	3	2	4	2	3	1	2	2	2	3
4/19/2020 10:54:59	19	8	2	6	2	1	16	4	4	3	4	3	3	3	4	1	4	3	3	4	3	4	2	3	3	3	3	3	3	3	2	3	1	1	1	1	1	1	2	2	2	3	3	2	2	2	3	2	3
4/19/2020 10:57:22	19	8	2	3	1	1	17	3	4	2	4			2	1	1	1	1	1	4	4	4	2	2	2		3	2	3	2	4	4	3	3	4	2	1	2	3	1	3	1	2	1	3	1	2	2	2
4/19/2020 11:37:36	19	8	2	6	2	2	7	4	4	3	4	4	3	4	4	4	4	3	3	4	3	4	2	2	3	3	3	4	3	3	4	4	3	3	2	4	3	2	3	2	3	1	2	1	3	2	3	1	4
4/19/2020 11:42:25	19	2	1	2	1	5		1	1	4	4			1	3	1	1			5	5	5	1	1	1		2	1			2	4	4			1	4	4	4	1	4	1	4	1	4	1	4	1	4
4/19/2020 12:04:49	19	8	1	5	2	1	16	2	1	2	3	5	4	1	4	1	4	1	3	4	5	5	2	4	3	1	3	3	2	1	2	3	2	2	2	1	1	1	2	2	3	2	3	1	2	2	2	2	2
4/19/2020 12:09:09	19	7	1	6	2	1	16	3	1	3	3	5	5	5	5	1	5	1	5	5	5	4	3	2	3	3	3	3	3	2	1	3	2	1	3	3	1	1	3	2	2	2	2	2	3	1	2	2	2
4/19/2020 12:15:06	19	8	2	6	2	1	16	4	4	4	4	3	3	5	5	1	1	3	3	5	4	4	2	2	2	3	2	2	3	3	3	3	1	4	1	1	2	2	4	2	4	2	3	1	2	1	4	1	4
4/19/2020 12:32:00	19	8	2	7	2	1	17	4	3	4	4	2	2	1	4	1	4	1	5	5	2	3	3	3	3	3	3	3	3	2	2	3	1	3	1	1	1	1	4	3	2	3	2	4	2	3	2	3	2
4/19/2020 12:48:27	19	8	2	7	1	1	17	4	4	4	4			1	2	1	1	2	3	1	2	3	2	3	3		3	3	3	3	2	2	1	1	1	1	1	1	3	2	2	2	2	3	1	4	3	2	3
4/19/2020 13:21:56	19	8	2	5	2	1	16	2	2	1	1	3	3	3	3	2	3	3	3	3	3	3	3	3	3	3	3	3	3	3	2	2	2	1	1	1	2	1	3	3	2	2	2	2	2	2	2	2	2
4/19/2020 13:36:26	19	8	2	8	4	6		4	4	2	4			3	3	2	4			4	1	4	3	3	3		3	3			4	4	1			1	1	2	4	2	3	4	1	4	1	4	2	4	1
4/19/2020 13:48:33	19	2	2	6	2	3	7	4	3	3	4	3	3	4	4	4	4	3	3	5	5	5	1	2	3	3	3	3	3	3	4	4	3	3	4	4	2	4	4	1	4	1	4	1	4	1	4	1	4
4/19/2020 13:55:51	19	8	2	4	2	1	17	3	4	4	4	2	5	1	4	1	3	2	3	5	3	4	3	3	3	2	2	2	3	4	1	2	1	2	1	1	2	2	4	4	2	4	2	4	2	4	2	4	2
4/19/2020 14:06:08	19	1	2	6	2	1	14	2	1	1	2	3	1	3	2	3	3	1	5	5	4	3	3	2	3	3	3	3	2	4	3	4	2	1	1	1	2	1	3	2	2	2	2	2	2	1	4	1	4
4/19/2020 15:05:05	19	8	2	6	2	1	16	4	4	4	4	3	3	2	4	1	4	3	3	5	3	4	3	2	3	3	3	3	5	3	3	3	2	2	1	1	1	1	3	3	2	2	1	3	2	3	3	2	4
4/19/2020 15:08:04	19	4	1	7	2	2	17	4	4	4	4	4	3	2	3	1	4	3	3	4	4	4	3	3	3	3	3	3	3	4	3	2	3	3	1	1	1	1	2	3	2	3	1	3	2	3	1	3	2
4/19/2020 15:09:26	19	2	1	8	2	5		2	1	1	4	3	3	2	3	1	2			5	4	3	3	4	1	3	3	1			3	4	4			1	1	2	1	3	4	2	3	3	2	3	2	3	1
4/19/2020 15:13:03	19	8	1	3	1	5		4	4	2	4			5	2	1	2			5	4	4	1	2	5		2	1			2	3	1			1	1	4	4	1	4	2	4	2	4	2	1	4	2
4/19/2020 15:24:37	19	7	1	6	2	3	20	4	1	4	4	3	3	2	3	1	3	3	3	3	3	3	2	3	3	2	3	2	3	3	1	1	1	1	3	2	2	3	4	2	3	2	3	2	1	3	1	3	2
4/19/2020 15:29:58	19	8	2	4	2	1	17	4	3	4	4	5	3	2	4	1	4	3	3	5	4	4	3	2	3	3	3	3	3	2	2	3	1	2	1	1	2	1	3	3	2	3	1	2	1	3	2	2	2
4/19/2020 15:39:32	19	7	2	9	4	6		4	3	4	4			1	5	1	5			5	5	5	3	3	3		3	3			3	3	1			1	1	1	4	2	3	2	2	3	2	3	2	3	1
4/19/2020 15:50:51	19	8	1	6	2	1	17	4	4	4	4	3	3	3	3	1	3	3	3	1	1	3	3	3	3	3	3	3	3	3	2	2	4	4	1	1	1	1	4	3	3	3	1	4	1	2	3	3	2
4/19/2020 15:55:49	19	4	1	6	2	1	5	4	4	4	4	3	3	3	3	2	2	2	4	4	4	3	3	3	3	3	3	3	3	3	3	3	2	1	2	1	1	1	3	3	2	3	1	3	1	3	2	3	2
4/19/2020 16:24:50	19	6	2	3	1	2	16	3	3	4	3			3	4	3	4	3	3	5	3	4	3	3	3		3	3	3	3	3	4	3	2	1	1	1	1	2	3	2	3	1	3	2	3	2	3	2
4/19/2020 16:28:46	19	8	2	2	1	1	18	1	3	3	4			3	3	2	3	1	4	4	4	3	2	2	2		3	3	3	3	2	2	2	1	1	1	1	1	3	3	2	3	2	3	1	3	2	3	2
4/19/2020 16:48:34	19	8	2	5	1	2	7	3	3	3	4			1	4	1	4	1	4	5	4	5	2	3	1		2	2	2	1	3	4	3	4	4	4	2	3	3	2	3	2	3	1	2	3	2	2	2
4/19/2020 17:21:15	19	7	2	6	1	5		2	2	3	3			1	4	1	4			5	5	4	2	3	2		2	2			2	2	3			2	1	1	4	2	3	2	3	2	2	2	2	2	2
4/19/2020 17:46:41	19	8	1	7	2	1	15	3	3	2	3	4	3	1	4	2	3	3	3	5	4	3	3	3	3	3	3	3	3	3	2	2	1	1	1	1	1	1	2	4	2	4	1	4	1	4	1	4	1
4/19/2020 17:57:57	19	8	1	6	2	1	17	2	2	4	4	3	3	5	4	1	4	3	3	5	4	3	3	3	2	3	3	3	3	3	2	3	1	1	1	1	1	1	2	4	2	3	1	4	1	4	2	4	1
4/19/2020 18:22:09	19	7	2	5	2	2	17	2	1	3	3	5	3	1	5	1	5	1	5	5	5	3	2	3	3	3	3	3	3	2	2	3	4	2	4	3	2	3	4	3	2	2	2	2	2	3	2	3	2
4/19/2020 18:34:04	19	8	2	5	2	1	18	3	3	3	3	3	3	1	3	1	3	3	3	4	3	3	2	3	3	3	3	3	3	3	3	4	2	2	2	3	3	3	3	3	3	3	2	3	2	2	3	2	3
4/19/2020 18:36:28	19	2	2	8	2	5		1	1	1	1	1	4	1	4	1	4			5	3	4	4	4	4	3	4	3			1	2	1			1	1	1	3	2	1	2	2	2	2	2	3	1	3
4/19/2020 18:55:30	19	8	2	8	1	2	16	3	3	4	4			1	3	1	3	3	3	5	5	4	2	3	2		3	3	3	2	4	4	4	3	3	3	3	3	4	2	3	2	2	3	3	3	2	3	3
4/19/2020 19:01:39	19	3	2	6	2	1	16	3	4	4	4	4	3	4	1	4	3	1	1	4	4	3	2	3	3	2	3	3	2	4	2	2	4	4	4	2	1	2	4	1	3	2	3	1	1	2	2	1	4
4/19/2020 19:04:42	19	8	2	3	2	1	10	3	3	4	3	3	4	5	2	1	5	1	5	5	4	4	2	3	4	3	3	2	3	3	3	4	1	1	1	1	1	2	3	2	3	2	2	2	3	3	2	2	2
4/19/2020 19:16:31	19	8	2	6	1	4		3	3	3	4			2	5	1	5			4	4	4	2	1	1		3	3			4	4	1			1	2	1	1	2	4	2	2	1	4	1	4	2	2
4/19/2020 19:28:37	19	8	2	6	2	1	17	4	4	4	4	3	3	3	3	1	2	3	3	1	2	4	2	3	3	3	3	2	3	3	3	4	1	2	1	1	1	2	2	2	3	2	2	2	3	2	3	2	2
4/19/2020 19:36:23	19	8	2	7	2	2	16	4	4	4	4	5	3	3	4	1	4	1	4	5	3	4	3	3	3	3	2	2	2	4	2	3	2	2	2	1	1	2	3	2	2	3	2	2	2	3	2	2	2
4/19/2020 19:52:00	19	8	1	7	2	1	1	4	4	3	3	3	3	2	4	2	4	3	3	4	3	3	3	3	3	3	3	3	3	3	2	2	1	1	1	1	1	1	2	3	2	3	2	3	1	4	1	3	1
4/19/2020 19:52:07	19	4	2	7	2	6		4	3	3	4	5	3	1	4	1	1			5	5	4	1	4	3	3	3	2			4	3	2			1	3	3	3	2	4	1	3	1	4	2	2	3	2
4/19/2020 19:53:11	19	8	1	4	2	1	17	3	1	4	4	2	4	1	3	1	3	2	3	4	4	3	3	2	3	3	3	3	3	4	2	2	1	1	1	1	1	1	4	3	2	4	1	2	2	1	2	1	4
4/19/2020 19:55:57	19	8	2	7	2	1	16	4	4	4	4	2	3	3	5	3	4	4	3	3	3	5	3	3	3	3	3	3	3	3	2	2	2	1	1	1	1	2	3	2	3	2	3	2	2	3	3	2	4
4/19/2020 19:56:01	19	7	1	5	2	1	17	4	4	4	4	2	3	2	3	3	3	2	4	5	4	2	2	3	3	2	2	3	2	3	2	3	2	1	1	1	2	2	3	2	3	2	2	3	3	2	4	2	1
4/19/2020 19:59:32	19	8	1	9	4	6		4	4	4	4			1	4	1	4			5	5	3	3	3	3		3	3			1	4	1			1	1	2	2	3	1	4	4	1	1	1	1	1	1
4/19/2020 20:05:24	19	8	1	3	2	1	16	4	3	4	4	3	3	2	4	1	3	3	4	4	1	5	2	2	4	4	4	2	5	2	2	3	1	1	1	1	2	2	4	3	2	4	2	1	2	2	3	1	4
4/19/2020 20:06:08	19	8	2	6	2	3	16	4	4	2	4	3	3	1	3	1	2	1	1	5	5	5	2	2	1	3	3	2	1	1	4	4	4	4	4	2	1	2	2	2	3	3	3	2	3	2	3	2	3
4/19/2020 20:06:32	19	8	2	4	2	4		4	3	2	4	3	3	1	4	2	4			5	5	5	2	3	1	3	3	3			3	4	4			3	3	2	3	3	3	2	2	2	3	3	3	2	2
4/19/2020 20:09:39	19	8	2	3	2	1	7	3	3	4	4	5	1	1	5	1	5	5	1	4	4	5	2	2	2	3	3	3	4	4	2	2	3	2	3	2	1	3	3	2	4	1	2	2	3	1	3	2	3
4/19/2020 20:10:50	19	8	2	8	2	6		4	4	4	4	3	3	3	3	5	3			5	4	5	3	3	1	3	3	3			3	3	3			4	3	2	3	3	2	3	1	2	1	3	1	1	2
4/19/2020 20:16:15	19	8	2	3	2	2	16	2	1	2	2	3	3	2	3	2	3	3	3	4	3	3	3	3	2	3	3	3	3	3	1	1	3	2	2	1	2	1	2	3	2	3	2	2	2	3	2	3	2
4/19/2020 20:22:17	19	8	2	5	2	1	4	3	3	2	4	2	3	2	3	1	4	1	4	5	5	3	1	2	2	4	3	2	2	2	2	3	4	4	4	4	1	2	4	2	4	2	3	1	4	1	4	1	3
4/19/2020 20:23:58	19	8	2	6	1	3	17	4	4	2	4			4	4	2	4	1	3	4	4	4	2	3	3		4	3	3	4	2	3	1	2	1	1	1	2	3	3	2	3	1	3	2	2	2	2	3
4/19/2020 20:25:07	19	8	2	3	2	1	16	4	2	2	3	5	3	3	3	1	1	1	1	3	3	5	3	3	3	3	3	2	3	3	1	4	2	1	2	1	2	3	4	2	2	4	1	2	2	3	2	2	3
4/19/2020 20:30:47	19	8	2	5	2	1	16	2	3	2	2	5	3	1	4	1	5	5	5	5	4	5	3	3	3	4	3	4	4	4	2	3	1	1	1	2	1	3	4	3	1	3	1	4	1	4	2	4	2
4/19/2020 20:37:55	19	8	2	7	2	1	1	4	4	4	4	4	3	1	2	1	2	3	3	5	4	4	2	3	2	3	3	3	3	3	2	2	1	1	1	1	1	1	3	3	2	3	2	3	1	3	2	3	2
4/19/2020 20:43:53	19	8	2	6	2	1	11	4	3	4	3	4	4	4	5	5	5	3	3	4	3	5	2	2	2	2	3	3	3	2	2	4	4	4	4	2	2	3	3	2	2	2	3	1	2	1	4	1	4
4/19/2020 20:44:24	19	8	2	4	2	4		3	3	4	1	5	3	1	4	1	4			3	4	5	1	3	1	3	2	2			1	1	4			4	4	4	4	1	1	1	1	2	1	4	4	2	2
4/19/2020 20:45:46	19	8	1	4	2	1	4	3	3	3	4	3	1	1	4	2	4	1	2	5	4	5	3	2	2	2	3	3	3	2	2	4	2	2	2	1	1	2	4	3	3	3	2	3	2	3	2	3	2
4/19/2020 20:48:17	19	8	2	3	2	3	16	4	3	3	3	5	3	2	4	2	4	1	3	5	5	3	2	3	2	3	3	3	3	3	3	4	2	2	2	1	1	1	2	3	3	3	2	2	2	3	2	2	2
4/19/2020 20:54:48	19	8	2	7	2	3	20	4	4	4	4	3	3	2	2	1	1	1	1	5	4	5	1	2	2	3	3	2	3	1	4	3	1	1	1	1	1	1	4	2	4	4	4	1	4	2	3	1	2
4/19/2020 20:59:18	19	8	2	4	2	1	16	3	3	3	4	4	3	4	3	1	4	2	4	4	4	4	2	2	1	4	3	3	3	3	2	4	2	3	1	1	2	2	2	2	3	2	2	2	3	2	3	1	2
4/19/2020 21:02:50	19	8	2	4	2	1	20	4	2	4	4	4	3	1	4	1	4	1	4	5	4	3	1	3	1	3	2	1	3	2	3	4	4	2	4	4	2	2	4	2	4	1	4	1	4	2	1	2	2
4/19/2020 21:09:46	19	8	2	3	1	1	16	2	1	4	4			4	3	1	4	3	3	5	4	4	3	3	3		3	3	3	2	2	3	2	3	2	2	1	1	3	3	2	3	2	3	1	3	3	2	2
4/19/2020 21:12:43	19	8	2	6	2	1	16	2	2	3	3	5	3	5	4	2	4	1	5	5	4	4	1	1	3	3	3	3	3	3	4	4	4	4	3	1	1	3	4	2	4	2	3	2	3	3	3	2	1
4/19/2020 21:18:07	19	8	2	7	2	1	16	4	4	4	4	2	2	1	5	1	5	1	4	5	5	5	1	1	2	3	1	1	1	1	4	4	3	3	4	3	3	3	4	1	4	1	4	1	4	1	3	1	4
4/19/2020 21:18:35	19	8	2	4	2	1	16	3	3	3	3	3	3	2	4	1	4	3	3	5	4	4	2	2	2	2	3	3	3	3	2	3	4	2	1	2	1	1	4	2	3	2	3	2	2	2	2	1	3
4/19/2020 21:47:40	19	8	2	4	2	1	17	3	2	4	4	3	3	1	4	1	4	3	5	5	5	3	3	2	3	3	3	3	3	2	2	3	1	2	1	1	1	2	3	3	2	3	2	3	1	2	3	2	4
4/19/2020 21:55:22	19	8	1	4	2	1	5	3	3	4	4	5	3	1	5	1	5	3	3	2	2	4	2	2	2	3	3	3	3	2	2	2	3	2	3	1	1	2	3	2	3	2	2	2	1	2	1	2	2
4/19/2020 21:59:49	19	8	2	5	2	5		3	2	3	4	5	3	1	4	1	3			5	4	4	2	3	3	3	3	2			2	3	3			1	1	2	4	3	3	3	2	2	2	2	3	1	4
4/19/2020 22:16:20	19	7	1	7	1	1	9	4	3	4	4			1	2	1	4	1	3	4	3	4	4	3	1		2	2	3	3	2	2	4	1	1	1	1	2	4	3	2	2	2	3	2	4	2	3	2
4/19/2020 22:28:08	19	8	2	5	2	1	16	4	3	3	4	4	3	1	3	1	4	1	4	5	5	4	1	4	3	3	3	3	3	5	3	3	2	1	1	1	1	1	3	3	4	3	2	2	4	3	2	2	2
4/19/2020 22:29:08	19	5	1	7	1	1	16	4	1	2	2			3	3	3	3	2	4	3	3	3	3	3	3		3	3	3	3	1	1	2	1	2	2	1	1	3	3	2	3	1	3	1	3	2	3	2
4/19/2020 22:32:07	19	8	2	7	1	2	9	4	4	4	4			1	4	2	3	1	1	5	5	5	2	2	1		4	3	4	1	4	4	2	1	4	4	4	2	1	2	4	3	3	3	3	2	4	3	2
4/19/2020 22:39:53	19	8	2	5	2	2	1	3	3	3	4	3	3	2	2	1	1	2	2	5	4	5	2	2	3	3	3	2	3	3	2	2	1	1	1	1	1	2	3	3	3	3	2	3	2	4	2	3	4
4/19/2020 22:53:51	19	8	2	8	2	6		4	4	3	4	3	3	1	1	1	1			1	1	5	1	2	3	2	3	3			4	4	1			1	1	2	4	2	4	2	4	2	4	2	3	2	2
4/19/2020 22:55:52	19	8	2	5	2	2	16	3	4	4	4	4	3	1	3	3	3	4	4	5	4	3	2	2	3	3	3	3	3	4	4	4	2	4	2	2	2	1	2	2	4	1	2	1	4	2	3	1	2
4/19/2020 23:19:05	19	8	2	6	2	1	16	4	4	4	4	1	4	1	4	1	1	1	1	5	5	5	1	2	2	2	2	2	2	5	3	3	3	3	2	2	2	3	2	2	4	2	2	2	3	2	2	2	2
4/19/2020 23:26:58	19	8	2	6	2	1	17	3	3	4	4	3	3	4	4	4	4	3	3	4	4	3	3	3	3	3	3	3	3	3	4	4	4	4	4	4	4	4	4	2	3	2	3	2	4	2	3	2	2
4/20/2020 2:29:28	20	8	2	6	2	4		4	4	4	4	3	3	3	3	3	3			3	3	3	5	3	3	3	3	3			1	2	1			1	1	1	2	4	1	4	1	4	1	3	2	2	2
4/20/2020 2:39:24	20	8	2	2	1	3	7	1	1	2	3			5	5	1	2	3	3	5	4	3	2	3	2		1	1	3	3	4	4	4	3	4	1	1	1	4	2	2	2	2	1	1	2	4	2	4
4/20/2020 2:58:00	20	8	2	7	2	1	16	4	4	2	3	3	3	1	2	1	2	1	5	5	5	4	3	3	3	3	3	3	3	3	3	3	2	3	3	3	1	1	4	2	2	3	1	4	1	4	1	4	1
4/20/2020 4:05:32	20	8	2	7	2	2	16	4	4	3	3	4	3	1	5	1	3	2	3	5	5	5	3	3	2	2	3	3	3	2	4	4	2	3	1	1	1	1	4	3	3	2	2	2	3	2	2	2	2
4/20/2020 5:08:16	20	4	2	6	2	1	17	4	3	3	4	3	3	3	3	2	2	2	2	5	4	4	2	2	3	3	3	3	3	2	2	2	1	2	1	1	1	1	2	2	2	2	2	2	2	2	2	1	2
4/20/2020 6:02:31	20	2	1	7	2	1	3	4	1	3	3	3	3	3	3	3	3	3	3	4	3	3	3	3	3	3	3	3	3	3	1	1	1	1	1	1	1	1	2	3	2	3	1	4	1	4	1	4	1
4/20/2020 6:47:55	20	8	2	7	2	1	20	4	4	4	3	5	3	1	4	1	3	1	5	4	3	5	2	2	1	3	3	2	2	1	2	2	4	4	4	4	2	2	4	2	4	1	4	2	3	2	4	2	4
4/20/2020 6:53:14	20	8	2	6	2	4		4	4	3	2	3	3	1	3	1	1			1	5	3	3	3	3	3	3	2			2	3	1			1	1	1	1	3	1	2	2	3	1	3	1	3	2
4/20/2020 7:08:27	20	8	2	7	1	5		4	4	4	4			1	1	1	1			5	4	5	1	2	1		2	2			4	4	1			1	1	4	4	2	4	1	4	1	3	2	4	2	4
4/20/2020 7:22:08	20	8	1	6	2	1	2	4	4	4	4	4	2	3	3	1	2	3	4	4	3	3	3	3	2	3	3	3	3	2	2	3	2	2	1	2	3	1	2	3	2	4	1	3	2	3	2	3	2
4/20/2020 7:31:45	20	8	1	8	2	6		4	4	4	4	5	1	2	3	1	2			5	5	4	3	2	2	3	3	2			4	4	4			2	2	4	4	2	3	2	3	2	3	2	3	2	2
4/20/2020 7:34:51	20	8	2	7	2	2	16	1	3	2	4	3	3	4	3	1	2	2	4	5	3	3	3	3	3	3	4	3	3	3	2	3	2	1	1	1	1	1	2	3	2	3	1	3	2	3	1	3	2
4/20/2020 7:40:11	20	4	2	5	2	5		4	3	4	4	4	3	3	3	1	1			4	3	3	2	3	3	3	3	3			1	1	1			1	1	1	2	2	2	3	2	2	1	3	1	3	2
4/20/2020 7:41:30	20	4	2	2	2	1	13	2	2	3	3	4	1	2	4	1	4	1	4	5	4	3	3	2	3	3	3	3	2	2	2	3	1	3	1	1	2	1	4	3	3	2	1	2	2	3	2	3	1
4/20/2020 7:41:48	20	4	2	4	2	1	13	4	3	3	3	5	2	2	4	1	3	1	4	5	4	3	4	4	3	5	3	3	3	2	2	2	1	2	1	1	1	1	4	4	2	3	1	2	1	3	2	2	2
4/20/2020 8:08:30	20	8	1	6	2	1	13	4	4	4	4	4	2	4	2	2	3	1	4	3	2	3	3	4	3	3	4	2	2	3	1	1	2	2	1	1	1	2	3	3	2	3	2	2	1	3	1	2	1
4/20/2020 8:21:35	20	8	2	7	1	1	17	3	3	3	4			2	4	1	3	3	3	5	4	3	3	2	2		3	3	3	4	2	2	2	2	1	1	1	1	4	3	2	3	2	3	1	3	2	3	2
4/20/2020 8:24:51	20	4	1	5	2	1	13	4	4	4	4	3	3	3	3	5	5	5	5	5	5	3	2	4	2	3	3	3	3	3	4	4	4	4	4	4	4	4	4	2	3	2	3	2	3	4	3	2	2
4/20/2020 8:29:15	20	8	2	7	1	1	13	3	3	3	3			1	4	1	4	2	3	5	5	3	2	2	3		2	2	2	3	2	4	2	2	2	2	1	3	3	3	3	3	2	3	2	3	2	3	2
4/20/2020 8:30:20	20	8	2	5	2	1	3	4	4	4	4	5	1	1	5	1	4	1	5	5	4	5	4	2	1	3	3	2	4	5	3	4	4	1	1	1	2	1	4	4	2	3	2	3	2	1	2	2	3
4/20/2020 8:37:19	20	8	2	6	1	1	10	4	3	3	4			3	3	2	3	3	3	3	3	3	3	3	3		3	3	4	2	2	3	2	2	1	1	1	1	3	2	2	2	1	2	2	2	3	1	2
4/20/2020 8:44:45	20	8	2	8	2	6		1	1	1	2	3	3	2	3	3	3			3	3	4	3	3	3	3	3	3			2	2	1			1	1	1	4	3	1	3	1	3	1	4	1	3	1
4/20/2020 8:54:44	20	8	2	4	2	2	2	2	3	3	3	1	3	1	5	1	3	1	4	5	5	3	2	2	3	2	4	3	3	3	2	4	2	2	2	2	1	2	3	2	3	2	3	3	2	2	2	1	3
4/20/2020 8:56:15	20	8	2	6	2	2	16	4	3	4	3	4	3	1	4	1	5	1	5	5	3	3	2	3	2	3	3	3	3	2	1	1	2	1	1	1	1	2	3	3	2	2	1	3	1	3	2	3	2
4/20/2020 9:03:56	20	8	2	6	2	1	17	4	3	3	4	3	3	3	4	1	4	1	4	5	5	3	2	3	3	3	3	3	2	2	2	4	2	3	2	1	1	1	3	3	4	4	4	2	3	3	2	3	1
4/20/2020 9:08:13	20	8	2	6	2	4		4	4	3	4	3	3	5	5	4	4			5	5	4	3	3	2	3	5	4			4	4	4			4	1	1	3	2	4	2	2	2	4	2	4	1	2
4/20/2020 9:14:06	20	6	2	3	2	2	11	4	4	4	4	3	3	1	4	1	4	3	3	5	4	4	2	3	3	2	3	3	4	3	4	2	3	1	3	1	1	2	2	2	3	3	1	2	2	3	3	2	4
4/20/2020 9:31:20	20	5	2	8	2	2	20	3	3	1	1	3	3	3	3	2	3	3	3	3	3	5	3	3	3	4	3	3	3	3	4	3	2	2	1	1	2	1	3	3	2	3	2	3	1	3	2	4	2
4/20/2020 9:37:08	20	8	2	5	2	1	15	4	4	4	4	5	3	1	5	1	4	1	5	5	5	4	2	2	2	5	4	2	2	1	3	4	4	4	4	3	2	2	2	2	4	1	3	1	4	4	2	4	2
4/20/2020 9:40:24	20	8	1	9	2	6		4	4	2	4	4	4	3	4	3	3			4	4	3	3	3	2	3	3	3			2	3	2			1	1	1	3	4	2	4	2	3	1	4	2	3	1
4/20/2020 10:11:32	20	8	1	1	2	5		1	3	2	1	3	3	3	3	2	3			4	3	4	3	3	3	3	3	3			1	1	1			1	1	1	1	3	2	3	2	3	1	3	2	2	2
4/20/2020 10:19:13	20	8	2	6	2	2	17	4	4	4	4	4	1	5	4	1	4	1	5	5	4	5	3	4	3	3	3	2	3	2	2	3	3	3	2	2	2	2	3	3	2	3	1	2	2	3	2	3	2
4/20/2020 10:20:48	20	8	1	6	1	1	11	4	3	3	4			1	5	1	5	1	5	5	5	4	3	3	3		3	3	3	2	1	4	1	1	1	1	2	2	3	4	2	4	2	4	1	3	2	3	2
4/20/2020 10:59:18	20	8	2	4	2	1	17	4	2	4	4	2	1	2	1	1	2	1	4	5	4	4	2	2	2	3	3	2	2	5	2	4	4	4	4	4	4	2	4	1	4	2	2	3	4	3	4	3	3
4/20/2020 11:06:14	20	6	1	5	2	3	1	2	1	4	2	3	3	2	3	2	3	3	3	3	3	3	3	3	3	3	2	3	3	3	1	1	2	1	2	1	3	1	4	3	2	4	1	4	1	4	2	4	1
4/20/2020 11:20:49	20	6	1	7	2	6		3	3	1	4	3	3	3	3	1	1			5	4	3	3	3	4	3	3	1			4	1	1			1	1	1	1	2	3	2	4	2	1	1	4	2	4
4/20/2020 11:25:28	20	8	2	8	2	2	17	2	2	3	2	4	3	2	4	2	3	1	4	5	4	3	3	3	3	3	3	3	3	1	2	2	1	2	1	1	1	1	2	2	1	3	2	3	1	3	1	3	2
4/20/2020 12:15:03	20	8	2	8	2	5		4	4	4	3	4	2	1	3	1	3			4	4	4	3	3	4	3	2	2			3	3	3			1	2	1	2	4	2	3	1	3	2	4	1	2	2
4/20/2020 12:18:18	20	8	2	5	2	4		4	3	4	4	3	3	5	3	1	4			5	5	4	2	3	2	3	3	2			2	3	3			2	2	1	3	2	2	3	2	2	3	2	4	2	3
4/20/2020 12:24:04	20	8	2	7	2	2	17	2	2	2	2	4	3	4	4	4	4	1	5	5	4	4	2	3	2	2	3	4	4	3	2	3	3	2	2	2	1	1	2	2	3	2	3	4	2	3	2	3	1
4/20/2020 12:30:07	20	7	2	7	2	4		4	4	3	3	4	1	3	3	4	4			5	5	5	2	2	2	3	3	4			4	4	4			4	2	1	4	1	4	1	4	1	4	1	3	1	3
4/20/2020 13:54:53	20	8	2	7	1	1	17	4	4	4	4			1	4	1	4	1	5	1	5	4	3	3	3		3	3	3	4	1	1	2	1	2	2	1	1	4	3	2	3	2	3	1	3	1	3	4
4/20/2020 14:33:14	20	8	2	6	2	1	12	4	4	4	4	1	5	1	5	1	5	1	5	5	4	4	2	2	2	4	4	4	4	4	3	3	3	2	2	2	2	1	4	3	4	3	3	3	2	2	3	2	2
4/20/2020 14:38:51	20	8	2	5	1	1	17	2	2	3	1			1	5	1	5	2	4	5	5	3	3	4	4		4	3	2	2	2	2	3	3	3	3	1	2	4	4	2	4	2	4	2	4	1	3	2
4/20/2020 14:52:49	20	2	2	7	1	3	16	4	3	3	4			1	4	1	3	1	1	5	5	5	2	3	1		3	1	1	1	3	3	4	3	4	4	2	4	4	1	3	3	4	1	3	1	3	1	3
4/20/2020 15:05:08	20	4	2	7	1	1	5	2	1	4	4			4	4	1	4	3	3	2	2	5	2	1	3		3	3	3	3	1	4	4	2	4	4	1	4	3	3	2	3	2	3	2	2	3	2	3
4/20/2020 15:09:41	20	8	2	3	2	1	13	4	4	4	4	5	1	1	5	1	5	1	5	5	5	5	2	3	3	3	3	4	4	4	3	4	2	2	2	1	1	1	3	2	4	2	3	2	2	2	3	2	2
4/20/2020 15:24:03	20	7	2	8	2	3	16	4	2	3	4	4	3	1	3	1	4	2	2	5	4	5	2	4	1	3	3	3	3	2	4	4	4	4	4	1	3	2	4	3	2	3	2	3	2	2	2	2	3
4/20/2020 15:24:59	20	8	2	4	2	1	16	2	1	2	4	5	5	2	5	1	1	1	4	5	5	5	2	2	3	4	4	2	3	3	4	4	4	4	4	4	4	2	3	3	4	2	2	2	2	2	3	2	3
4/20/2020 15:45:12	20	2	2	7	2	4		4	4	1	4	4	3	5	3	1	1			5	5	5	3	2	2	3	3	2			2	3	3			3	3	2	3	2	2	2	2	2	2	2	2	2	2
4/20/2020 16:02:35	20	8	2	8	2	6		3	3	3	3	3	3	5	5	4	4			5	4	3	3	2	3	3	4	3			3	3	1			1	1	2	3	2	3	2	3	1	2	3	2	2	4
4/20/2020 16:14:39	20	8	1	8	4	1	16	4	4	3	3			3	3	3	3	1	4	3	3	3	3	3	4		3	3	3	2	2	3	2	1	2	4	1	2	3	1	2	3	3	3	1	3	2	2	2
4/20/2020 16:34:56	20	6	2	8	4	6		4	3	2	2			3	3	3	3			5	5	5	3	3	3		3	3			2	3	1			1	1	1	3	3	2	4	1	3	1	4	1	4	1
4/20/2020 16:40:58	20	8	1	1	1	5		2	1	4	3			2	2	1	1			5	5	4	3	2	2		3	2			2	3	3			3	3	3	3	2	2	3	2	1	2	1	2	3	4
4/20/2020 16:42:25	20	8	2	2	2	1	20	3	3	1	4	5	1	1	4	1	4	1	3	5	4	5	3	4	1	3	3	3	3	2	1	1	4	4	2	1	1	1	4	2	2	2	1	2	1	3	2	3	1
4/20/2020 16:43:12	20	8	2	1	2	5		2	2	3	3	1	2	3	3	1	2			5	4	4	2	4	4	4	4	3			3	3	4			3	3	3	4	2	3	1	4	2	3	3	2	2	3
4/20/2020 16:43:16	20	8	2	1	1	2	8	3	3	3	3			5	3	1	3	1	3	2	2	4	2	2	1		1	2	3	1	2	2	3	2	3	1	2	2	2	2	3	2	4	1	3	1	3	1	2
4/20/2020 16:43:19	20	8	1	1	1	3	8	2	1	2	2			1	5	1	5	1	5	5	4	4	3	3	2		4	4	4	2	2	3	2	4	4	1	2	1	1	2	2	2	2	2	2	4	3	3	1
4/20/2020 16:43:54	20	8	2	1	1	2	17	4	3	4	4			4	4	1	4	2	4	5	3	5	1	3	3		4	3	3	3	2	2	2	1	1	1	1	4	3	1	2	1	4	1	2	1	3	1	2
4/20/2020 16:44:03	20	8	1	1	2	3	18	4	3	2	4	1	2	2	1	1	1	1	1	5	4	1	3	3	1	2	3	3	3	3	2	2	4	4	4	1	3	4	3	2	2	3	2	2	2	3	2	2	2
4/20/2020 16:44:20	20	8	2	1	1	3	18	3	2	3	4			5	4	1	5	1	2	5	5	5	2	4	4		4	3	3	3	2	3	3	3	4	1	2	3	4	3	2	3	2	3	2	4	2	3	1
4/20/2020 16:44:22	20	8	1	1	1	5		2	2	2	4			4	1	1	5			5	5	5	1	1	1		3	2			3	3	3			1	2	4	4	1	2	3	4	2	2	2	2	2	4
4/20/2020 16:44:40	20	8	1	1	1	3	7	2	1	3	2			4	1	1	5	4	2	3	4	4	2	3	3		3	3	3	4	1	2	2	1	2	1	1	1	3	3	2	3	2	3	1	4	2	3	1
4/20/2020 16:45:26	20	8	2	1	1	3	7	3	1	2	2			3	3	1	4	3	3	4	4	5	3	3	3		3	3	3	2	2	2	2	2	1	1	1	1	3	4	1	4	1	3	1	4	2	3	2
4/20/2020 16:46:58	20	8	2	1	1	2	6	3	3	4	4			5	4	2	4	3	4	5	5	3	1	2	4		4	3	3	4	3	3	2	2	1	1	4	2	2	2	4	2	3	1	3	2	2	1	3
4/20/2020 16:47:11	20	8	2	1	2	3	8	3	3	3	4	4	3	4	4	1	3	3	3	5	4	3	3	2	3	3	4	2	3	2	3	4	3	3	4	4	4	2	3	3	2	3	2	3	2	2	3	2	3
4/20/2020 16:47:21	20	8	2	1	1	5		4	4	4	4			3	3	3	2			5	4	4	2	2	1		3	3			4	4	4			4	3	3	4	1	4	2	3	2	4	4	2	2	1
4/20/2020 16:47:48	20	8	2	1	2	3	17	3	3	3	3	1	4	4	1	1	5	1	3	5	4	5	1	2	2	2	3	3	3	1	1	2	2	3	2	1	1	2	3	2	2	2	2	2	2	2	3	2	2
4/20/2020 16:48:16	20	8	1	1	1	5		2	3	2	4			1	3	1	3			5	5	5	3	2	3		3	3			1	2	1			1	1	2	4	4	1	4	1	4	1	3	2	2	4
4/20/2020 16:48:18	20	8	1	2	1	2	18	2	2	2	3			4	3	1	2	1	2	4	4	5	2	2	1		3	2	2	2	2	3	4	3	4	3	3	3	3	2	3	3	3	2	3	3	4	2	2
4/20/2020 16:48:52	20	8	2	1	1	3	8	3	3	4	4			5	5	1	4	1	1	5	5	5	2	4	1		4	3	3	1	2	3	4	4	4	1	1	2	3	2	3	2	3	2	3	3	3	2	2
4/20/2020 16:50:37	20	8	2	1	1	5		4	3	4	4			5	5	1	4			1	2	4	3	2	2		4	3			2	2	2			1	2	2	3	3	2	3	1	3	2	3	2	3	4
4/20/2020 16:50:38	20	8	1	5	2	3	17	2	2	2	1	4	4	1	3	2	3	1	3	1	1	5	3	2	3	3	3	3	3	3	2	2	1	1	1	1	1	2	4	3	2	3	1	3	1	2	2	2	2
4/20/2020 16:50:41	20	8	2	1	1	3	7	2	1	2	4			5	3	1	4	2	3	5	4	4	2	4	2		4	3	3	1	2	4	3	4	3	1	1	1	4	3	3	2	3	2	4	3	4	2	2
4/20/2020 16:53:09	20	8	2	1	1	5		3	2	2	4			5	3	2	2			5	5	4	3	4	2		3	1			2	4	2			1	1	1	2	2	2	2	2	3	3	1	3	2	2
4/20/2020 16:53:10	20	8	2	3	2	1	14	3	1	1	2	3	3	4	3	1	1	1	4	5	5	4	2	2	4	2	2	3	2	1	1	1	1	1	1	1	2	1	2	2	2	3	3	2	1	2	2	3	3
4/20/2020 16:54:33	20	8	2	1	1	5		3	2	2	3			3	3	1	5			1	5	3	3	3	2		3	3			2	3	3			1	1	1	2	2	4	2	2	2	1	3	2	2	2
4/20/2020 16:56:06	20	8	2	6	1	4		3	3	2	3			1	4	1	1			4	4	4	1	3	2		3	3			3	3	2			3	2	2	3	2	3	2	4	2	3	3	2	2	2
4/20/2020 16:58:34	20	6	2	7	1	1	8	4	4	3	4			1	4	1	2	1	1	5	4	5	2	3	3		4	3	3	3	1	4	2	2	2	1	1	2	4	3	2	3	4	3	3	4	2	4	2
4/20/2020 16:59:11	20	8	2	6	2	2	17	1	3	2	3	5	2	5	4	1	4	3	3	5	4	3	1	2	3	3	3	2	3	3	2	4	2	1	1	1	2	3	2	2	2	2	3	2	2	2	3	2	3
4/20/2020 17:01:39	20	2	2	8	2	6		3	2	1	3	3	3	5	2	3	3			4	5	5	3	3	3	3	3	3			4	4	1			1	1	1	1	4	2	4	1	4	1	3	1	3	1
4/20/2020 17:05:12	20	8	2	1	1	3	8	3	3	2	3			2	1	1	2	1	1	4	4	5	2	2	2		3	2	1	1	2	4	3	4	3	2	2	2	3	2	2	2	3	2	2	2	3	2	2
4/20/2020 17:05:31	20	8	2	1	2	3	7	4	4	4	4	3	3	3	3	2	2	3	3	4	3	4	3	3	3	4	3	3	3	2	2	2	2	3	1	2	2	4	2	4	2	3	1	2	2	3	2	1	1
4/20/2020 17:06:15	20	8	2	1	1	5		3	3	2	3			5	4	1	2			3	3	5	3	4	2		4	2			1	1	2			3	3	4	4	3	2	3	2	3	1	3	4	3	1
4/20/2020 17:07:55	20	8	2	1	1	5		2	1	3	4			4	2	1	4			4	4	5	1	2	2		3	2			2	2	1			1	2	2	2	2	3	3	2	2	1	2	4	1	2
4/20/2020 17:08:33	20	5	2	7	2	2	17	4	4	4	4	4	3	5	5	1	5	1	5	5	5	3	3	3	1	3	3	3	3	2	4	4	3	3	2	1	2	2	2	3	4	4	2	3	2	4	4	4	1
4/20/2020 17:14:39	20	8	1	1	1	5		2	2	2	2			1	1	1	2			5	4	5	2	1	2		3	2			1	1	2			3	3	3	2	2	2	2	3	1	2	2	3	1	3
4/20/2020 17:18:50	20	8	2	6	2	3	18	1	2	2	2	4	3	5	3	3	3	5	3	5	3	3	3	2	2	2	3	3	1	3	2	2	2	2	2	1	1	1	4	2	4	1	2	1	3	4	2	2	3
4/20/2020 17:21:11	20	8	2	2	2	3	7	3	4	2	3	1	5	4	4	1	4	3	3	5	5	5	1	3	3	2	2	3	3	1	2	4	4	3	4	3	3	4	4	2	4	2	3	2	3	2	4	2	2
4/20/2020 17:26:56	20	8	2	1	2	5		4	4	4	3	1	1	4	2	3	2			5	5	4	2	2	3	1	2	2			3	3	1			1	2	4	3	2	3	3	2	3	3	2	4	2	2
4/20/2020 17:28:58	20	8	2	1	1	3	8	3	2	2	2			1	3	1	3	1	1	4	3	4	2	2	2		3	3	2	2	2	2	3	3	4	1	1	1	2	2	2	2	3	1	2	1	1	1	2
4/20/2020 17:33:29	20	8	1	1	1	5		2	3	4	2			3	3	3	3			5	4	3	2	5	1		2	1			3	4	4			2	3	3	2	4	2	3	1	4	2	3	1	4	2
4/20/2020 17:34:17	20	8	2	1	1	3	8	1	2	3	2			3	2	2	4	1	1	4	3	4	2	2	1		2	2	2	3	1	1	3	3	4	1	1	2	3	2	2	1	2	2	1	2	3	2	2
4/20/2020 17:40:46	20	8	2	1	1	3	7	4	4	4	4			5	5	1	5	1	5	5	5	5	3	5	1		5	3	3	2	3	3	4	4	4	3	4	2	1	3	4	2	4	3	4	3	4	2	2
4/20/2020 17:41:22	20	8	2	5	1	4		3	3	1	1			5	3	1	2			5	5	5	3	4	3		4	3			2	4	1			1	2	1	3	3	2	3	2	4	1	2	3	3	4
4/20/2020 17:43:04	20	8	2	1	2	3	8	2	1	2	2	3	3	2	4	1	2	1	1	4	4	4	3	2	2	3	3	3	3	3	2	3	2	1	2	1	1	2	2	3	2	2	2	2	2	2	1	2	3
4/20/2020 17:51:22	20	8	2	1	2	3	8	2	1	3	2	3	4	3	3	3	3	3	3	2	4	3	3	2	1	3	3	3	3	2	1	3	2	2	3	1	1	1	2	3	1	3	4	2	2	1	2	1	4
4/20/2020 18:04:00	20	8	1	3	1	5		3	3	4	3			2	3	1	3			4	1	4	2	3	2		3	3			1	2	2			1	1	2	3	2	1	2	3	2	1	4	3	2	1
4/20/2020 18:05:48	20	8	2	2	2	2	8	4	2	3	3	5	2	1	4	1	4	1	1	4	2	5	2	3	2	5	3	3	3	1	2	3	3	3	4	2	2	2	3	2	2	2	3	2	2	3	3	2	2
4/20/2020 18:06:36	20	8	2	1	1	3	7	2	1	3	3			5	3	2	5	1	3	4	3	5	3	3	3		4	2	1	1	2	2	3	4	3	1	1	1	2	3	1	4	2	2	1	4	2	3	2
4/20/2020 18:15:13	20	8	2	7	2	4		1	1	2	1	4	4	3	3	3	4			4	4	3	3	4	3	4	4	3			1	1	2			1	1	2	4	3	1	3	2	3	1	3	2	3	2
4/20/2020 18:17:31	20	8	1	3	1	5		4	3	4	4			2	3	1	1			5	4	5	1	2	3		2	1			3	3	2			2	2	4	4	1	4	2	2	1	3	2	4	2	2
4/20/2020 18:21:12	20	8	1	1	1	5		2	2	2	2			4	4	4	5			4	4	3	2	2	1		2	3			3	3	3			3	3	1	4	2	3	2	3	2	3	2	3	2	4
4/20/2020 18:26:23	20	4	2	7	2	2	8	4	4	4	4	4	3	1	4	1	5	1	4	4	4	4	2	3	1	3	2	2	2	1	2	3	4	4	4	1	1	1	4	2	2	2	2	2	2	2	2	2	1
4/20/2020 18:26:50	20	8	2	2	2	1	20	4	3	4	4	5	3	4	4	1	3	1	2	2	2	4	2	1	2	4	3	3	2	2	2	2	3	3	3	1	4	1	4	3	2	3	2	1	2	1	1	1	2
4/20/2020 18:28:42	20	8	2	3	2	2	8	1	1	1	1	5	1	5	4	1	5	1	4	3	3	1	3	3	3	4	4	4	4	2	2	2	2	3	1	1	1	2	2	3	2	3	2	3	2	2	2	2	2
4/20/2020 18:40:30	20	8	2	1	1	2	7	1	1	2	4			1	1	1	2	3	3	5	5	5	2	1	1		2	2	3	3	2	4	4	3	2	4	4	4	3	2	3	2	4	1	3	1	4	2	4
4/20/2020 18:43:49	20	8	2	1	1	5		4	4	3	3			2	4	1	5			5	4	5	1	3	4		3	1			2	3	3			1	2	4	2	2	3	2	4	2	2	4	3	2	1
4/20/2020 18:48:27	20	8	2	7	2	3	16	4	4	3	4	4	4	5	4	2	2	1	1	1	4	3	2	2	1	3	4	2	2	1	2	4	4	3	4	3	3	3	3	2	4	2	4	1	2	2	3	2	2
4/20/2020 19:09:45	20	2	2	7	1	5		4	1	1	4			3	3	3	3			3	3	5	1	2	3		3	3			2	3	1			1	1	1	2	1	4	1	4	1	4	2	1	2	2
4/20/2020 19:11:49	20	8	2	2	1	2	17	3	2	2	3			2	4	2	2	1	3	5	4	3	3	2	3		3	3	3	2	2	3	1	2	1	1	1	1	3	2	2	3	2	3	1	2	4	2	3
4/20/2020 19:26:07	20	5	2	8	4	6		4	4	3	4			3	4	1	4			5	4	4	2	3	2		3	3			2	3	2			1	1	1	4	2	3	3	2	3	2	3	2	3	2
4/20/2020 19:31:23	20	8	1	3	1	3	17	2	1	1	3			2	4	3	3	1	1	4	4	2	2	3	2		3	3	3	1	1	1	2	2	2	1	2	1	2	2	2	4	4	1	1	3	2	2	2
4/20/2020 19:45:11	20	8	2	5	2	3	16	4	4	4	3	4	3	1	4	1	4	1	4	4	4	3	2	1	2	2	3	2	3	4	3	4	4	4	4	4	2	4	4	2	2	2	3	1	2	2	3	1	4
4/20/2020 19:49:16	20	4	2	7	2	2	17	4	3	4	4	2	3	3	3	2	2	3	3	5	4	3	3	3	3	3	3	2	3	3	2	2	1	2	1	1	1	1	2	3	2	3	1	3	1	3	2	3	2
4/20/2020 19:55:54	20	8	2	1	2	3	17	3	3	4	4	2	3	4	3	2	2	2	3	2	4	3	2	2	1	3	3	2	3	4	3	4	4	4	4	3	3	3	3	3	2	3	2	2	2	3	2	2	2
4/20/2020 20:07:16	20	8	2	1	2	3	17	2	1	4	3	2	4	4	2	1	4	4	4	5	4	5	2	5	4	4	2	4	4	5	2	2	1	1	1	1	1	2	2	2	3	2	3	2	2	3	4	2	1
4/20/2020 20:14:17	20	4	2	6	2	3	16	3	2	3	3	4	2	1	4	1	3	1	5	5	5	4	2	2	1	3	3	3	3	3	3	3	4	1	4	2	2	1	3	2	4	2	2	2	1	3	2	2	3
4/20/2020 20:24:31	20	8	2	1	1	2	7	4	4	4	4			5	3	4	3	3	3	4	4	5	1	3	2		4	3	3	1	2	3	2	3	2	1	2	2	1	2	2	1	3	1	2	2	4	1	4
4/20/2020 20:32:24	20	7	2	6	2	1	3	1	1	3	4	3	3	2	3	1	3	2	2	3	3	5	3	2	2	3	3	3	3	2	1	1	3	3	3	4	1	1	4	3	3	3	2	3	1	3	2	2	2
4/20/2020 20:35:57	20	8	2	1	1	5		4	3	3	3			1	5	1	1			1	1	5	2	1	1		1	1			3	4	1			4	4	4	2	4	4	1	4	1	4	2	3	1	4
4/20/2020 20:37:02	20	8	2	4	2	2	17	3	3	3	4	3	4	1	5	1	5	2	4	5	4	5	2	3	4	4	5	5	2	2	3	4	2	2	3	2	1	1	3	2	3	1	3	2	4	2	2	1	2
4/20/2020 20:54:59	20	5	1	7	2	6		4	4	4	4	3	3	3	3	3	3			3	3	3	3	3	3	3	3	3			1	1	1			1	1	1	1	1	1	1	1	1	1	2	2	2	2
4/20/2020 21:00:14	20	1	1	8	2	2	14	3	3	2	2	4	3	4	3	1	4	1	4	3	3	5	3	2	1	4	3	3	4	4	2	2	4	2	3	2	1	1	3	2	2	3	2	3	2	3	2	3	2
4/20/2020 21:00:50	20	8	1	9	2	6		3	3	1	2	5	3	3	3	1	3			4	1	3	3	3	3	4	3	3			2	3	1			1	2	1	3	3	1	1	2	2	1	3	2	3	2
4/20/2020 21:00:54	20	2	2	7	1	6		4	4	2	3			2	3	2	3			2	2	5	3	1	3		3	3			4	4	3			1	1	1	4	2	4	1	3	1	4	3	2	2	2
4/20/2020 21:01:11	20	2	2	5	1	1	17	3	3	4	4			1	4	1	4	2	4	5	4	4	2	2	3		3	2	1	4	2	2	1	2	1	1	2	2	3	2	3	2	2	2	3	2	2	1	3
4/20/2020 21:19:10	20	8	2	8	1	2	16	4	4	2	1			3	3	2	3	1	2	5	4	5	5	4	4		3	3	3	3	2	3	2	1	2	1	1	1	2	4	2	4	1	4	1	4	1	3	2
4/20/2020 21:22:31	20	4	2	6	2	3	5	4	4	4	4	2	1	1	1	1	1	1	1	5	4	5	2	2	1	2	2	2	2	2	2	3	4	4	3	2	2	2	4	2	4	2	3	1	2	1	2	2	3
4/20/2020 21:32:13	20	6	2	7	2	2	7	4	3	4	4	1	3	2	4	1	4	3	3	5	4	4	1	2	2	2	3	3	3	2	4	3	3	2	3	2	2	4	4	1	3	3	3	2	3	2	2	2	2
4/20/2020 21:45:39	20	8	2	1	1	2	8	4	3	4	3			5	5	2	4	1	1	2	3	2	2	4	1		2	3	3	1	2	1	2	4	2	1	1	2	4	1	4	2	3	2	2	2	2	1	3
4/20/2020 21:53:45	20	8	2	1	1	3	7	2	1	3	2			4	3	3	3	3	3	3	3	4	2	3	4		3	2	3	3	2	4	2	2	2	1	1	2	2	2	2	2	2	2	2	2	3	2	2
4/20/2020 22:02:40	20	8	1	2	2	3	7	3	3	4	4	5	3	3	4	1	4	2	3	5	4	3	2	3	2	3	4	2	3	3	2	2	3	2	3	1	2	2	3	3	2	3	2	3	2	4	2	4	1
4/20/2020 22:02:46	20	8	2	1	1	3	17	1	1	4	4			4	4	2	3	2	4	4	4	4	2	2	1		3	3	3	2	2	2	3	3	4	1	1	3	3	2	2	2	3	2	2	3	2	2	3
4/20/2020 22:17:23	20	8	1	1	2	5		2	2	2	2	3	4	4	3	1	4			5	4	4	2	3	2	3	2	2			2	2	2			1	1	2	3	2	2	3	3	2	2	3	2	2	3
4/20/2020 22:21:09	20	8	2	1	1	3	14	3	3	4	4			5	4	1	5	1	1	5	4	5	2	2	2		4	3	2	2	2	3	2	3	2	2	2	2	2	3	2	3	2	3	2	2	2	2	2
4/20/2020 22:27:25	20	8	2	1	1	5		2	1	3	4			4	3	2	4			5	4	4	2	4	3		3	4			3	3	2			2	2	2	2	3	3	2	2	2	2	3	3	3	2
4/20/2020 23:09:58	20	8	2	7	2	3	16	4	3	3	4	3	3	3	3	1	4	1	2	1	2	4	2	3	1	3	3	3	3	2	3	3	4	3	3	2	2	2	4	1	4	2	4	2	3	3	4	2	2
4/20/2020 23:17:48	20	8	1	1	1	2	4	2	1	4	4			4	4	2	3	1	3	4	4	5	2	2	4		3	2	2	1	1	1	1	1	1	1	1	2	2	2	2	2	3	1	1	1	2	1	3
4/20/2020 23:25:33	20	5	2	7	1	4		3	3	2	1			1	3	1	3			5	4	3	3	3	3		3	3			2	2	1			1	1	1	2	3	1	4	2	2	1	2	3	2	2
4/20/2020 23:30:30	20	8	2	1	1	2	8	3	1	3	4			4	3	1	3	3	3	4	4	3	3	3	3		3	3	3	3	2	3	2	2	2	1	1	2	3	3	2	3	1	2	1	3	2	3	2
4/20/2020 23:30:38	20	8	2	1	1	5		4	4	4	4			4	3	1	5			4	4	5	2	3	3		4	3			3	3	2			1	2	3	2	2	3	2	4	2	3	3	2	2	2
4/21/2020 0:51:41	21	2	1	8	2	2	20	4	2	3	4	4	3	2	4	1	5	1	2	5	4	5	2	3	3	3	3	4	2	1	2	3	2	3	3	1	2	3	3	2	3	2	2	3	3	2	2	2	2
4/21/2020 4:39:47	21	8	2	7	2	3	13	3	3	4	3	5	1	1	5	1	4	1	5	5	5	3	3	4	3	4	3	3	3	3	3	3	1	1	1	1	1	1	3	3	2	3	2	3	1	4	1	2	2
4/21/2020 5:05:33	21	5	2	8	2	6		3	3	2	3	3	3	2	3	1	3			5	4	4	3	3	2	3	3	3			2	2	2			1	1	1	3	3	2	3	2	3	2	3	2	3	2
4/21/2020 5:40:10	21	2	2	9	4	6		4	4	4	4			1	1	1	1			5	2	4	3	4	3		3	3			2	3	1			1	1	2	4	3	2	3	2	3	1	3	2	3	1
4/21/2020 6:35:18	21	5	1	7	2	5		4	4	3	2	3	3	2	3	3	3			5	5	3	3	3	2	3	3	3			2	2	1			1	2	1	2	3	2	3	2	3	1	3	2	3	4
4/21/2020 6:50:38	21	4	2	3	2	5		1	1	4	4	3	3	3	4	1	4			4	4	5	1	3	1	4	1	3			3	2	4			2	2	3	4	1	4	1	4	1	4	2	2	1	4
4/21/2020 6:54:45	21	8	2	5	2	4		4	3	2	3	5	1	2	4	1	5			5	5	4	3	4	3	4	4	2			2	3	1			1	2	2	4	3	3	2	2	3	1	3	2	2	1
4/21/2020 6:56:03	21	8	2	3	1	1	14	1	1	4	1			3	3	3	3	3	3	3	3	3	3	3	3		3	3	3	3	1	1	2	1	1	1	1	1	2	3	2	3	2	3	1	4	2	3	1
4/21/2020 7:06:51	21	8	2	6	2	1	13	3	3	4	4	4	3	5	4	1	1	2	5	5	5	5	2	2	4	2	4	4	4	2	2	2	2	3	1	1	1	2	3	2	3	2	2	2	2	2	3	2	3
4/21/2020 7:11:32	21	8	1	7	2	1	11	4	4	4	4	4	4	5	5	2	3	3	4	4	3	4	2	2	1	3	4	3	3	2	2	2	3	2	2	2	1	2	4	3	3	3	2	1	3	2	3	2	2
4/21/2020 7:13:15	21	8	2	6	1	4		4	4	4	4			4	4	1	4			5	5	3	2	2	3		3	3			3	3	1			1	2	1	4	2	3	2	3	1	2	2	3	2	3
4/21/2020 7:18:41	21	4	1	6	2	1	17	1	1	2	2	3	3	3	3	3	3	3	3	3	3	3	3	3	4	3	3	3	3	1	1	2	1	1	1	1	2	1	4	3	2	4	1	3	1	4	1	3	1
4/21/2020 7:23:49	21	8	2	7	2	4		3	3	4	4	5	1	5	5	1	5			5	4	4	4	3	2	5	5	3			2	3	2			1	1	1	3	3	2	4	2	3	2	3	1	3	1
4/21/2020 7:27:09	21	8	2	6	2	3	7	4	3	4	4	4	3	4	3	1	3	1	1	3	3	5	3	3	1	3	3	3	3	1	1	1	4	4	4	3	3	4	4	2	4	2	1	1	3	3	2	2	2
4/21/2020 7:48:20	21	7	1	8	2	2	17	4	3	4	4	3	3	2	2	1	2	1	2	4	4	5	2	3	2	3	3	3	3	1	3	3	3	3	3	2	1	2	3	2	2	2	3	2	2	4	2	2	2
4/21/2020 7:48:27	21	8	2	6	1	1	3	3	1	4	4			3	4	1	4	1	5	5	3	3	3	3	3		3	4	3	3	2	1	1	1	1	2	1	2	4	2	3	2	3	3	2	4	1	3	1
4/21/2020 7:49:51	21	8	2	6	2	4		4	4	4	4	5	1	5	5	1	4			5	4	5	4	4	4	5	4	3			2	4	2			2	1	1	4	3	2	3	1	2	2	3	2	3	2
4/21/2020 7:51:48	21	8	2	3	2	1	16	4	4	3	3	4	4	4	4	4	4	4	4	5	4	5	2	2	2	3	2	3	3	3	4	4	4	3	4	4	3	3	3	3	4	3	3	3	3	2	4	3	2
4/21/2020 7:52:01	21	8	2	5	1	3	18	3	2	3	3			3	2	1	2	2	1	5	4	5	1	2	2		3	3	4	3	1	3	4	3	4	1	1	3	3	3	1	3	4	4	1	3	4	3	2
4/21/2020 8:02:52	21	7	2	8	1	6		3	4	4	4			2	5	1	5			1	5	5	1	3	1		4	4			4	4	1			1	4	1	4	1	4	1	1	1	4	4	2	1	4
4/21/2020 8:02:54	21	8	2	8	2	6		4	4	3	4	4	3	2	4	1	4			5	5	4	3	3	3	3	3	3			3	3	2			1	1	1	3	3	2	3	2	3	1	3	1	3	2
4/21/2020 8:09:35	21	8	2	1	2	1	5	2	2	1	4	4	3	1	5	1	3	3	3	5	5	3	2	2	2	3	2	2	3	3	1	3	2	2	2	1	1	1	1	3	2	3	2	2	2	1	3	1	3
4/21/2020 8:15:08	21	8	2	6	2	4		4	1	4	4	5	1	5	4	4	4			5	5	4	2	3	3	4	4	4			2	2	3			1	1	1	4	2	4	2	2	2	1	3	2	2	1
4/21/2020 8:16:02	21	8	2	6	2	4		2	1	3	3	4	3	4	4	1	4			5	5	3	2	4	3	3	3	3			2	2	2			2	2	2	3	3	2	3	2	2	1	3	2	3	2
4/21/2020 8:35:24	21	8	2	6	2	3	15	4	4	4	4	4	2	4	5	1	5	1	5	4	5	3	4	4	4	4	4	3	3	3	2	2	3	3	3	4	1	1	4	3	2	3	2	2	2	2	3	1	4
4/21/2020 8:39:01	21	8	2	6	2	2	14	4	3	3	4	4	3	4	5	1	4	1	4	4	3	4	2	4	3	3	3	3	3	4	2	3	2	2	2	1	1	2	3	2	3	2	2	2	2	2	2	1	2
4/21/2020 8:39:42	21	8	2	6	2	1	2	4	4	3	4	4	2	4	4	2	4	1	5	4	2	4	3	3	3	4	4	3	3	4	2	2	3	1	2	1	1	1	3	3	2	2	1	3	2	4	1	3	2
4/21/2020 8:46:01	21	6	2	8	1	6		4	4	2	4			1	4	3	3			5	5	3	2	3	4		3	3			4	4	1			1	1	1	2	2	3	2	2	2	2	3	3	2	3
4/21/2020 8:55:02	21	8	2	6	2	1	2	3	2	2	3	4	2	5	2	4	4	5	5	2	3	4	5	4	4	4	4	4	3	4	1	1	1	1	1	1	1	1	1	4	1	3	1	3	1	3	2	2	1
4/21/2020 8:57:09	21	8	2	3	2	1	11	3	2	3	4	5	3	1	4	1	5	1	5	5	4	4	2	2	3	3	3	3	2	2	3	4	3	1	3	3	1	2	3	2	3	1	3	1	2	2	4	1	2
4/21/2020 9:25:42	21	8	2	5	2	3	16	1	2	2	4	3	3	3	3	1	3	1	3	5	5	2	2	3	2	3	3	3	3	3	3	3	2	1	1	1	2	1	2	2	3	2	2	2	3	2	2	2	2
4/21/2020 9:28:39	21	8	2	1	1	3	7	2	2	4	4			1	2	1	4	2	3	4	3	5	4	4	2		3	2	4	4	2	4	2	1	1	1	1	1	2	4	2	3	1	3	2	3	3	2	2
4/21/2020 9:31:24	21	8	2	6	2	1	16	4	2	2	4	4	2	3	4	3	4	1	4	1	1	4	2	2	3	3	4	4	4	4	3	4	2	2	3	1	1	1	3	1	4	1	3	1	4	2	3	1	2
4/21/2020 9:38:49	21	8	2	6	2	4		3	2	3	4	4	2	4	4	1	3			5	4	3	3	3	3	3	4	2			2	2	2			1	1	2	3	3	2	3	2	3	2	3	2	3	2
4/21/2020 9:39:58	21	8	1	6	1	1	16	4	2	3	4			2	4	2	4	1	4	4	3	4	5	5	3		3	3	3	3	2	2	3	1	3	1	1	1	3	4	2	4	2	3	2	4	1	4	1
4/21/2020 9:41:03	21	8	2	7	2	2	7	4	4	4	4	3	3	1	4	1	5	3	4	5	4	5	2	2	3	3	3	3	4	2	4	4	2	2	2	2	1	2	4	2	4	2	4	2	4	1	3	2	4
4/21/2020 9:41:47	21	8	2	5	2	1	20	4	2	4	4	3	3	3	4	2	3	2	4	4	4	3	2	3	3	3	3	3	3	3	2	3	2	2	1	1	1	1	3	3	2	2	2	2	2	3	3	3	1
4/21/2020 9:47:13	21	8	2	4	2	4		4	3	3	4	3	3	2	2	1	1			5	4	4	2	3	1	3	3	3			1	2	4			4	1	1	3	3	4	2	3	2	3	3	4	3	1
4/21/2020 9:51:39	21	8	2	1	2	5		3	2	4	4	1	3	4	4	1	3			4	2	5	3	2	2	2	3	2			1	2	1			1	1	3	2	2	3	2	2	1	2	1	2	1	3
4/21/2020 9:56:25	21	8	2	3	1	3	13	3	3	3	4			4	3	1	4	1	5	5	4	3	3	3	4		3	2	3	2	2	3	2	3	1	1	1	2	3	3	3	1	1	2	2	4	2	3	1
4/21/2020 9:59:13	21	8	2	6	2	1	14	3	3	4	4	4	3	3	3	1	4	1	4	5	5	3	3	3	3	3	3	3	3	3	2	2	2	1	1	1	1	1	3	3	2	3	2	3	2	2	2	2	2
4/21/2020 10:04:11	21	8	2	7	2	1	16	3	3	3	3	5	1	2	4	1	2	1	5	5	5	4	3	3	3	3	3	3	3	3	2	2	2	2	2	1	1	1	3	4	1	4	1	4	1	3	2	3	2
4/21/2020 10:06:52	21	8	2	8	2	2	16	4	4	4	4	3	3	4	3	1	4	3	4	5	4	4	1	2	3	3	4	3	3	3	4	2	1	4	1	1	1	2	3	1	4	1	4	1	4	3	2	2	2
4/21/2020 10:17:29	21	8	2	5	2	2	13	1	2	3	4	4	3	5	4	1	2	1	4	5	4	4	2	2	3	2	3	3	3	2	2	3	2	2	2	1	2	1	2	3	4	2	3	2	3	2	4	2	3
4/21/2020 10:21:43	21	5	2	7	1	1	17	4	4	4	4			2	2	1	2	2	2	5	4	5	2	2	2		3	3	3	2	4	4	4	3	3	3	2	2	3	2	3	1	3	1	2	1	4	1	3
4/21/2020 10:33:57	21	8	2	1	1	3	9	2	1	3	3			5	3	1	3	3	3	5	4	3	2	3	3		4	2	3	4	2	3	2	1	1	1	1	2	3	3	2	2	2	1	2	3	2	2	2
4/21/2020 10:36:06	21	8	2	7	1	1	16	4	3	3	4			1	5	1	3	3	3	5	5	4	3	3	3		3	2	3	3	2	2	1	1	1	1	1	1	4	3	3	3	2	2	2	4	1	3	2
4/21/2020 10:36:42	21	8	1	6	2	1	16	4	4	4	4	5	1	5	4	2	3	4	1	5	4	4	4	4	5	4	4	3	3	4	3	3	2	2	1	1	1	1	2	3	2	3	2	3	2	4	2	3	2
4/21/2020 10:37:30	21	8	1	2	1	5		4	4	4	4			5	5	1	5			5	5	5	2	2	2		4	4			4	4	3			2	2	1	3	3	4	2	2	2	4	3	2	2	3
4/21/2020 10:44:02	21	4	1	8	2	6		4	3	2	4	5	1	1	3	1	3			4	5	4	3	2	3	3	3	3			3	3	1			1	2	2	3	3	2	3	1	2	3	3	2	2	3
4/21/2020 10:44:09	21	8	2	7	2	1	16	4	4	4	4	5	1	1	5	1	5	1	5	5	5	5	2	1	1	5	3	3	3	3	4	4	4	4	4	1	1	1	4	2	3	2	2	2	1	1	2	2	4
4/21/2020 10:45:22	21	8	5	6	2	1	16	4	3	3	4	4	3	4	3	1	3	2	3	5	4	4	2	3	3	4	3	2	3	2	2	2	1	3	1	1	2	1	3	3	2	3	2	3	1	3	2	3	2
4/21/2020 10:47:51	21	8	2	5	2	2	16	4	3	4	4	3	3	5	5	1	5	1	2	5	4	5	2	3	3	3	3	3	2	3	3	4	1	2	1	1	1	1	1	4	3	2	1	2	3	3	3	2	1
4/21/2020 10:49:49	21	4	2	3	2	1	14	2	2	1	1	3	3	1	4	1	2	1	5	1	2	5	2	1	4	2	4	3	4	3	2	2	3	1	3	1	1	2	2	2	2	2	4	2	2	1	3	2	4
4/21/2020 10:54:39	21	8	1	4	2	1	5	4	3	3	3	4	1	1	4	1	3	1	5	5	4	3	4	3	3	4	3	3	3	4	2	3	1	1	1	1	1	1	3	3	2	4	1	4	1	4	2	3	2
4/21/2020 11:04:25	21	5	1	6	2	2	16	3	3	3	3	4	2	3	4	1	4	1	2	5	5	4	3	3	3	3	3	3	3	1	1	1	3	3	1	1	1	4	3	3	1	2	2	3	1	4	2	2	2
4/21/2020 11:08:39	21	8	2	6	2	2	16	4	4	3	4	4	4	5	4	4	4	4	4	5	4	5	3	2	3	4	4	4	3	4	2	2	3	3	2	1	2	1	3	3	2	3	2	3	2	3	2	3	1
4/21/2020 11:09:17	21	8	2	7	2	2	17	4	2	3	3	4	3	3	3	1	3	1	4	5	4	5	3	3	3	3	3	3	3	3	1	3	2	2	1	1	1	1	3	2	3	2	3	2	3	2	3	2	2
4/21/2020 11:09:46	21	8	2	1	1	3	16	3	2	2	3			4	3	1	4	3	3	4	5	5	2	2	2		3	3	3	1	2	2	3	4	4	2	2	4	4	2	2	1	2	1	2	1	3	1	3
4/21/2020 11:14:56	21	4	2	7	2	3	9	2	2	2	4	3	3	1	2	1	2	1	3	1	1	3	2	2	3	3	3	3	3	3	4	4	4	3	4	2	2	1	2	2	3	2	2	2	2	2	2	2	3
4/21/2020 11:28:05	21	8	2	4	1	1	16	3	2	3	4			2	3	1	4	3	3	5	4	4	2	3	3		3	3	3	2	1	2	1	2	1	1	1	2	3	2	3	3	3	2	3	2	4	2	2
4/21/2020 11:37:15	21	8	2	7	2	1	16	3	3	3	3	3	3	2	4	2	3	3	3	3	4	3	3	3	3	3	3	3	3	3	2	2	1	1	1	1	1	1	3	3	2	3	2	3	2	1	2	2	3
4/21/2020 11:43:27	21	2	2	7	2	3	14	3	3	3	3	5	1	5	1	1	4	1	2	5	5	3	3	2	2	3	3	3	2	2	2	3	2	2	2	1	1	1	3	2	2	2	2	2	2	2	2	2	3
4/21/2020 11:44:23	21	8	2	4	2	3	8	3	3	3	4	5	3	1	5	1	5	1	1	5	4	4	1	2	1	4	3	3	2	1	4	4	4	4	1	4	2	2	2	2	3	2	4	1	4	2	4	2	3
4/21/2020 11:44:54	21	8	2	6	2	3	18	3	4	4	4	4	1	4	5	1	4	1	3	5	4	4	3	3	1	3	3	3	1	1	2	3	3	3	4	1	1	2	3	2	4	2	4	1	3	3	2	2	3
4/21/2020 11:47:47	21	8	2	6	2	2	20	2	2	3	1	3	3	4	4	2	4	2	4	2	3	3	3	2	3	3	4	3	3	4	1	2	3	2	1	1	1	1	3	4	2	3	2	3	2	3	2	3	1
4/21/2020 11:51:55	21	8	3	2	1	5		2	2	2	3			2	3	2	3			5	5	3	3	3	3		3	3			2	2	2			2	2	1	3	2	2	3	2	2	2	3	3	2	2
4/21/2020 11:52:01	21	5	2	8	2	6		3	3	3	3	4	3	1	3	2	4			5	5	3	3	3	2	3	3	3			4	4	3			1	2	1	2	3	3	3	2	3	3	3	2	2	2
4/21/2020 12:10:40	21	4	2	6	2	2	15	2	3	2	3	5	1	5	1	1	4	1	5	5	5	2	2	3	4	3	3	3	3	2	2	2	1	1	1	1	1	2	3	3	2	3	2	2	2	3	1	2	2
4/21/2020 12:13:05	21	8	5	1	1	5		3	1	1	2			4	3	1	3			4	1	3	3	3	3		3	3			3	3	1			1	1	1	2	3	2	3	2	3	2	2	3	2	3
4/21/2020 12:17:44	21	4	2	9	2	6		4	4	4	4	1	5	5	5	1	5			5	4	5	2	4	2	1	2	1			3	3	1			1	1	2	4	2	3	2	3	3	2	2	2	3	2
4/21/2020 12:25:35	21	4	2	6	2	1	17	2	2	3	3	2	4	1	4	1	4	3	3	5	5	5	2	1	2	4	4	3	3	2	3	3	3	3	3	3	2	1	4	2	2	4	2	2	2	1	3	1	4
4/21/2020 12:25:56	21	8	2	6	4	1	16	3	3	2	2			1	5	1	5	3	3	3	3	3	3	2	3		3	3	3	3	2	1	2	1	2	1	1	1	2	3	2	4	2	4	1	3	2	3	4
4/21/2020 12:28:42	21	8	2	6	2	1	16	4	4	4	4	5	3	5	3	1	3	2	4	5	5	4	2	3	1	3	3	3	3	3	3	4	1	1	1	1	3	1	1	4	3	3	1	2	4	4	1	4	2
4/21/2020 12:30:09	21	8	1	1	1	3	7	4	2	2	4			5	5	1	5	3	3	4	4	4	3	3	3		3	3	3	2	1	2	4	2	1	1	1	1	2	2	1	3	1	2	1	2	1	3	1
4/21/2020 12:31:36	21	4	2	4	2	1	20	3	1	3	4	5	5	5	5	1	5	1	5	5	5	5	2	1	4	1	3	3	3	1	2	3	1	2	1	1	1	2	2	2	2	2	2	2	2	2	2	1	3
4/21/2020 12:33:43	21	8	2	6	2	2	16	4	4	4	4	4	3	4	3	2	4	2	4	5	4	4	2	2	4	3	3	3	3	3	2	2	2	2	2	1	1	2	3	2	3	2	2	2	2	2	3	2	2
4/21/2020 12:38:22	21	8	1	6	1	5		3	3	1	1			1	4	1	4			4	3	3	2	3	1		3	3			1	1	4			1	2	1	4	2	2	2	2	2	1	4	2	3	1
4/21/2020 12:41:20	21	8	2	7	2	2	17	4	2	3	3	3	3	1	2	1	3	1	3	5	5	3	4	3	4	3	3	2	3	5	1	2	2	2	1	1	2	2	3	2	1	4	1	4	1	3	2	3	2
4/21/2020 12:47:53	21	8	2	7	2	2	16	4	3	4	4	5	4	1	3	1	1	1	1	1	5	4	1	1	1	2	2	2	2	5	4	4	3	4	2	1	1	2	4	1	4	1	2	1	3	1	1	2	2
4/21/2020 12:55:02	21	6	2	6	2	2	20	3	3	3	4	1	5	4	4	1	4	1	5	5	4	4	3	2	3	2	3	3	3	1	2	3	2	2	2	1	1	3	3	3	4	2	2	3	2	3	1	3	2
4/21/2020 12:59:26	21	8	2	7	2	1	17	3	3	4	4	4	3	2	4	1	2	3	3	5	4	5	2	3	2	5	5	3	5	3	3	3	4	4	4	4	2	2	4	3	4	2	3	2	4	3	3	1	3
4/21/2020 13:05:11	21	7	2	9	2	6		4	3	2	2	4	3	2	4	2	3			3	4	3	3	3	4	3	3	3			2	3	1			1	1	1	3	3	2	3	1	2	1	2	1	2	2
4/21/2020 13:08:58	21	8	1	1	2	5		2	1	2	2	1	4	2	3	2	2			4	5	3	2	3	4	4	3	3			1	2	1			1	2	2	3	3	2	2	3	2	2	3	2	3	2
4/21/2020 13:25:23	21	2	2	7	1	6		1	1	1	1			3	3	2	3			3	3	3	4	3	3		3	3			1	1	1			1	2	1	2	3	1	3	1	3	1	2	2	2	2
4/21/2020 13:26:09	21	8	2	2	2	2	17	4	4	4	4	2	4	4	5	2	5	5	2	4	3	5	2	2	4	2	3	2	4	2	3	4	4	4	2	1	2	4	4	2	4	2	4	3	3	2	3	2	2
4/21/2020 13:36:55	21	8	2	7	2	1	16	2	2	4	3	1	5	1	5	1	4	3	4	5	4	4	2	2	3	1	2	2	3	3	1	2	3	3	4	1	1	4	3	3	2	3	2	2	2	3	2	2	2
4/21/2020 13:43:19	21	8	2	7	1	1	16	4	4	4	4			3	3	1	2	1	5	5	5	5	2	2	3		3	2	3	2	2	3	4	3	4	4	3	4	4	1	3	1	3	2	3	2	2	1	4
4/21/2020 13:48:09	21	6	1	8	1	1	20	1	1	1	1			3	3	1	3	1	1	1	5	3	3	3	1		3	3	3	1	1	1	4	4	4	1	1	1	1	3	2	4	1	4	1	4	1	4	1
4/21/2020 13:58:14	21	8	1	7	2	1	16	3	3	3	4	4	3	4	3	4	4	4	3	5	5	4	4	4	3	4	4	4	3	2	2	3	3	2	2	1	1	1	2	3	2	3	2	2	2	3	1	3	1
4/21/2020 14:01:59	21	8	1	7	2	1	16	3	3	4	4	3	3	2	4	2	3	1	4	5	4	3	2	3	3	3	3	3	2	3	1	2	1	3	1	1	1	2	4	3	2	3	3	3	2	4	1	3	2
4/21/2020 14:02:57	21	8	1	2	1	5		4	3	4	4			1	1	1	2			5	4	5	1	2	1		3	2			2	3	4			1	2	3	4	2	4	2	2	2	3	1	4	2	4
4/21/2020 14:06:19	21	8	2	1	1	3	18	2	2	4	4			5	4	1	5	1	4	5	4	5	1	3	1		3	2	3	1	1	2	3	4	2	1	2	3	4	2	4	2	4	1	2	2	4	1	3
4/21/2020 14:20:27	21	4	1	6	2	1	15	3	3	3	4	5	3	5	3	1	3	1	5	5	4	4	2	2	3	2	3	2	2	2	2	2	3	2	2	2	2	1	3	2	2	3	2	2	2	4	2	2	2
4/21/2020 14:21:00	21	8	2	6	2	3	14	4	4	4	4	5	1	5	1	1	5	1	5	5	4	5	3	2	4	3	4	2	1	2	2	2	4	2	3	3	1	1	4	2	2	2	2	1	1	1	2	1	4
4/21/2020 14:34:24	21	2	2	7	2	2	13	2	2	1	2	4	3	4	3	3	2	4	4	4	4	4	3	2	2	3	3	3	3	3	4	4	1	1	1	1	3	1	4	3	4	2	1	2	4	2	2	2	3
4/21/2020 14:39:44	21	8	2	6	2	1	16	4	4	4	3	4	2	2	5	1	4	1	5	5	4	2	3	3	4	3	4	3	3	5	2	3	1	1	1	2	2	1	3	3	3	2	1	2	3	3	2	4	1
4/21/2020 14:44:31	21	6	1	7	2	6		4	4	3	4	4	3	2	4	1	4			5	5	4	3	3	2	4	4	2			2	3	1			1	1	2	3	3	2	3	1	3	2	3	2	2	2
4/21/2020 14:50:39	21	8	2	1	1	5		1	1	2	4			3	3	1	3			5	5	2	1	1	1		2	3			2	4	2			4	4	2	2	2	2	1	3	1	4	1	3	1	2
4/21/2020 15:06:51	21	8	2	7	2	1	14	4	4	4	4	3	3	1	2	1	1	3	3	5	5	5	2	1	2	2	3	1	2	2	4	4	4	4	4	4	1	4	4	1	4	1	4	2	4	1	4	2	2
4/21/2020 15:25:53	21	4	2	8	2	6		4	2	1	2	3	3	3	4	1	5			5	4	4	3	3	4	3	3	4			4	4	1			1	3	1	3	3	2	3	2	3	2	3	2	2	2
4/21/2020 15:33:03	21	8	2	4	2	1	13	4	2	4	4	5	2	5	2	1	2	1	5	5	4	2	3	3	3	5	3	2	2	3	4	4	4	4	4	4	4	4	4	4	2	3	2	3	4	3	2	2	3
4/21/2020 15:33:12	21	8	2	8	2	1	17	4	2	4	4	3	3	3	3	1	3	2	4	4	4	4	2	3	3	3	3	3	2	3	3	4	3	1	1	2	1	1	2	2	3	2	2	2	2	2	2	3	2
4/21/2020 15:34:33	21	8	2	7	2	1	16	3	4	3	4	5	3	4	5	3	3	3	3	3	4	3	2	3	3	3	3	3	3	2	2	3	1	2	1	1	1	1	2	1	3	2	3	1	2	1	3	1	2
4/21/2020 15:36:43	21	8	2	8	2	2	17	4	4	3	3	5	3	1	4	3	3	1	4	5	4	4	3	3	3	3	3	3	3	3	2	3	1	2	1	1	1	1	4	3	2	3	1	3	2	4	1	3	1
4/21/2020 15:55:20	21	8	1	5	1	1	17	4	4	4	4			1	4	1	4	2	4	5	4	4	2	4	4		2	3	3	3	2	3	3	3	3	2	2	2	2	2	2	2	2	2	2	3	2	3	1
4/21/2020 16:10:10	21	8	2	7	4	1	16	3	4	3	3			2	4	1	5	1	2	4	4	4	2	3	3		3	2	3	4	2	2	2	2	2	1	1	2	4	3	2	3	2	3	1	4	1	3	1
4/21/2020 16:10:59	21	8	2	6	2	1	16	4	3	4	4	5	1	4	3	1	5	1	4	5	3	4	3	4	2	3	3	3	3	3	2	2	2	1	2	2	1	1	4	3	3	3	2	3	2	3	1	3	1
4/21/2020 16:12:55	21	8	1	5	1	2	16	4	3	4	4			2	2	1	3	1	4	5	4	4	1	2	4		3	2	3	2	2	4	2	1	2	3	3	2	2	2	2	2	2	2	2	2	3	1	2
4/21/2020 16:38:25	21	8	2	7	2	1	16	3	3	3	3	2	5	2	5	2	5	2	5	4	4	4	3	3	3	3	3	3	3	3	2	3	2	2	3	2	1	1	3	3	2	3	1	3	1	3	2	3	1
4/21/2020 16:41:02	21	5	2	6	2	1	16	4	3	2	3	4	3	3	4	3	3	1	5	4	4	3	3	3	3	3	3	3	3	3	2	3	2	1	1	1	1	1	4	3	2	4	2	3	1	3	2	3	2
4/21/2020 16:41:56	21	8	2	8	4	1	16	4	3	4	4			1	4	1	4	3	3	4	2	4	2	2	3		3	3	3	3	1	2	1	1	1	1	1	2	4	2	2	2	3	4	2	1	4	2	4
4/21/2020 16:58:50	21	4	2	6	2	1	5	3	3	3	3	4	2	4	3	1	3	1	3	5	5	3	2	2	3	3	3	1	2	1	2	3	3	4	2	2	1	3	4	2	2	2	2	2	2	2	2	2	2
4/21/2020 17:51:12	21	8	2	1	2	3	7	1	1	2	3	1	4	1	2	1	2	1	3	2	3	4	2	3	2	2	3	2	3	3	2	2	3	2	1	1	2	1	4	2	2	3	2	2	2	3	1	3	2
4/21/2020 18:02:24	21	8	2	6	2	4		1	3	2	3	4	4	3	4	2	4			4	4	3	4	2	3	4	4	3			2	3	2			2	1	2	3	3	2	3	2	2	2	3	3	2	3
4/21/2020 18:47:34	21	5	2	5	1	2	17	2	2	3	4			2	5	1	5	3	3	4	4	3	3	3	2		4	4	3	3	2	3	2	2	3	1	1	1	3	2	2	3	2	3	2	3	2	3	2
4/21/2020 18:47:48	21	8	2	6	2	1	2	3	3	3	4	4	2	4	4	1	4	1	5	5	5	3	2	3	3	3	3	3	4	4	2	3	2	2	2	1	1	2	3	3	3	1	2	2	2	3	1	2	1
4/21/2020 18:49:35	21	8	2	4	2	1	5	4	4	3	4	1	3	1	3	1	3	1	5	5	5	4	2	2	2	3	2	3	3	1	3	3	1	3	2	1	1	2	3	3	3	3	3	3	4	2	3	2	2
4/21/2020 18:51:35	21	8	1	6	2	2	5	1	1	4	1	1	4	1	1	1	5	4	3	1	2	4	2	2	2	2	2	2	4	4	1	2	2	2	3	2	2	3	2	2	3	2	2	2	2	2	2	2	2
4/21/2020 18:51:48	21	8	2	5	2	1	20	2	2	2	3	4	3	1	4	1	4	1	5	5	4	3	4	3	3	3	3	3	3	2	2	3	2	2	1	1	1	1	2	3	2	3	2	3	2	2	3	2	3
4/21/2020 18:57:05	21	8	2	2	2	2	17	4	4	4	4	3	3	1	4	1	4	5	4	5	4	5	1	3	3	3	3	2	3	5	4	4	4	1	3	4	2	2	4	2	4	1	4	2	3	2	4	2	4
4/21/2020 18:57:59	21	8	2	6	2	2	14	4	2	2	4	4	4	2	4	2	4	2	4	4	4	4	2	2	3	3	3	4	3	3	2	2	2	2	2	1	1	1	3	2	3	2	2	2	2	3	1	2	1
4/21/2020 18:58:44	21	2	2	4	2	2	16	2	1	2	3	4	3	2	4	1	3	2	4	5	5	4	2	2	1	3	3	3	3	2	2	3	4	3	2	3	4	3	4	3	3	2	2	1	2	1	4	1	4
4/21/2020 18:59:23	21	8	2	4	2	1	17	3	2	2	3	3	3	4	3	3	3	4	3	3	3	3	2	3	3	3	3	3	3	3	2	2	1	1	1	1	1	1	3	3	2	2	2	3	1	3	2	3	2
4/21/2020 19:00:14	21	8	2	4	2	5		3	3	3	3	3	3	2	2	1	1			4	4	3	1	1	2	2	2	1			1	2	2			1	1	3	2	1	3	2	3	1	2	2	3	1	3
4/21/2020 19:00:39	21	8	2	5	2	3	20	4	4	4	4	1	3	3	3	1	3	3	3	5	5	5	1	1	1	1	1	1	1	1	1	1	4	4	4	4	1	1	4	4	4	1	4	1	4	1	4	1	2
4/21/2020 19:10:51	21	8	1	6	2	1	20	2	2	2	2	5	2	3	3	2	4	2	3	4	3	2	3	3	2	4	3	3	3	3	2	2	2	1	1	2	1	1	3	3	2	4	1	4	2	4	2	4	3
4/21/2020 19:11:42	21	8	2	4	2	4		4	3	3	4	2	1	2	3	1	2			5	5	5	2	1	1	2	3	2			2	2	3			2	2	2	3	2	3	2	2	1	2	1	4	1	4
4/21/2020 19:13:30	21	8	2	6	1	1	17	4	4	3	4			2	5	1	4	3	3	5	3	3	3	3	3		3	3	3	3	3	3	1	1	1	1	1	1	3	3	2	3	1	4	2	3	1	3	2
4/21/2020 19:18:45	21	4	2	4	2	2	20	2	2	2	2	4	3	2	4	1	4	3	3	5	4	4	1	2	2	1	3	3	3	2	3	3	3	1	3	3	2	3	3	1	2	1	3	2	2	2	3	3	2
4/21/2020 19:27:26	21	8	2	6	1	5		2	2	2	2			1	3	4	4			5	5	3	3	3	4		3	5			2	3	1			1	2	1	2	3	2	3	2	3	1	2	2	2	3
4/21/2020 19:41:31	21	8	3	6	4	1	18	1	1	1	4			3	3	3	3	3	3	5	5	3	5	5	5		3	3	3	3	1	1	1	1	1	4	4	1	1	4	1	4	1	4	1	4	1	4	1
4/21/2020 19:43:56	21	8	2	1	2	2	8	2	1	1	2	3	3	3	4	1	3	2	2	3	4	5	3	2	1	3	3	3	3	3	1	1	3	3	2	1	1	3	3	3	3	2	4	2	2	2	4	2	3
4/21/2020 19:45:10	21	8	2	1	1	3	7	2	2	1	2			4	3	1	4	4	3	5	5	5	1	3	4		2	3	3	2	4	3	4	2	3	1	2	1	1	2	2	1	3	2	1	2	3	1	3
4/21/2020 19:47:00	21	8	2	6	1	1	16	4	4	3	1			4	4	2	4	3	3	4	3	4	3	3	3		4	3	3	2	2	2	1	3	1	1	1	2	3	2	3	2	3	2	1	3	2	2	2
4/21/2020 19:50:54	21	8	2	2	1	1	16	4	4	4	4			5	3	1	1	2	3	5	4	5	2	2	3		3	2	3	2	1	3	4	2	4	4	2	4	4	1	3	1	4	1	3	3	4	1	3
4/21/2020 19:52:01	21	8	2	7	2	2	14	3	3	3	4	4	3	2	5	1	1	1	4	5	5	5	3	2	2	3	3	2	3	3	2	3	2	2	2	2	1	1	2	2	2	2	2	2	2	3	2	3	2
4/21/2020 19:52:48	21	8	1	5	2	1	2	2	1	3	4	3	3	5	5	1	4	3	3	3	3	4	4	3	3	3	3	2	3	3	1	3	4	4	4	4	1	3	4	1	2	4	2	3	1	3	1	4	2
4/21/2020 19:54:44	21	8	2	8	1	1	16	4	4	1	4			1	3	1	2	1	1	5	5	5	2	2	3		2	2	1	3	4	3	2	2	1	1	1	1	2	2	3	2	3	1	3	2	3	1	2
4/21/2020 19:56:45	21	8	2	5	2	3	17	3	3	4	4	2	3	3	3	1	2	3	3	2	3	3	2	2	4	3	3	1	2	5	2	2	3	2	3	1	1	2	3	3	2	2	2	4	2	2	2	3	2
4/21/2020 19:57:28	21	8	1	6	2	1	16	4	4	4	4	2	2	4	3	1	1	1	3	5	5	1	1	1	1	1	2	3	3	2	4	4	3	4	3	1	2	4	4	1	4	1	3	1	4	1	4	1	4
4/21/2020 20:03:12	21	8	2	2	2	4		3	2	2	4	3	3	2	3	1	2			5	5	5	2	2	3	3	3	2			3	4	4			3	3	1	3	2	3	1	2	1	3	2	1	2	2
4/21/2020 20:04:01	21	8	2	6	2	1	17	4	3	3	3	4	3	3	3	3	3	3	2	3	3	1	3	2	3	3	2	3	3	3	2	2	2	1	1	1	1	1	2	1	1	4	2	2	2	4	1	3	1
4/21/2020 20:05:26	21	8	2	4	2	1	16	4	3	3	4	3	3	1	4	1	4	2	3	5	5	5	1	2	3	2	3	2	3	3	4	4	3	3	3	2	2	1	3	4	4	1	4	1	4	2	4	1	3
4/21/2020 20:06:56	21	8	2	6	2	2	3	4	3	4	4	5	1	4	3	2	3	3	3	5	5	4	4	2	3	4	3	3	3	4	4	4	4	1	1	2	2	1	3	3	4	3	2	3	4	3	2	3	3
4/21/2020 20:08:22	21	8	2	2	2	4		2	1	2	2	3	3	5	4	1	2			5	4	4	2	4	3	4	2	2			1	2	1			1	2	3	2	2	3	2	3	2	2	3	2	2	3
4/21/2020 20:08:23	21	8	2	4	2	2	10	3	2	3	1	5	3	2	4	2	4	1	4	4	3	5	2	2	1	1	3	3	3	4	2	2	4	2	4	4	1	4	4	2	3	2	3	2	2	3	2	3	1
4/21/2020 20:10:48	21	8	2	5	2	1	16	3	1	4	4	5	2	1	4	1	4	1	5	5	3	3	2	2	2	4	3	3	3	2	1	2	2	2	1	1	1	1	2	2	3	2	3	2	1	1	4	1	4
4/21/2020 20:10:55	21	8	2	1	2	1	8	4	3	3	4	1	4	4	4	2	4	1	1	5	4	4	3	1	1	3	4	2	1	1	1	2	4	4	4	3	2	2	4	3	4	2	3	3	2	1	4	2	4
4/21/2020 20:25:55	21	8	2	8	2	2	20	3	1	4	4	3	3	1	5	1	5	3	3	5	5	4	3	3	3	3	3	3	3	3	1	4	2	1	1	2	1	1	3	2	1	4	2	2	1	1	1	2	2
4/21/2020 20:30:38	21	8	2	7	2	1	5	2	2	2	3	3	3	3	3	1	2	1	3	5	5	3	2	3	3	3	3	2	3	3	1	3	2	1	1	1	1	1	3	2	2	3	2	2	1	2	2	2	3
4/21/2020 20:31:05	21	8	1	4	2	1	2	1	1	2	2	4	4	5	5	2	5	3	3	2	3	4	3	3	3	3	3	3	3	3	1	1	2	2	2	2	1	1	4	3	2	4	1	4	2	4	1	4	1
4/21/2020 20:32:16	21	8	2	6	1	1	16	3	3	4	4			4	4	4	4	4	3	5	4	4	3	2	3		3	3	3	3	2	2	1	1	1	1	1	1	2	3	2	3	1	4	1	3	2	3	2
4/21/2020 20:33:19	21	8	1	5	2	1	16	4	4	4	4	3	3	1	1	1	1	3	3	5	5	5	3	2	2	3	3	3	3	4	1	4	4	2	4	4	4	1	4	4	2	4	1	2	1	3	2	2	2
4/21/2020 20:33:51	21	8	2	1	1	2	10	1	1	3	3			3	3	1	2	3	3	5	5	4	1	3	3		2	2	2	1	2	2	1	2	1	1	1	2	3	1	2	2	3	2	2	2	4	2	4
4/21/2020 20:36:25	21	8	2	5	2	4		3	3	3	4	4	3	5	4	1	2			5	5	3	2	2	4	4	4	3			2	3	2			1	2	1	3	2	3	2	2	2	2	2	2	2	2
4/21/2020 20:36:52	21	8	2	6	2	4		4	3	4	4	1	5	2	4	1	4			5	2	5	2	2	3	3	3	3			2	2	3			2	2	2	3	3	3	2	2	2	2	2	3	2	3
4/21/2020 20:42:42	21	8	2	5	2	2	16	4	4	3	4	5	3	3	3	1	3	3	3	5	5	5	3	3	1	3	3	3	3	2	4	4	4	3	4	1	1	1	4	3	2	2	1	3	2	4	2	3	1
4/21/2020 20:43:48	21	8	2	4	2	4		2	2	2	3	3	3	5	3	1	2			1	2	5	3	2	2	3	3	2			1	2	4			2	1	1	4	2	2	3	1	3	1	3	1	3	1
4/21/2020 20:47:12	21	8	2	8	2	2	20	3	3	3	4	5	3	1	5	1	5	1	1	5	5	5	2	3	1	1	3	3	3	1	4	4	4	3	4	2	2	3	4	2	3	2	3	2	4	3	3	2	4
4/21/2020 20:51:51	21	8	2	6	2	1	17	4	4	4	4	5	3	1	3	1	1	1	2	1	5	5	2	1	3	3	3	3	3	3	2	3	3	2	2	2	2	2	4	3	3	2	2	2	2	1	3	1	4
4/21/2020 21:01:28	21	8	2	3	1	5		1	2	1	2			1	2	1	1			5	5	3	1	1	2		4	4			2	2	2			2	1	1	2	1	2	3	4	1	2	1	4	1	4
4/21/2020 21:02:35	21	8	2	2	1	2	17	2	2	2	3			2	3	1	3	3	4	2	3	5	2	2	4		3	2	3	4	2	2	4	1	1	2	2	3	2	3	1	2	4	3	2	2	2	2	4
4/21/2020 21:06:48	21	8	2	7	2	1	17	4	1	3	2	4	3	3	3	3	4	3	4	3	3	4	3	4	3	3	3	3	3	3	1	1	2	1	1	1	1	1	3	4	1	4	1	4	1	4	1	4	1
4/21/2020 21:16:22	21	8	2	3	2	5		4	2	3	4	3	3	1	4	2	3			5	4	3	2	1	2	4	4	4			2	4	4			4	1	1	2	2	4	2	4	2	3	2	3	2	3
4/21/2020 21:17:33	21	8	2	6	1	2	16	4	3	4	4			3	3	3	3	1	5	4	3	3	3	3	3		3	3	3	3	2	2	2	2	2	1	1	1	3	2	2	2	2	2	2	3	2	2	2
4/21/2020 21:22:51	21	7	2	5	2	3	20	3	3	3	3	3	3	1	3	1	3	1	1	5	5	3	3	2	3	3	3	3	3	3	3	2	3	1	3	4	3	3	1	3	2	3	2	2	2	2	3	1	2
4/21/2020 21:24:05	21	8	2	6	2	2	17	2	2	2	4	2	3	1	3	1	3	2	3	5	4	3	4	3	2	3	4	3	3	3	2	2	4	3	4	4	3	1	3	4	2	4	1	4	1	4	2	3	2
4/21/2020 21:24:24	21	8	2	4	2	1	16	4	3	4	4	4	3	1	3	3	3	1	2	5	4	5	2	3	3	3	3	3	3	2	2	3	2	2	3	2	1	1	3	3	2	3	2	2	2	2	2	1	4
4/21/2020 21:25:25	21	8	2	6	2	1	15	3	3	4	2	3	3	1	4	3	4	3	3	5	5	5	3	3	3	3	3	3	3	3	3	4	3	1	1	1	1	1	4	3	2	3	1	2	1	2	2	2	2
4/21/2020 21:40:35	21	8	2	6	1	2	17	3	3	3	3			1	3	1	3	2	3	4	4	3	3	3	3		3	3	3	3	3	3	1	1	2	1	1	1	3	3	3	2	2	2	2	3	3	2	2
4/21/2020 21:41:53	21	8	2	6	2	2	7	4	4	2	4	3	3	3	4	1	4	4	3	5	4	4	3	2	4	3	3	3	3	3	2	3	2	1	1	1	1	1	3	4	2	4	1	3	1	3	2	2	2
4/21/2020 21:42:39	21	8	2	7	1	1	11	4	4	4	4			4	5	1	5	3	3	5	5	5	1	3	3		3	4	3	3	4	4	4	4	4	4	1	3	4	2	4	1	3	2	3	2	3	1	4
4/21/2020 21:44:04	21	8	2	5	2	5		4	4	4	4	1	2	1	2	3	3			5	4	2	2	1	2	3	3	3			2	3	1			1	1	2	4	1	4	2	4	1	3	1	4	1	4
4/21/2020 21:45:42	21	8	2	6	2	2	17	3	1	3	3	4	3	3	3	1	3	3	3	5	3	4	3	3	2	3	3	3	3	3	2	3	1	2	1	2	1	1	2	3	4	3	1	4	2	4	2	3	1
4/21/2020 21:47:27	21	8	2	8	2	6		3	1	4	4	4	1	5	3	1	4			4	4	5	2	2	3	2	3	3			2	2	1			1	1	1	3	3	2	3	2	3	2	2	3	2	3
4/21/2020 21:54:28	21	8	2	7	1	1	16	4	4	4	4			1	5	1	5	3	3	4	4	4	2	3	3		3	2	3	3	2	3	3	1	1	1	2	3	3	2	3	2	3	2	2	2	3	2	4
4/21/2020 22:13:04	21	8	2	4	2	1	18	4	4	4	4	4	4	3	3	3	3	2	4	5	5	5	2	2	2	5	3	3	3	2	2	3	4	4	4	2	2	3	4	2	4	1	4	1	4	1	4	2	4
4/21/2020 22:14:08	21	8	2	6	2	1	16	3	3	3	4	1	2	2	2	1	1	2	1	4	4	4	2	2	3	2	2	1	2	3	3	3	2	2	2	4	2	3	4	2	4	2	3	2	4	2	2	2	3
4/21/2020 22:27:46	21	8	2	6	2	1	16	4	4	4	3	4	3	3	4	1	2	3	3	3	3	5	2	3	3	4	4	3	4	4	2	3	1	2	1	1	1	2	3	4	2	4	2	3	1	4	2	4	1
4/21/2020 22:36:19	21	8	2	6	2	2	17	3	2	2	1	3	3	1	5	2	3	3	3	5	4	3	2	3	3	3	3	3	3	3	1	1	1	1	1	1	1	2	4	2	3	2	4	1	2	1	4	2	4
4/21/2020 22:40:41	21	8	2	8	1	6		4	4	4	4			1	4	1	4			5	5	5	2	2	3		1	1			3	3	3			4	4	3	4	2	4	2	4	1	4	2	3	1	3
4/21/2020 22:46:38	21	8	2	4	1	4		3	3	3	4			1	4	1	3			5	5	4	3	3	3		2	3			3	3	1			1	2	2	3	3	3	2	2	2	2	2	2	1	2
4/21/2020 22:50:57	21	8	2	5	2	1	16	4	4	4	4	3	3	1	4	1	4	1	4	4	4	4	2	2	2	3	3	3	3	2	2	2	4	3	4	1	1	3	4	2	3	2	4	2	4	2	3	2	2
4/21/2020 22:59:30	21	8	2	5	2	2	20	4	4	4	4	4	3	5	4	1	5	1	5	5	5	4	3	3	4	4	4	4	2	2	3	3	3	2	2	2	2	2	2	2	4	1	3	1	3	3	2	1	2
4/21/2020 23:00:52	21	8	2	3	1	1	14	2	1	3	4			3	4	1	4	1	5	5	4	5	3	3	4		3	3	3	2	2	3	3	3	3	1	1	1	4	2	3	3	3	2	2	4	3	3	1
4/21/2020 23:02:07	21	8	2	3	2	1	12	4	4	2	2	5	3	4	4	3	3	3	3	5	4	5	1	3	3	5	4	3	2	1	3	4	4	4	4	2	2	1	4	2	4	2	4	1	3	2	4	2	4
4/21/2020 23:02:28	21	8	2	1	2	3	7	1	1	2	3	3	3	1	4	2	3	3	3	4	3	3	2	3	2	2	3	3	3	2	3	3	3	2	2	1	2	3	3	2	4	2	3	1	2	2	2	1	4
4/21/2020 23:02:46	21	8	2	6	1	1	17	3	3	2	3			1	3	1	1	1	5	5	4	4	2	2	3		4	2	3	4	2	4	3	3	3	3	2	2	4	2	4	2	4	2	3	2	3	2	2
4/21/2020 23:10:11	21	8	1	2	2	2	7	3	3	4	4	2	2	3	3	2	2	3	3	4	3	4	2	2	4	2	3	3	3	3	1	2	4	2	1	4	2	2	3	3	1	3	2	2	1	2	3	1	3
4/21/2020 23:24:42	21	7	2	5	1	1	16	3	3	3	3			1	4	1	3	1	1	5	5	5	2	2	3		3	2	2	3	2	1	1	1	1	1	1	3	2	1	2	2	2	2	1	3	4	1	3
4/21/2020 23:25:55	21	8	2	7	2	5		2	2	2	2	5	5	3	3	2	3			5	4	2	3	3	1	3	3	2			2	2	2			2	2	2	3	3	2	3	2	3	3	2	3	2	2
4/21/2020 23:40:49	21	8	2	4	1	3	14	3	3	2	3			5	4	2	4	3	3	5	5	4	2	2	4		4	2	3	3	2	3	2	1	2	1	1	2	3	2	3	2	2	2	2	2	3	2	2
4/21/2020 23:44:03	21	8	2	5	2	4		3	3	3	4	1	4	1	4	1	4			5	4	5	2	2	1	3	2	4			4	4	1			1	2	2	3	3	3	2	3	2	3	2	3	1	3
4/22/2020 0:40:47	22	8	2	7	2	5		4	4	3	4	3	3	2	4	5	5			5	5	5	3	4	2	3	3	4			3	4	4			4	4	4	4	2	3	2	2	2	2	2	4	2	4
4/22/2020 1:00:24	22	8	2	3	2	3	13	3	3	4	4	3	3	5	3	2	4	3	3	4	3	4	2	2	3	3	3	4	3	3	2	3	2	2	2	2	1	1	2	3	3	3	2	3	2	3	2	3	3
4/22/2020 1:04:03	22	8	2	7	1	3	17	4	4	2	4			2	2	1	2	4	3	5	5	5	2	2	4		1	2	4	2	2	2	2	2	2	1	1	3	3	3	4	2	2	2	1	2	4	2	2
4/22/2020 1:13:33	22	8	2	6	2	1	16	4	4	4	4	4	3	5	4	1	4	3	4	5	5	5	1	1	2	3	3	3	3	2	3	3	4	2	4	4	2	3	3	2	4	2	2	2	2	2	3	2	4
4/22/2020 1:38:07	22	8	1	6	2	4		3	1	3	1	3	3	1	5	1	5			5	5	3	2	2	3	3	3	3			1	4	1			1	1	2	2	3	2	4	2	2	1	3	3	3	3
4/22/2020 1:45:45	22	8	2	1	2	5		4	4	4	3	5	3	2	3	1	3			4	5	5	2	1	4	2	3	1			2	2	1			1	1	1	1	2	3	2	4	1	3	2	3	1	4
4/22/2020 2:16:26	22	8	2	5	2	1	17	1	1	2	4	3	3	3	3	3	3	3	3	5	3	3	3	3	3	3	3	3	3	3	3	3	1	1	1	1	1	1	2	2	2	2	1	2	2	2	2	2	2
4/22/2020 2:50:38	22	8	2	7	1	2	17	3	3	3	4			2	4	2	4	3	3	1	4	4	2	2	3		3	2	3	3	2	2	1	1	1	1	2	2	3	2	2	2	2	2	2	1	3	1	3
4/22/2020 2:52:55	22	8	2	6	1	1	17	2	2	1	2			1	1	1	2	1	5	4	4	3	1	2	2		2	2	2	5	2	3	3	1	1	3	1	3	4	2	4	1	1	1	4	2	2	2	1
4/22/2020 3:05:26	22	8	2	6	2	1	7	3	3	4	4	3	3	4	3	3	3	3	3	5	3	3	2	2	3	3	3	3	3	3	2	4	2	2	2	1	2	2	3	3	2	2	2	3	2	2	2	2	3
4/22/2020 4:24:44	22	8	2	6	2	1	20	2	2	2	3	4	3	3	3	1	4	1	4	5	4	4	3	3	4	4	3	3	3	3	2	3	2	1	1	1	1	2	3	3	2	3	1	3	2	3	2	3	2
4/22/2020 4:50:50	22	8	2	7	2	1	16	3	1	3	4	3	3	1	1	1	1	4	4	5	5	4	2	2	3	3	1	1	3	2	3	2	2	2	2	2	1	4	4	1	2	2	3	1	2	2	4	1	3
4/22/2020 5:17:44	22	8	2	6	2	1	18	4	4	4	4	4	4	4	4	4	4	2	3	1	1	3	2	2	3	4	3	3	3	4	3	3	2	1	1	1	1	1	2	3	2	2	2	2	2	2	2	2	3
4/22/2020 5:42:06	22	8	2	8	2	6		4	3	3	4	4	3	1	5	1	5			5	4	4	3	2	3	3	3	3			2	4	1			1	1	1	2	3	2	3	3	3	2	3	2	3	1
4/22/2020 5:44:58	22	8	2	6	1	2	8	2	2	4	4			2	3	2	3	2	3	1	4	3	1	2	1		3	3	3	5	1	2	4	2	4	1	1	2	4	3	3	1	3	1	3	2	4	1	3
4/22/2020 6:33:50	22	8	2	6	2	2	13	4	3	4	4	4	3	3	4	1	4	1	4	5	4	4	3	2	3	3	3	3	3	2	2	2	1	1	1	1	1	1	3	2	2	2	2	3	2	2	1	2	2
4/22/2020 6:40:05	22	8	2	7	2	1	16	4	4	4	4	3	3	3	3	3	3	3	3	2	1	3	3	3	1	3	3	3	3	2	1	2	2	2	2	1	1	1	4	2	2	3	2	2	2	3	2	3	4
4/22/2020 6:44:43	22	8	2	4	2	2	5	1	2	1	2	4	3	1	4	3	2	1	1	4	3	4	2	2	1	4	3	3	3	2	2	4	2	1	2	1	1	1	3	3	3	3	2	2	2	1	2	2	2
4/22/2020 6:54:59	22	4	2	6	2	1	16	3	4	3	4	3	3	3	2	1	4	3	4	5	5	4	4	4	3	4	4	4	4	4	2	3	1	2	1	1	1	1	2	3	2	3	2	3	1	3	2	3	2
4/22/2020 6:55:57	22	8	2	6	1	1	17	4	4	4	4			1	4	3	3	2	4	1	2	5	2	2	3		2	2	2	3	3	3	3	3	4	4	2	2	2	3	3	3	1	2	3	2	2	2	2
4/22/2020 7:04:39	22	8	2	4	2	4		2	1	3	3	5	3	1	4	1	4			5	5	5	4	3	1	3	3	3			2	2	4			2	2	2	3	3	3	3	2	3	2	3	2	3	2
4/22/2020 7:19:49	22	8	2	3	2	2	14	4	2	4	3	5	3	1	3	1	3	3	3	5	5	5	3	2	2	3	3	3	3	3	2	3	2	1	1	1	2	1	1	3	2	2	2	1	2	3	2	2	2
4/22/2020 7:25:09	22	8	2	5	2	2	11	3	3	4	4	3	3	4	5	1	4	1	4	5	5	5	2	3	4	2	3	3	3	2	2	2	2	2	1	1	1	1	3	2	2	2	3	3	2	2	3	2	2
4/22/2020 7:49:36	22	8	2	5	2	1	11	4	4	4	4	3	1	3	4	1	2	3	3	5	3	3	1	3	1	2	3	2	3	1	2	2	3	3	3	1	1	3	4	3	3	2	2	2	1	3	2	2	2
4/22/2020 7:51:24	22	8	2	8	1	3	16	4	4	2	4			1	3	1	4	1	1	5	5	5	2	2	1		3	3	3	3	4	4	4	2	4	4	4	1	3	2	4	3	2	3	2	1	4	2	4
4/22/2020 7:57:18	22	8	1	8	2	6		4	2	4	4	5	3	1	4	1	4			5	5	4	2	4	3	4	3	3			4	4	4			4	3	2	2	2	3	2	2	2	2	1	4	1	4
4/22/2020 7:57:41	22	8	2	4	2	1	16	4	4	4	4	3	3	3	3	1	3	3	3	4	4	5	2	2	1	2	3	1	4	4	4	4	4	4	1	4	1	4	4	2	3	2	3	1	2	2	4	1	4
4/22/2020 8:02:28	22	8	2	7	2	2	16	4	3	4	4	4	3	4	5	1	4	2	4	5	5	4	2	2	4	3	2	2	4	2	4	4	3	3	2	4	3	2	4	2	3	2	3	2	3	2	3	2	3
4/22/2020 8:04:50	22	8	1	6	2	3	17	3	2	3	4	3	3	1	3	1	3	1	5	4	3	3	3	3	4	3	3	3	4	3	1	2	1	1	1	3	1	1	3	3	1	4	1	3	1	2	2	2	3
4/22/2020 8:09:56	22	8	2	3	2	1	17	2	2	4	2	4	3	1	5	1	5	3	3	5	5	4	2	2	3	3	2	2	4	3	2	3	1	1	1	1	2	2	4	3	2	3	2	2	2	1	2	1	3
4/22/2020 8:10:23	22	8	2	4	2	3	7	2	3	3	4	3	3	1	4	1	4	1	1	5	4	4	2	3	1	3	1	3	3	3	2	2	2	1	3	1	1	1	2	2	3	2	3	2	3	2	3	2	2
4/22/2020 8:14:22	22	8	2	6	2	2	8	4	3	4	3	4	3	1	3	1	4	1	3	5	4	3	2	3	2	3	2	3	3	1	2	3	2	1	1	1	1	2	2	3	2	3	3	2	1	3	2	3	2
4/22/2020 8:17:06	22	8	2	6	2	2	16	4	4	4	4	5	3	1	5	1	5	1	5	5	4	5	2	4	2	3	4	3	3	2	2	4	1	2	1	1	2	1	4	2	4	2	2	1	3	2	2	2	2
4/22/2020 8:17:22	22	8	2	8	4	1	17	4	3	3	4			1	4	2	4	3	3	5	5	4	3	3	3		3	3	3	3	2	2	1	1	1	1	1	1	3	3	2	3	2	3	2	2	2	2	4
4/22/2020 8:20:54	22	8	2	7	2	2	16	4	4	4	4	5	3	1	4	1	5	3	4	5	4	5	3	2	3	3	3	3	3	2	2	3	1	1	1	1	1	2	3	4	3	2	1	2	2	3	3	2	2
4/22/2020 8:26:29	22	8	2	6	2	2	17	4	4	3	4	3	3	4	4	2	3	4	2	5	4	4	2	3	3	3	4	4	3	3	3	4	1	2	2	1	1	1	2	3	2	2	3	2	2	2	2	2	3
4/22/2020 8:52:47	22	8	2	4	2	2	14	4	4	3	4	3	3	4	4	1	4	1	4	5	4	4	3	3	3	3	3	3	3	3	2	3	2	1	2	2	1	2	4	2	3	3	2	2	2	3	3	2	2
4/22/2020 9:06:46	22	8	2	6	2	4		2	2	3	3	3	3	3	3	3	3			4	4	3	3	3	3	3	3	3			2	2	1			1	1	1	2	3	1	3	2	3	1	3	1	3	1
4/22/2020 9:10:54	22	8	2	7	2	2	20	3	2	2	4	4	3	1	5	1	5	2	3	5	4	5	2	2	2	2	4	4	3	2	3	3	4	4	4	1	1	1	4	3	4	1	2	1	4	2	3	2	4
4/22/2020 9:11:07	22	8	2	6	1	1	17	2	2	4	4			4	3	1	4	3	3	5	4	3	2	2	3		3	3	3	3	2	2	2	2	1	1	1	2	4	3	2	3	1	3	1	3	1	3	1
4/22/2020 9:12:00	22	8	1	3	2	1	16	3	1	4	4	4	1	1	4	1	5	1	5	5	4	3	2	4	2	4	3	3	3	2	2	3	2	2	1	1	1	1	2	2	3	2	3	2	3	2	3	2	2
4/22/2020 9:12:11	22	8	2	6	4	2	17	2	2	2	3			4	4	3	3	2	3	4	3	4	3	3	2		3	3	2	3	3	4	2	2	3	1	1	2	4	3	3	2	3	1	2	3	1	3	1
4/22/2020 9:39:17	22	8	2	2	2	3	7	2	2	2	1	3	3	4	3	4	3	3	3	3	3	3	3	3	5	4	3	2	3	4	1	1	1	1	1	1	1	1	4	3	2	3	2	3	2	3	4	3	2
4/22/2020 9:40:56	22	8	1	5	2	1	16	4	3	4	4	4	1	1	3	1	3	1	4	5	4	3	2	3	4	4	3	3	2	2	3	3	2	2	2	2	2	1	2	3	3	2	2	2	1	2	2	1	2
4/22/2020 9:46:58	22	8	2	6	2	3	7	4	3	3	3	5	1	5	2	3	3	3	3	3	5	4	3	3	2	3	3	3	3	2	3	4	1	1	1	2	1	1	1	2	2	2	2	2	2	1	3	2	3
4/22/2020 9:58:13	22	8	1	6	2	1	16	3	3	3	4	3	3	4	3	3	3	2	2	5	5	3	4	4	3	3	3	4	2	2	2	4	1	2	1	1	1	1	3	3	2	3	2	3	2	4	1	4	1
4/22/2020 10:26:48	22	8	2	7	1	1	17	3	3	4	4			1	5	1	5	5	3	5	5	3	3	3	4		3	3	3	3	1	2	1	1	1	1	1	1	3	3	1	4	4	3	1	3	2	2	2
4/22/2020 10:54:11	22	8	1	7	2	1	13	4	4	4	4	4	5	2	5	1	5	1	5	5	5	5	3	2	2	3	2	4	3	2	2	4	3	3	3	2	1	1	2	3	3	3	3	2	3	2	4	2	4
4/22/2020 10:55:13	22	8	2	4	2	1	17	2	3	3	3	4	3	1	5	1	5	3	3	1	5	4	3	2	3	3	3	3	3	3	2	3	2	2	1	1	1	2	3	3	2	2	2	2	2	3	2	2	3
4/22/2020 11:02:19	22	8	2	6	2	3	13	4	2	4	4	5	3	4	4	1	3	1	5	5	5	4	4	5	2	4	4	3	3	4	2	3	4	2	4	2	1	1	4	2	4	2	3	2	2	3	2	2	2
4/22/2020 11:34:01	22	8	2	8	2	6		3	3	1	4	3	5	1	4	1	4			5	5	5	2	3	2	4	4	3			3	3	3			1	1	1	4	2	3	2	2	2	2	3	2	2	2
4/22/2020 11:37:09	22	8	2	7	2	1	14	4	4	4	4	1	5	1	5	1	3	1	3	5	5	5	1	1	3	2	3	2	1	1	3	4	1	3	1	1	1	4	3	2	4	1	4	1	3	1	3	1	4
4/22/2020 11:46:05	22	8	2	6	2	4		3	3	2	4	5	1	3	3	1	3			5	5	2	2	2	3	3	3	3			4	4	4			4	1	1	3	1	4	1	3	1	3	1	3	1	4
4/22/2020 11:51:50	22	8	2	4	2	1	10	4	3	4	4	5	3	1	3	1	2	1	5	5	5	4	5	3	5	5	3	3	4	4	2	3	2	1	2	1	1	1	3	4	3	3	2	3	3	3	4	3	2
4/22/2020 12:10:52	22	4	2	6	2	2	7	4	3	4	4	4	3	5	5	1	5	1	4	4	3	4	1	2	2	2	2	3	2	2	2	2	4	3	4	1	1	2	4	3	4	2	3	2	3	1	3	2	2
4/22/2020 12:39:02	22	8	2	1	1	5		1	2	1	3			5	3	1	4			4	5	4	2	3	3		4	3			1	3	4			1	2	2	2	2	4	3	2	2	4	2	4	2	1
4/22/2020 13:47:00	22	8	2	5	2	2	16	4	4	4	4	4	3	1	4	1	4	1	5	5	4	5	2	3	4	2	3	2	4	4	2	2	2	3	4	1	1	2	2	2	3	2	2	2	2	3	2	1	1
4/22/2020 14:14:08	22	8	2	7	1	1	16	4	4	3	3			4	4	3	4	1	5	4	5	4	3	3	3		3	4	4	5	1	4	3	2	2	2	1	1	3	3	2	3	3	3	2	3	1	3	1
4/22/2020 14:27:55	22	8	2	6	2	1	13	3	3	3	3	4	2	4	4	2	4	2	4	5	4	4	3	4	3	3	3	3	3	4	2	2	2	1	1	1	1	1	2	3	2	3	2	2	2	3	2	2	2
4/22/2020 14:54:19	22	8	2	3	1	1	16	4	4	4	4			2	5	2	5	2	5	4	3	4	3	3	3		3	3	3	3	2	3	4	2	4	3	2	2	4	3	3	3	2	3	3	3	2	3	1
4/22/2020 15:25:47	22	4	2	7	2	5		2	1	2	3	3	3	4	4	3	3			3	3	3	2	1	1	1	2	3			1	1	4			2	1	4	4	2	4	3	2	2	3	3	2	2	2
4/22/2020 15:35:46	22	8	2	1	2	5		3	3	2	4	3	3	3	3	1	3			5	5	2	1	2	1	2	3	2			2	2	4			1	2	3	2	2	4	2	4	2	4	2	4	2	3
4/22/2020 15:43:03	22	4	2	5	2	4		4	4	3	4	3	3	1	5	2	4			5	5	2	2	3	3	2	3	3			2	4	2			1	1	3	4	2	3	2	2	1	2	2	2	2	3
4/22/2020 16:13:50	22	8	2	7	1	1	14	3	3	1	1			3	3	3	3	3	3	3	3	3	3	3	2		3	3	3	3	2	3	2	1	1	1	1	1	3	4	2	4	2	4	2	4	2	4	1
4/22/2020 16:17:41	22	8	2	6	2	2	16	4	4	4	4	4	2	4	4	1	1	3	3	5	5	5	4	4	4	3	4	3	3	4	4	3	1	1	1	1	2	1	3	4	2	4	1	4	1	4	1	3	3
4/22/2020 16:43:01	22	2	1	7	2	1	16	4	4	4	4	2	3	3	3	3	3	1	5	5	3	3	3	3	2	3	3	3	2	2	2	2	1	2	1	1	1	1	4	2	2	2	1	2	1	3	2	3	2
4/22/2020 17:15:40	22	8	2	4	2	1	15	3	3	1	1	4	3	4	4	3	3	3	3	4	3	4	3	4	4	4	4	3	3	3	2	2	1	1	1	1	1	3	1	1	2	3	2	2	2	3	2	3	3
4/22/2020 17:16:27	22	8	2	7	2	2	20	4	2	2	2	3	3	4	3	1	4	2	4	4	3	3	3	3	3	3	3	3	3	3	1	2	2	1	1	1	1	1	3	2	2	3	2	2	2	2	2	2	3
4/22/2020 17:30:26	22	8	2	3	1	1	16	4	4	3	4			4	4	5	4	3	3	4	4	5	2	1	2		4	4	3	1	2	3	1	2	2	1	1	3	1	2	3	1	2	1	2	1	2	1	4
4/22/2020 18:20:58	22	8	2	3	1	1	5	3	3	3	4			2	3	1	5	2	4	4	5	4	4	3	3		3	3	3	4	2	2	1	2	1	1	2	1	3	3	2	3	1	3	1	3	2	2	2
4/22/2020 19:26:32	22	8	2	7	2	4		2	2	4	3	5	3	5	3	1	4			5	4	4	3	3	2	4	4	3			2	2	4			3	2	2	4	4	2	3	3	3	2	3	2	3	2
4/22/2020 19:35:38	22	8	2	6	2	3	11	3	3	1	1	4	1	3	3	1	3	2	3	5	5	3	3	4	4	3	3	2	3	3	2	3	3	2	3	2	1	1	2	2	2	2	1	2	2	2	3	2	1
4/22/2020 19:55:05	22	5	2	6	2	1	3	1	1	3	3	3	3	2	4	2	4	1	5	4	3	4	2	4	4	2	2	3	3	2	1	2	2	2	2	1	1	3	3	3	2	3	2	3	2	3	3	1	2
4/22/2020 20:12:45	22	8	2	8	1	6		2	2	1	1			3	2	1	1			2	2	1	3	3	3		3	3			2	1	1			1	2	1	4	3	2	3	2	2	1	3	1	3	2
4/22/2020 20:13:04	22	8	2	5	1	1	7	4	3	2	2			1	4	1	4	1	1	5	4	4	2	2	1		2	4	2	1	1	2	3	3	4	2	1	1	3	3	2	3	2	3	2	3	2	2	2
4/22/2020 21:48:05	22	8	2	6	2	1	20	4	4	3	3	3	3	3	3	1	4	3	3	4	3	3	2	2	3	3	3	3	3	3	2	3	2	1	1	3	1	2	4	2	2	3	2	2	1	2	3	2	2
4/22/2020 22:08:03	22	8	2	6	2	1	16	4	4	4	4	2	4	1	1	1	1	1	1	4	4	3	2	4	3	2	1	4	3	2	1	2	2	2	2	1	1	2	4	1	2	2	3	2	2	1	3	3	2
4/23/2020 0:27:01	23	8	2	6	2	2	17	3	3	4	4	5	1	5	1	1	5	5	1	1	3	3	4	4	2	4	4	2	4	4	1	1	1	1	1	1	1	1	3	4	1	4	1	4	1	4	1	4	1
4/23/2020 0:30:04	23	8	2	6	1	1	16	4	4	4	4			5	4	1	4	3	5	5	4	5	2	2	2		3	3	4	2	3	4	3	4	1	1	1	1	4	2	4	1	4	1	3	2	4	1	3
4/23/2020 1:02:50	23	8	2	1	1	2	8	4	2	4	4			4	1	1	5	1	4	5	4	5	2	2	1		3	2	3	1	3	4	4	4	4	4	4	4	4	2	3	4	2	3	2	3	2	3	1
4/23/2020 6:30:23	23	4	2	7	2	1	16	2	1	3	3	3	3	2	4	2	3	3	3	5	4	3	3	2	3	3	3	3	3	3	2	2	2	1	2	2	1	1	3	3	2	3	2	2	2	3	1	2	4
4/23/2020 9:16:20	23	8	1	8	2	6		4	4	4	4	4	4	2	4	1	4			5	4	4	3	3	3	3	3	3			1	2	1			1	1	1	3	4	2	4	1	3	1	3	2	3	2
4/23/2020 9:45:50	23	8	2	6	2	1	16	2	2	2	2	3	3	2	4	1	5	1	5	4	4	3	2	2	3	3	3	4	3	2	2	3	3	2	4	4	2	1	2	2	2	2	2	2	2	1	3	1	4
4/23/2020 10:16:29	23	8	2	6	2	2	17	2	2	4	4	1	1	4	4	1	4	3	3	5	4	4	3	3	3	2	4	3	3	3	2	3	2	1	1	3	1	2	4	3	2	4	2	3	1	4	2	3	2
4/23/2020 12:40:37	23	8	2	7	2	1	16	4	3	4	4	4	3	5	3	1	4	2	4	1	4	4	2	4	3	4	4	2	2	2	2	2	2	3	1	1	1	2	3	2	3	2	2	2	2	2	1	2	2
4/23/2020 12:59:26	23	8	1	1	1	5		2	2	2	1			1	5	1	5			1	2	5	1	4	3		3	3			1	4	1			3	2	2	4	2	3	1	2	4	2	4	2	4	1
4/23/2020 13:27:17	23	8	2	6	1	1	16	2	1	2	2			5	4	1	3	1	5	4	4	3	3	3	3		3	3	3	3	2	2	2	2	2	1	1	1	4	3	2	3	2	2	2	2	2	3	2
4/23/2020 14:56:37	23	8	2	6	2	5		3	3	1	2	4	4	1	1	1	1			3	2	4	2	3	2	4	3	2			2	3	3			1	1	2	3	2	1	2	2	2	1	3	1	3	2
4/23/2020 20:25:30	23	7	1	6	2	1	17	2	2	3	2	4	1	4	4	2	4	2	4	5	5	2	3	4	1	4	4	3	3	4	1	3	3	3	3	1	1	1	2	3	2	3	2	2	2	4	1	4	1
4/24/2020 6:44:57	24	7	1	6	1	1	20	1	1	1	1			3	3	3	3	1	3	1	3	3	3	3	3		3	3	3	1	1	2	1	1	1	1	1	1	2	3	1	4	1	4	1	4	1	4	1
4/24/2020 12:14:20	24	8	2	6	2	4		4	3	2	3	4	3	5	4	1	2			5	5	4	2	2	2	4	2	2			3	3	2			1	2	1	4	2	3	2	4	2	2	1	3	1	3
4/24/2020 14:36:41	24	8	2	1	1	5		3	2	3	4			4	4	1	4			5	5	5	1	2	1		3	3			1	2	4			1	2	1	4	2	4	2	4	1	2	2	4	1	3
4/24/2020 15:06:49	24	8	2	5	2	1	17	4	4	4	4	3	3	3	3	1	5	2	5	5	5	4	2	3	3	3	3	3	3	3	2	2	3	3	4	2	2	2	3	4	3	4	3	3	3	3	2	4	1
4/24/2020 15:17:13	24	8	1	1	1	5		2	3	2	3			4	3	1	4			5	3	4	3	4	2		3	2			2	2	3			1	1	2	2	2	2	2	2	2	2	3	2	3	1
4/24/2020 15:24:13	24	8	2	3	2	3	13	1	1	2	3	4	3	4	3	1	4	1	5	5	5	3	3	4	5	3	4	3	3	4	2	3	2	2	2	1	1	1	4	3	3	3	2	2	1	4	1	4	2
4/24/2020 15:36:03	24	8	2	2	1	1	13	3	3	4	4			1	5	1	4	3	3	4	4	5	1	3	3		3	2	3	1	2	3	3	3	4	3	3	3	3	2	3	1	4	1	2	2	4	2	4
4/24/2020 15:37:51	24	8	2	3	2	1	13	4	3	4	4	4	2	3	3	1	2	3	5	5	4	4	1	2	2	3	3	2	3	2	1	3	3	3	3	1	1	2	3	2	3	1	3	1	3	2	3	2	2
4/24/2020 15:42:02	24	8	1	8	2	1	16	4	4	4	4	4	1	4	1	1	4	1	4	5	4	3	3	3	3	4	4	3	4	4	3	4	2	2	2	2	2	1	3	3	3	3	1	3	3	2	2	2	3
4/24/2020 19:26:35	24	8	2	6	2	2	7	4	3	4	4	1	3	5	3	1	4	3	3	5	5	3	2	2	1	2	3	3	3	1	3	4	4	4	2	3	3	1	3	3	3	3	1	2	2	3	2	2	2
4/24/2020 19:47:56	24	8	2	6	2	2	11	4	3	4	4	3	3	2	3	1	3	1	4	5	5	3	3	3	4	3	3	3	3	3	2	2	1	1	1	1	1	2	4	3	2	3	3	3	2	3	1	2	2
4/24/2020 19:53:11	24	8	2	6	2	1	17	4	4	4	4	4	1	5	1	1	3	1	1	5	5	3	3	2	2	4	4	3	2	2	2	3	2	2	1	1	1	2	4	3	2	3	1	4	1	2	3	2	2
4/24/2020 19:53:58	24	8	2	5	2	2	16	1	1	3	3	5	3	5	5	1	5	1	5	5	4	3	5	5	3	4	4	3	3	3	2	2	1	1	1	1	1	1	1	4	2	4	1	3	2	4	2	4	1
4/24/2020 22:16:35	24	8	2	6	2	1	13	4	1	4	4	5	2	1	5	1	5	1	5	2	4	2	2	3	3	3	3	3	3	4	1	3	2	1	2	1	1	1	3	3	3	3	2	2	2	3	2	3	2
4/25/2020 10:29:31	25	8	2	6	2	3	20	3	3	3	4	5	3	5	3	1	4	1	4	5	5	5	1	2	1	2	2	2	2	1	2	2	4	4	4	3	2	3	3	2	4	3	3	2	4	2	2	2	2
4/25/2020 16:59:31	25	8	2	8	2	6		4	4	4	4	4	3	3	3	3	4			4	5	4	3	3	3	3	3	4			3	4	3			4	2	1	4	3	2	2	4	3	2	3	1	1	2
4/25/2020 17:47:02	25	8	2	9	2	3	13	3	3	3	3	4	2	2	3	1	4	1	4	5	4	3	3	3	2	2	3	3	3	3	3	4	2	2	2	1	1	2	3	2	2	3	2	2	2	3	2	2	2
4/25/2020 23:30:03	25	8	1	6	2	1	17	4	4	4	4	5	3	3	4	1	3	3	5	5	4	3	3	3	3	3	3	2	3	3	2	3	1	2	1	1	1	3	4	4	3	3	1	3	2	4	2	4	1
4/26/2020 6:33:28	26	8	2	6	1	1	17	4	4	4	4			1	4	1	4	1	1	5	5	5	2	2	1		3	3	3	2	4	4	2	2	2	2	2	2	2	2	2	2	2	2	2	3	2	2	4
4/26/2020 9:09:14	26	8	2	7	1	1	17	4	4	4	4			1	3	1	2	1	2	2	3	3	3	3	3		2	2	2	4	2	2	1	1	2	1	1	3	4	3	2	4	1	3	3	3	2	3	4
4/26/2020 9:13:26	26	8	2	5	2	2	6	4	2	4	4	2	3	1	4	1	5	1	2	5	4	5	2	2	3	2	2	2	3	2	2	2	3	3	4	2	1	2	3	2	3	2	2	3	2	2	3	1	3
4/26/2020 9:31:55	26	8	2	9	2	6		3	3	2	2	3	3	1	5	1	5			5	4	3	2	2	3	3	3	3			2	3	1			1	2	2	3	2	2	2	3	2	2	2	3	2	3
4/26/2020 9:32:24	26	8	2	3	1	5		3	1	3	2			1	5	1	3			4	4	3	2	3	2		4	3			2	2	2			2	2	3	3	3	3	2	2	3	3	3	2	3	3
4/26/2020 10:54:53	26	8	2	3	2	3	16	1	1	2	3	5	1	1	4	2	5	1	1	5	3	3	2	2	1	3	3	3	3	1	2	3	4	4	4	2	2	3	3	3	3	3	3	2	2	2	3	2	4
4/26/2020 11:09:35	26	8	2	8	2	6		4	4	4	4	4	3	1	3	1	3			5	1	5	2	3	3	2	2	3			2	3	1			1	1	3	4	2	3	1	3	1	2	2	2	2	4
4/26/2020 13:58:48	26	8	2	6	2	6		4	3	3	4	3	3	1	4	1	3			5	4	4	1	2	3	3	2	2			2	2	1			1	1	2	2	2	3	1	2	1	3	2	3	1	4
4/26/2020 15:12:51	26	8	1	2	1	3	10	3	3	3	1			2	4	2	3	1	1	3	4	5	2	2	2		4	3	3	2	1	3	1	2	3	1	1	1	2	2	2	3	3	2	1	2	4	2	3
4/26/2020 15:30:14	26	8	2	5	1	4		4	3	4	4			1	1	1	2			5	5	5	2	2	2		2	2			4	4	1			1	2	3	4	2	3	2	2	2	2	3	2	2	2
4/26/2020 17:10:37	26	8	2	6	2	1	17	3	3	4	4	2	2	1	4	1	4	1	4	5	4	4	2	2	3	2	3	3	3	1	2	3	2	3	2	2	2	2	4	1	3	2	4	2	3	1	3	2	3
4/26/2020 18:24:36	26	4	2	8	4	6		4	3	4	4			1	4	1	4			5	4	5	3	4	2		3	3			2	2	2			1	1	1	4	3	2	3	2	3	2	3	2	3	2
4/26/2020 19:03:34	26	8	2	8	2	2	8	4	4	3	3	3	3	3	5	3	1	3	3	4	3	4	2	3	2	4	4	4	3	2	3	4	3	2	3	1	1	1	2	2	3	3	4	2	3	4	2	2	2
4/26/2020 19:18:36	26	8	2	6	4	5		4	3	4	4			1	2	1	2			5	5	3	4	4	1		3	2			2	2	4			1	2	3	4	4	2	4	2	2	2	3	2	3	2
4/27/2020 7:53:13	27	8	1	8	2	1	14	4	4	4	4	4	3	1	4	1	3	3	3	5	4	4	3	4	3	3	3	3	3	4	2	3	3	1	1	1	1	1	4	3	3	4	2	2	2	3	1	2	2
4/27/2020 8:47:49	27	8	2	8	1	3	17	3	2	4	4			1	2	1	3	3	3	5	4	3	3	3	2		3	3	3	3	4	4	2	1	1	1	1	2	4	3	2	3	2	3	2	2	2	2	4
4/27/2020 11:15:24	27	8	2	8	2	6		4	4	3	4	3	2	1	4	1	4			5	4	3	4	5	4	4	3	3			2	2	2			1	1	1	4	3	2	4	2	3	2	4	2	3	1
4/27/2020 11:20:50	27	8	1	8	2	6		2	2	1	1	1	3	1	3	1	4			3	3	4	3	3	3	3	3	4			2	3	1			1	2	1	2	3	2	4	1	3	1	3	2	3	2
4/27/2020 11:29:27	27	8	1	6	1	3	18	2	2	2	2			3	3	1	4	1	4	4	4	3	1	3	1		2	3	2	1	1	2	4	4	4	3	1	3	4	2	3	2	3	2	3	1	3	2	3
4/27/2020 11:32:29	27	8	2	7	2	2	15	3	3	4	4	4	3	1	4	4	3	2	4	5	5	3	5	5	4	3	4	3	3	4	2	2	2	2	1	1	1	1	3	3	2	4	1	3	1	2	4	3	4
4/27/2020 11:36:12	27	8	1	9	2	6		4	4	3	4	3	3	1	3	3	2			5	4	4	3	3	2	3	3	3			3	3	2			3	2	2	4	3	2	2	1	3	1	3	1	3	3
4/27/2020 11:43:47	27	4	2	5	2	3	8	3	1	2	4	2	3	5	3	1	3	2	3	1	3	3	1	2	2	2	1	3	3	2	2	2	3	2	3	1	1	3	2	2	3	2	3	1	3	1	3	1	4
4/27/2020 11:47:46	27	8	1	9	2	6		4	4	3	4	4	3	4	4	3	4			5	4	4	2	2	4	4	4	4			3	3	2			1	1	2	4	3	3	3	2	2	2	3	2	3	2
4/27/2020 11:50:10	27	8	2	6	2	4		4	4	4	4	3	3	4	3	1	4			5	4	4	3	3	3	3	3	3			2	2	2			1	1	1	3	4	2	4	1	3	1	4	2	3	2
4/27/2020 12:06:22	27	8	2	8	1	1	17	1	2	2	1			1	3	1	3	1	1	2	3	3	4	3	3		3	3	1	3	1	3	2	1	4	1	1	1	2	4	1	3	1	3	1	4	1	4	1
4/27/2020 12:22:27	27	8	1	9	2	3	5	4	4	4	4	3	3	2	3	2	2	3	3	3	3	3	3	3	3	3	3	3	2	3	2	3	1	2	1	1	1	1	1	3	3	2	2	2	2	2	2	2	3
4/27/2020 12:26:05	27	8	1	7	2	2	12	4	4	4	2	5	3	5	4	1	4	1	4	5	5	3	4	4	2	4	4	3	3	2	1	3	1	1	1	1	1	1	4	4	1	4	1	4	1	3	3	2	3
4/27/2020 12:54:42	27	8	2	8	2	6		4	3	3	4	5	1	1	4	1	4			5	5	4	3	2	2	3	3	3			2	3	3			1	1	2	4	3	2	3	2	3	2	3	2	3	2
4/27/2020 13:35:35	27	8	2	7	1	1	16	4	4	4	4			2	5	1	4	1	5	1	5	5	2	1	2		3	1	2	2	4	4	4	4	4	4	3	3	3	1	4	3	3	1	4	1	1	2	4
4/27/2020 13:41:27	27	8	2	9	2	6		2	2	1	2	5	3	2	5	2	5			5	5	5	2	2	4	5	5	5			4	4	1			1	1	1	4	3	3	3	3	3	2	2	4	1	3
4/27/2020 13:46:58	27	8	1	9	2	6		4	3	2	3	3	3	5	4	3	4			5	4	3	3	4	3	3	3	3			2	2	1			1	1	1	3	3	2	4	1	4	1	3	1	3	1
4/27/2020 14:00:07	27	8	2	8	2	6		4	4	4	4	4	3	1	5	1	2			5	5	5	2	2	3	3	1	1			1	3	2			1	1	4	3	2	4	1	4	2	1	1	4	1	4
4/27/2020 14:10:40	27	8	2	8	2	2	17	3	3	3	2	5	1	1	5	1	4	2	4	5	3	5	3	4	2	3	3	3	4	2	3	3	3	2	1	1	1	1	4	4	2	4	1	3	1	3	2	2	3
4/27/2020 14:11:12	27	8	2	8	1	6		3	3	2	3			1	5	1	4			5	5	4	2	3	2		3	3			2	2	3			1	1	2	4	2	3	2	3	2	2	4	2	3	2
4/27/2020 15:15:15	27	8	2	6	1	5		4	4	4	4			4	4	1	1			5	5	5	3	3	3		3	3			4	4	4			4	4	4	4	2	2	2	2	4	2	2	2	4	2
4/27/2020 16:41:39	27	8	1	8	2	6		3	2	4	4	4	2	1	5	1	5			5	4	3	3	3	3	3	3	2			2	3	1			1	1	1	3	3	2	4	2	3	1	3	2	2	2
4/27/2020 18:48:46	27	8	1	8	2	6		3	3	3	3	3	3	1	4	1	2			5	5	3	3	3	3	3	3	2			1	2	1			1	1	1	4	4	1	4	1	4	1	4	2	4	1
4/27/2020 19:02:23	27	8	2	8	1	6		3	3	1	4			2	3	1	5			5	4	3	3	3	1		3	3			4	3	3			1	1	1	3	4	2	3	1	3	2	3	2	1	2
4/27/2020 19:08:57	27	8	1	9	2	6		4	4	4	4	3	3	1	4	1	5			5	4	3	3	3	3	3	3	3			2	3	1			1	1	1	3	3	2	4	2	3	1	3	2	3	2
4/27/2020 19:47:58	27	8	2	8	2	2	17	3	3	4	4	4	3	3	4	4	3	3	4	5	4	5	3	2	4	3	3	3	2	3	2	2	2	1	2	1	1	1	4	4	2	4	2	4	2	1	2	4	4
4/27/2020 20:53:36	27	8	2	2	2	2	18	4	2	2	4	5	1	1	4	2	3	1	3	5	5	3	1	2	2	2	3	3	3	1	2	3	4	2	1	4	4	3	4	2	4	2	1	2	2	1	2	1	4
4/27/2020 23:32:52	27	8	2	6	1	2	13	4	2	4	4			4	3	1	4	1	4	5	3	3	1	2	3		3	3	3	1	4	4	2	2	2	1	1	1	4	2	3	2	1	2	3	2	3	1	2
4/28/2020 7:13:46	28	8	1	4	2	5		3	3	3	3	3	3	2	4	2	4			5	5	3	3	3	2	3	3	3			2	3	2			1	1	1	2	4	2	4	1	4	1	4	2	3	2
4/28/2020 7:46:51	28	8	2	8	2	2	13	4	3	4	4	3	3	2	2	1	4	3	4	4	1	3	2	3	3	3	3	3	3	2	2	2	2	2	1	1	1	1	3	3	2	4	1	3	1	3	1	3	3
4/28/2020 8:09:33	28	8	1	8	2	6		4	1	3	4	3	3	1	5	1	4			5	3	3	3	3	2	3	3	3			2	2	1			1	1	1	3	3	2	4	2	3	1	3	3	3	2
4/28/2020 8:28:47	28	8	1	6	2	1	13	4	4	4	4	3	3	4	3	1	3	1	1	5	5	3	3	5	4	3	3	3	3	5	3	3	1	1	1	1	1	1	3	4	2	3	1	4	1	3	1	4	1
4/28/2020 9:14:51	28	8	2	4	2	1	10	4	1	3	4	4	3	1	5	1	4	1	5	5	4	3	4	4	4	4	3	3	2	2	2	3	2	2	2	1	1	1	3	3	4	3	3	2	2	4	2	3	2
4/28/2020 9:40:21	28	8	2	7	2	6		4	3	3	4	5	3	1	4	1	1			5	5	5	2	3	2	2	3	2			2	4	1			1	1	2	3	2	3	2	2	2	2	3	2	2	2
4/28/2020 9:40:56	28	8	1	3	1	5		4	4	4	4			1	2	1	3			5	5	5	2	4	1		3	2			1	2	4			4	1	3	4	2	4	3	2	1	2	4	3	4	1
4/28/2020 9:48:45	28	8	2	4	2	1	13	4	4	4	4	4	3	1	5	2	5	1	5	5	4	3	2	3	2	3	3	3	3	2	2	2	4	3	2	1	1	1	4	3	2	2	2	2	1	4	1	3	1
4/28/2020 9:49:29	28	8	2	6	2	1	17	4	3	4	4	3	3	3	4	1	4	2	4	4	3	3	3	3	3	3	3	3	3	3	2	3	2	3	2	2	2	1	2	3	2	3	1	2	2	3	2	3	1
4/28/2020 10:00:58	28	8	2	2	2	2	7	4	3	4	4	1	5	2	2	1	1	1	1	5	4	5	1	2	2	2	2	1	2	1	2	2	3	3	1	1	1	3	2	2	4	2	3	2	3	2	3	2	2
4/28/2020 10:01:25	28	8	2	4	2	1	13	4	4	4	4	5	2	2	4	1	5	1	4	5	3	3	3	4	3	3	3	3	3	2	1	2	1	2	1	1	1	1	2	3	2	3	2	3	1	3	2	2	1
4/28/2020 10:05:25	28	8	3	5	2	1	10	4	3	3	4	5	2	5	3	3	3	1	5	5	5	3	2	2	4	3	2	3	4	1	2	4	2	3	1	1	1	1	3	2	4	2	2	1	4	1	3	1	4
4/28/2020 10:06:57	28	8	1	5	2	1	3	4	3	4	4	5	1	1	5	1	5	1	5	5	5	1	3	2	3	4	3	3	3	5	1	3	1	1	2	1	1	2	4	4	1	4	1	4	1	3	2	3	4
4/28/2020 10:07:39	28	8	1	6	2	1	11	4	4	4	4	3	2	2	3	1	3	3	3	5	4	3	3	3	4	3	3	3	3	3	1	2	1	1	1	1	1	1	3	2	1	3	1	3	1	3	1	3	2
4/28/2020 10:20:28	28	8	2	4	1	1	17	4	4	3	4			4	3	1	1	3	3	5	5	3	1	2	3		2	1	3	4	3	3	4	3	4	2	4	2	3	2	2	3	2	2	1	2	2	2	2
4/28/2020 10:22:30	28	8	2	6	2	2	14	4	3	4	4	5	4	1	5	1	5	3	3	5	3	4	5	5	5	5	3	3	3	3	2	2	2	1	1	1	1	1	3	4	3	2	1	3	3	4	2	3	1
4/28/2020 10:27:10	28	8	2	2	2	1	5	4	2	3	4	3	3	3	3	3	5	1	5	3	4	5	2	3	4	3	3	3	3	2	2	2	3	3	3	2	2	3	4	2	2	2	3	2	2	2	3	2	2
4/28/2020 10:27:35	28	8	1	6	2	1	16	4	4	4	4	2	4	2	4	2	4	3	3	5	3	4	4	4	3	3	4	3	4	4	2	2	2	1	1	1	1	1	3	4	2	3	1	3	2	4	1	4	2
4/28/2020 10:29:06	28	8	2	6	2	4		3	3	3	4	1	4	2	4	1	3			5	5	1	2	4	3	3	3	3			2	3	1			1	2	1	2	3	2	3	2	3	2	4	2	3	2
4/28/2020 10:34:00	28	8	2	2	2	2	17	3	3	3	4	4	3	2	4	1	5	2	5	5	3	3	3	2	1	3	3	3	3	2	3	4	3	2	2	1	1	2	3	3	2	3	2	3	2	3	2	2	3
4/28/2020 10:34:42	28	8	2	4	2	4		4	2	3	4	3	3	3	4	1	3			5	5	5	1	3	3	3	3	3			2	3	4			4	3	4	3	2	3	2	3	1	1	4	3	4	2
4/28/2020 10:35:00	28	8	2	9	2	6		3	3	2	3	3	3	3	3	1	3			1	2	4	3	3	3	3	3	2			2	2	1			1	1	1	3	4	2	3	2	3	2	3	2	3	1
4/28/2020 10:42:19	28	8	2	8	2	2	17	4	4	4	4	5	1	1	4	1	3	1	5	5	4	3	2	3	2	3	3	3	3	3	3	3	3	2	1	2	1	1	4	2	4	1	3	2	3	3	1	2	2
4/28/2020 10:42:36	28	8	1	9	2	6		4	4	4	4	4	3	2	4	1	3			5	3	3	3	3	2	3	3	3			2	3	2			1	1	1	3	3	2	4	1	4	2	4	1	3	2
4/28/2020 10:42:47	28	8	1	6	2	1	13	4	3	3	4	4	3	4	3	3	3	1	4	4	4	3	2	3	3	4	4	3	3	3	2	3	2	2	2	1	1	1	2	2	2	3	3	2	2	3	2	2	2
4/28/2020 10:49:42	28	8	2	4	1	5		4	3	3	3			3	3	3	3			3	3	3	2	3	1		1	3			2	3	4			4	4	1	3	1	3	2	2	1	1	2	2	1	2
4/28/2020 10:52:11	28	8	1	7	2	1	13	4	4	4	4	1	4	1	3	1	3	1	5	5	4	4	2	2	3	2	3	2	3	2	2	3	2	2	2	1	2	2	4	2	3	2	4	2	2	3	2	2	1
4/28/2020 10:56:31	28	8	2	4	1	1	15	4	3	2	3			1	4	1	3	1	4	5	4	4	1	2	3		2	2	3	2	2	2	2	2	2	1	1	2	4	2	3	2	2	2	2	2	2	2	3
4/28/2020 11:07:45	28	8	1	6	1	1	9	3	3	2	2			4	3	1	3	1	4	4	3	3	2	3	2		3	3	3	3	2	2	4	2	4	3	1	2	4	2	2	2	2	3	1	2	2	2	2
4/28/2020 11:10:58	28	8	2	1	2	2	8	2	1	2	2	2	4	4	3	1	3	2	3	5	3	4	2	3	3	2	3	3	3	3	2	3	1	1	2	1	1	3	3	3	2	3	3	2	2	2	3	2	3
4/28/2020 11:15:44	28	8	2	3	2	1	17	4	4	4	4	4	3	3	4	3	3	3	3	4	3	3	3	4	3	3	3	3	4	3	1	2	3	2	1	1	1	1	3	3	2	3	2	2	2	2	2	1	3
4/28/2020 11:30:00	28	8	2	7	2	2	17	3	2	3	4	5	3	1	5	1	4	1	4	5	5	3	2	2	3	3	3	3	3	3	2	3	4	1	1	1	1	1	4	3	2	3	4	2	1	3	2	2	3
4/28/2020 11:44:20	28	8	1	5	1	1	16	3	3	2	4			1	4	1	4	1	4	5	5	3	1	1	1		3	2	2	1	1	1	4	3	4	4	2	4	4	1	4	2	4	1	1	1	4	1	4
4/28/2020 11:49:57	28	8	1	3	1	1	10	4	3	3	4			1	2	1	2	1	5	5	5	5	2	2	3		3	2	2	4	3	3	3	3	3	1	3	4	3	1	3	1	2	1	3	1	4	1	4
4/28/2020 11:55:53	28	8	2	6	2	1	11	4	4	4	4	5	3	4	3	1	3	1	4	5	4	3	2	4	3	2	2	3	3	3	2	4	2	2	2	1	1	2	4	2	3	2	4	2	2	3	2	3	2
4/28/2020 11:57:46	28	8	2	7	2	1	15	4	4	4	4	4	3	4	4	1	3	1	4	5	3	3	3	4	3	3	3	3	3	3	3	4	1	1	1	1	1	1	4	4	3	3	3	2	2	3	2	2	2
4/28/2020 11:59:27	28	8	2	9	1	6		3	2	1	1			1	4	2	4			4	4	3	3	4	3		3	3			3	3	1			1	2	1	2	3	2	2	1	3	1	3	2	3	2
4/28/2020 12:00:11	28	8	1	5	2	1	2	4	4	4	4	5	3	1	5	1	4	1	5	5	5	5	2	4	4	4	4	3	4	4	2	3	4	1	3	3	1	2	4	3	3	2	2	2	2	2	2	2	2
4/28/2020 12:03:00	28	8	2	7	2	1	15	4	4	4	3	5	3	5	3	5	3	3	4	5	3	1	3	4	3	3	3	3	3	3	1	3	1	1	1	1	1	1	4	2	2	2	2	2	1	4	1	4	1
4/28/2020 12:03:29	28	8	2	3	2	1	17	4	2	3	4	3	3	1	4	1	4	1	1	4	4	5	2	3	2	4	3	3	3	2	3	3	4	3	3	3	3	3	4	4	3	3	2	3	3	3	2	2	3
4/28/2020 12:04:21	28	8	1	8	2	1	2	4	1	1	4	5	1	1	3	1	3	1	5	4	1	3	3	3	3	3	3	2	3	3	4	3	4	4	4	4	3	3	4	2	2	4	2	4	2	4	1	4	1
4/28/2020 12:04:23	28	8	2	3	2	3	8	2	2	1	2	5	3	3	4	2	4	1	2	4	4	4	2	2	2	4	4	3	2	2	2	2	3	2	2	2	1	2	2	2	3	2	2	1	2	1	1	1	2
4/28/2020 12:06:50	28	8	2	4	1	1	20	4	4	2	3			3	4	1	3	2	4	4	3	5	3	2	3		3	3	3	2	2	3	3	2	2	2	1	2	3	2	3	2	3	1	2	2	2	1	2
4/28/2020 12:08:29	28	8	1	6	2	1	2	4	4	4	4	2	3	2	4	1	4	1	5	5	5	3	4	3	3	3	3	3	4	4	1	2	2	1	2	2	1	1	2	3	2	3	1	3	2	3	2	3	2
4/28/2020 12:10:57	28	8	1	5	2	1	11	4	4	4	4	5	1	1	5	1	5	1	5	5	4	5	2	1	3	3	3	1	3	2	2	2	4	4	4	2	1	2	3	1	4	2	1	1	2	1	4	1	3
4/28/2020 12:11:26	28	8	1	7	1	1	7	4	4	4	4			1	3	1	3	3	3	4	4	2	2	2	3		2	2	3	3	2	4	1	1	1	1	1	2	4	2	3	2	3	2	3	2	2	2	2
4/28/2020 12:12:53	28	8	2	8	2	6		4	3	2	3	3	1	2	4	1	4			5	4	4	3	3	3	3	3	3			4	4	1			1	2	1	4	3	3	3	2	3	2	3	3	3	2
4/28/2020 12:14:18	28	8	1	7	1	6		4	4	4	4			3	3	1	5			5	5	3	2	2	1		3	3			4	4	2			1	2	2	3	4	3	2	1	1	3	2	1	1	2
4/28/2020 12:14:43	28	8	2	4	1	1	17	4	4	4	4			5	5	5	4	4	3	5	4	5	1	4	4		3	4	3	2	2	4	3	3	2	1	2	3	4	2	4	2	3	2	1	3	2	3	1
4/28/2020 12:16:28	28	8	2	6	2	1	4	4	3	3	4	5	1	3	5	2	3	1	5	5	4	4	4	5	3	3	4	3	4	5	4	4	1	1	1	1	1	1	2	3	3	2	2	2	4	3	2	1	2
4/28/2020 12:16:33	28	8	2	5	2	5		4	3	3	2	2	1	1	2	2	2			5	5	5	1	4	4	4	2	3			2	2	3			3	2	2	3	2	1	3	3	2	1	2	4	3	1
4/28/2020 12:22:48	28	8	2	7	2	2	17	4	3	2	3	5	1	5	1	3	3	1	4	4	3	3	4	3	4	3	3	3	3	2	2	2	1	1	2	1	1	1	2	4	2	3	1	2	2	3	2	2	2
4/28/2020 12:23:56	28	8	2	5	2	2	3	4	2	2	3	4	3	1	3	1	4	1	1	5	5	4	3	3	3	3	3	3	3	3	2	2	2	2	2	1	1	1	4	2	2	3	1	2	1	4	2	3	2
4/28/2020 12:30:08	28	8	2	4	2	1	5	4	3	3	3	3	3	1	5	1	2	1	5	5	5	4	3	2	3	4	4	3	3	2	3	4	2	2	3	1	1	1	3	3	3	2	2	2	1	2	1	2	2
4/28/2020 12:30:44	28	8	1	9	2	6		3	3	2	1	3	3	2	4	1	2			4	3	3	3	3	4	3	3	3			1	2	1			1	1	1	2	4	2	4	1	3	1	4	2	3	1
4/28/2020 12:39:47	28	8	1	8	2	2	5	4	4	3	4	5	3	1	4	1	4	2	3	5	4	4	2	3	2	2	3	3	3	2	4	4	1	3	1	1	1	3	4	2	4	2	4	2	3	3	2	1	2
4/28/2020 12:40:12	28	8	2	2	2	5		3	3	3	4	5	1	1	5	1	3			5	5	4	2	5	5	4	4	4			3	4	4			3	1	2	2	3	4	2	2	3	3	4	2	4	2
4/28/2020 12:40:13	28	8	2	4	2	1	15	4	3	3	4	3	3	2	3	1	3	2	3	5	4	5	2	2	2	3	3	2	3	2	4	3	1	2	1	1	2	3	3	2	3	1	2	2	2	2	3	2	3
4/28/2020 12:40:59	28	8	1	6	2	1	20	3	3	2	1	3	3	3	3	1	2	3	4	1	3	3	3	2	4	3	3	3	3	3	1	2	1	1	1	1	1	1	2	2	1	2	1	1	1	1	2	2	4
4/28/2020 12:41:19	28	8	2	5	2	2	17	2	2	2	3	4	2	4	1	1	3	1	4	5	5	4	2	1	2	3	3	2	4	3	4	4	2	1	3	1	2	2	3	2	3	2	2	2	3	2	3	1	2
4/28/2020 12:44:24	28	8	1	8	1	6		2	1	1	3			1	4	1	2			4	5	1	1	2	2		1	1			2	3	1			1	1	4	4	2	4	1	3	1	2	2	3	1	2
4/28/2020 12:46:41	28	8	1	8	2	2	20	4	4	3	4	4	3	1	3	1	4	1	5	5	5	4	2	3	3	3	3	4	3	1	4	4	1	2	1	1	1	1	4	3	2	3	4	3	3	4	1	3	2
4/28/2020 12:49:17	28	8	2	5	2	1	20	4	4	4	4	5	1	5	4	1	5	1	5	5	4	1	1	1	4	4	2	2	3	1	2	2	2	2	2	1	1	4	4	3	3	3	3	2	3	2	2	2	3
4/28/2020 12:50:22	28	8	2	3	1	1	9	2	2	4	4			1	3	1	5	3	3	2	4	3	2	2	4		3	3	3	2	2	2	2	1	2	2	1	2	3	3	2	4	2	4	2	4	2	3	2
4/28/2020 12:58:54	28	8	2	4	2	1	17	3	2	4	4	5	3	1	3	2	3	2	4	4	4	3	3	3	4	4	3	3	3	3	2	4	1	1	1	1	2	1	4	2	2	2	2	2	2	2	3	2	2
4/28/2020 13:02:03	28	8	2	4	2	5		4	3	3	3	5	1	2	4	2	3			5	3	2	4	3	3	5	3	3			2	2	2			1	1	1	2	3	1	3	1	2	1	3	1	2	2
4/28/2020 13:03:13	28	8	1	4	2	1	10	4	4	3	3	3	3	1	4	1	4	1	5	5	5	5	2	2	3	3	3	3	3	2	4	4	1	2	1	1	1	1	4	2	3	1	2	2	2	2	3	2	4
4/28/2020 13:03:21	28	8	2	7	2	1	17	4	3	3	4	5	3	4	4	1	3	1	5	5	3	2	2	4	2	3	3	2	3	5	2	2	2	1	1	1	1	1	2	3	2	2	2	3	2	3	2	3	2
4/28/2020 13:03:26	28	8	2	9	1	6		4	4	1	2			1	4	1	4			5	5	3	4	3	3		3	3			3	3	1			1	1	1	3	3	2	3	2	3	2	3	2	2	2
4/28/2020 13:04:32	28	8	2	4	2	1	20	3	3	3	4	3	3	1	4	2	3	3	1	5	5	5	2	3	2	3	2	2	2	2	3	4	4	4	4	3	2	2	3	2	3	2	3	1	2	1	3	1	4
4/28/2020 13:05:14	28	8	1	5	2	1	20	4	4	4	4	5	3	5	3	1	1	1	1	5	5	3	2	3	1	5	4	2	1	1	2	2	4	4	2	2	2	1	1	2	3	2	3	4	2	2	3	1	3
4/28/2020 13:06:22	28	8	2	4	1	1	14	4	3	3	3			4	4	2	2	2	2	5	4	3	4	4	2		4	3	4	4	2	2	2	2	2	2	1	1	2	4	2	4	1	3	1	3	1	3	2
4/28/2020 13:06:32	28	8	2	4	2	1	17	4	4	4	4	4	4	1	4	2	4	3	3	4	4	2	2	3	4	4	3	3	3	3	1	2	1	2	1	1	1	2	4	3	2	2	2	2	1	3	2	3	1
4/28/2020 13:06:33	28	8	2	4	1	1	17	4	2	2	4			2	4	2	4	1	5	4	4	3	4	2	4		4	3	3	3	1	2	1	1	1	1	1	1	3	2	3	2	3	2	2	3	3	2	2
4/28/2020 13:12:17	28	8	2	6	2	2	20	4	3	4	4	5	1	5	1	1	5	1	5	4	4	5	2	1	3	4	3	4	4	3	2	2	3	1	3	1	1	2	4	1	2	1	1	2	2	2	3	2	2
4/28/2020 13:26:40	28	8	2	6	1	1	13	4	4	4	4			2	2	1	1	4	4	5	4	3	2	4	3		3	3	4	4	2	2	1	1	1	1	1	1	4	3	2	2	2	3	2	3	2	3	1
4/28/2020 13:33:35	28	8	2	3	2	2	17	3	2	4	3	5	2	1	4	1	4	2	3	5	4	3	3	3	2	3	3	4	4	2	2	2	2	2	2	2	1	1	3	2	2	3	2	2	2	3	4	2	4
4/28/2020 13:42:44	28	8	2	4	2	5		4	3	4	4	3	3	2	3	1	3			5	5	4	2	3	3	3	4	4			3	4	2			1	2	1	4	2	4	2	2	2	2	2	4	1	4
4/28/2020 13:44:38	28	8	1	6	2	4		4	3	3	4	5	1	3	3	3	3			4	3	3	1	2	3	3	3	3			2	2	1			1	2	1	3	2	3	2	3	1	2	1	3	1	2
4/28/2020 13:52:16	28	8	2	2	2	3	18	2	2	3	4	5	1	5	5	1	4	1	4	5	5	5	1	2	1	1	4	2	2	1	2	3	4	4	4	3	2	4	4	2	4	2	3	1	4	1	4	1	2
4/28/2020 13:54:27	28	8	1	5	2	1	11	4	3	4	4	5	1	1	5	1	5	1	5	5	5	3	1	2	1	2	2	3	3	1	3	4	4	4	4	2	1	3	4	2	4	1	2	1	1	2	4	1	3
4/28/2020 14:00:57	28	8	2	5	2	1	13	3	3	2	4	4	3	3	3	1	4	1	4	5	5	3	3	2	3	3	4	3	3	3	2	3	2	1	1	1	1	1	4	3	3	3	1	3	2	3	1	2	4
4/28/2020 14:20:25	28	7	1	6	2	6		4	3	2	2	3	3	3	4	2	4			4	4	2	4	2	4	3	3	4			2	3	1			1	1	1	3	3	2	3	1	3	1	2	2	2	2
4/28/2020 14:28:33	28	8	1	5	2	1	13	4	3	3	4	4	1	3	4	2	4	2	4	4	4	3	2	2	2	3	3	3	4	3	2	3	4	3	4	1	1	2	2	2	4	2	2	1	3	2	2	1	3
4/28/2020 14:29:05	28	8	1	6	2	1	4	4	3	4	4	3	3	3	4	1	3	1	4	5	4	3	3	2	3	3	3	3	3	2	3	3	2	1	1	1	2	2	1	3	1	3	2	2	1	3	3	3	2
4/28/2020 14:52:06	28	8	2	5	2	5		4	4	4	4	5	3	5	5	1	2			5	5	5	2	3	3	3	3	3			2	3	1			2	2	1	2	2	3	3	3	2	2	3	2	2	2
4/28/2020 14:59:05	28	8	2	5	2	1	16	4	4	3	4	5	2	1	4	1	4	1	5	5	5	3	2	2	3	3	3	3	2	2	3	3	3	3	3	3	2	2	3	2	4	2	3	2	2	2	4	2	4
4/28/2020 15:14:09	28	8	2	1	1	5		3	3	4	4			1	5	1	4			5	4	4	1	2	1		2	1			2	3	3			1	2	4	4	2	3	1	2	2	4	2	4	1	3
4/28/2020 15:21:06	28	8	2	3	2	1	4	3	2	4	4	4	3	4	4	1	4	1	5	5	4	4	3	3	3	3	3	3	3	4	2	3	2	1	2	1	1	1	2	3	3	3	2	2	3	3	2	3	1
4/28/2020 15:24:25	28	8	2	6	2	4		4	3	3	4	4	4	4	4	2	3			4	3	4	3	2	2	3	4	3			1	2	4			2	1	2	4	2	2	3	1	3	1	2	3	2	3
4/28/2020 15:28:32	28	8	2	6	2	1	16	4	4	4	4	4	3	4	4	3	3	2	2	4	4	4	3	3	3	4	4	3	2	3	2	3	3	2	3	1	1	1	3	2	3	2	3	2	2	3	2	2	2
4/28/2020 15:35:29	28	8	2	7	2	4		4	4	4	4	3	3	4	3	2	3			3	3	3	3	3	3	3	3	3			2	2	1			1	1	2	3	4	1	3	1	2	1	4	1	4	1
4/28/2020 15:36:43	28	8	2	5	1	1	4	3	2	2	2			1	4	1	5	1	5	5	4	4	2	3	3		3	3	4	3	3	3	1	1	1	1	2	2	3	3	2	3	2	2	2	4	2	3	1
4/28/2020 15:42:16	28	8	1	7	2	1	4	4	4	4	4	3	3	4	4	1	1	3	3	5	4	3	3	3	3	3	3	3	3	4	3	4	3	3	3	2	2	2	3	3	2	4	1	3	1	3	1	3	2
4/28/2020 15:43:44	28	8	1	4	2	1	18	4	2	3	4	4	3	3	3	1	4	1	4	4	4	4	2	2	2	3	3	2	2	2	2	2	3	3	2	1	1	2	4	2	3	2	3	2	2	2	3	1	3
4/28/2020 15:47:52	28	8	1	2	1	3	18	4	3	3	4			3	3	1	3	1	4	4	3	3	4	3	5		3	3	3	2	1	2	1	2	1	1	1	2	2	3	3	3	2	2	1	3	1	3	1
4/28/2020 15:54:21	28	8	2	3	2	1	13	4	3	4	4	1	2	1	2	1	2	1	2	1	1	5	1	3	2	2	3	3	2	1	1	4	4	4	4	3	3	3	4	2	4	1	4	1	4	2	2	2	2
4/28/2020 16:04:23	28	8	2	7	2	5		4	4	3	4	5	1	3	3	1	3			4	4	3	3	2	2	3	3	3			1	2	3			3	1	1	4	3	2	3	2	2	2	4	3	3	3
4/28/2020 16:38:01	28	8	2	2	2	4		3	3	3	2	3	3	3	3	2	2			3	3	3	3	3	3	3	3	3			2	2	2			2	2	1	3	3	2	3	2	3	1	2	3	2	2
4/28/2020 16:52:33	28	8	2	2	2	2	14	2	1	2	3	4	3	3	3	3	3	3	3	4	4	3	3	4	3	3	3	3	3	2	2	2	2	1	1	1	1	1	3	3	2	3	1	2	1	3	2	2	2
4/28/2020 17:08:55	28	8	2	8	2	6		3	3	3	4	4	5	2	5	1	1			5	5	3	3	4	3	3	3	3			2	2	2			1	1	1	3	3	2	3	2	3	2	4	1	4	1
4/28/2020 17:18:56	28	8	2	5	2	4		3	2	3	4	5	1	4	4	1	4			4	3	5	2	3	3	4	3	2			2	2	1			1	2	2	2	2	4	2	3	2	3	2	3	1	4
4/28/2020 17:40:21	28	8	2	7	2	1	12	4	4	3	4	3	3	2	3	3	3	3	3	5	5	4	2	3	2	4	4	3	3	2	4	4	3	3	4	1	2	1	3	2	4	1	2	2	4	1	3	1	4
4/28/2020 18:00:34	28	8	1	5	1	1	6	4	2	2	4			1	2	1	2	2	2	5	5	2	2	2	2		3	3	2	5	2	2	4	2	3	2	2	3	4	2	3	2	3	1	3	2	3	1	2
4/28/2020 18:02:41	28	8	1	8	2	6		4	1	2	3	4	3	2	4	1	3			4	4	3	3	3	3	3	3	2			2	3	1			1	1	2	3	3	2	3	1	2	1	3	1	2	2
4/28/2020 18:14:44	28	8	2	6	2	1	17	4	4	1	3	4	3	4	3	1	4	1	4	5	5	1	2	3	3	3	3	3	3	3	3	3	4	4	4	4	4	4	4	2	3	2	3	2	2	2	1	2	1
4/28/2020 19:17:46	28	8	2	6	2	2	16	4	2	4	4	5	1	5	5	1	2	2	4	5	5	5	2	2	3	3	3	3	3	2	2	4	2	3	2	1	1	1	2	2	4	2	3	2	4	2	3	2	3
4/28/2020 19:34:42	28	8	2	5	2	2	17	4	4	4	4	4	3	5	4	1	2	4	3	5	5	1	1	2	3	1	1	1	3	4	2	4	1	1	1	1	2	3	1	1	4	1	4	1	4	2	2	1	4
4/28/2020 19:37:21	28	8	2	5	2	2	16	4	3	3	4	4	1	3	3	1	3	1	4	5	4	5	2	2	3	3	3	2	3	1	1	3	2	3	3	1	2	3	4	2	3	2	3	2	3	3	2	2	2
4/28/2020 19:54:37	28	8	1	7	2	3	2	3	3	4	3	5	5	5	5	5	5	3	3	5	5	3	3	3	2	3	3	2	2	1	2	2	2	2	3	1	1	2	3	2	2	3	2	3	1	4	1	3	1
4/28/2020 20:48:53	28	8	2	4	1	2	14	4	4	4	4			3	3	3	3	3	3	4	3	2	3	3	3		3	3	3	3	2	3	1	1	1	1	1	1	3	3	2	3	1	3	2	2	4	2	3
4/28/2020 22:06:57	28	8	1	7	2	1	4	3	3	4	3	4	3	3	4	2	4	1	5	4	4	3	3	3	3	3	3	3	3	4	2	3	3	2	2	1	2	2	4	2	2	3	2	3	1	3	2	3	2
4/28/2020 22:10:40	28	8	2	5	2	1	7	4	3	1	3	5	4	5	4	3	3	1	3	5	5	3	4	3	2	4	4	3	3	2	2	4	2	1	1	1	1	1	1	4	2	4	2	4	1	2	2	3	2
4/28/2020 22:23:09	28	8	1	6	2	1	15	3	3	4	4	2	4	2	3	1	1	1	5	5	4	4	2	1	4	1	3	2	2	3	2	4	3	2	2	3	2	4	2	2	3	4	2	2	3	2	3	2	3
4/28/2020 22:27:01	28	8	2	7	2	2	16	4	3	3	4	1	5	3	3	1	5	3	3	3	3	5	4	4	1	3	3	3	3	5	2	3	2	1	1	1	1	1	3	2	3	2	2	3	3	3	2	3	2
4/29/2020 7:15:11	29	8	1	5	2	1	20	4	3	4	4	3	3	4	3	2	2	3	3	5	4	3	2	2	2	3	3	2	3	2	4	3	4	4	4	4	2	2	4	2	4	2	3	2	3	3	2	2	3
4/29/2020 7:22:42	29	8	2	7	1	1	20	4	4	4	4			1	4	1	3	3	4	5	1	5	2	2	3		3	3	3	3	2	2	4	2	4	3	1	1	4	2	2	2	2	1	2	1	2	1	4
4/29/2020 7:24:57	29	8	2	5	2	1	14	3	3	4	4	4	3	3	3	4	4	3	3	4	2	3	2	3	4	3	3	3	3	3	2	3	1	1	1	1	2	1	1	2	3	2	2	2	2	1	2	1	3
4/29/2020 7:37:34	29	8	2	4	2	4		4	4	4	4	3	3	1	4	1	4			5	5	5	2	2	2	2	3	3			2	4	1			2	2	2	2	3	3	2	2	2	2	2	2	2	2
4/29/2020 7:49:52	29	8	2	5	2	1	15	4	4	4	4	3	3	4	3	1	3	1	4	5	5	4	2	2	3	3	4	2	3	3	3	4	2	1	1	1	1	1	3	3	3	3	2	2	3	2	3	2	3
4/29/2020 8:38:18	29	8	1	3	2	1	2	4	2	1	3	4	2	3	3	2	4	1	5	4	2	3	2	2	3	4	3	3	4	4	1	2	3	1	3	2	1	1	4	2	2	2	1	2	1	1	2	2	3
4/29/2020 8:38:22	29	8	1	4	2	1	17	4	3	4	4	3	3	1	4	1	5	2	4	5	4	3	3	2	4	3	3	3	3	3	2	2	2	1	1	1	1	1	3	3	2	3	1	3	1	2	3	2	3
4/29/2020 8:54:07	29	8	2	4	1	1	2	4	4	4	4			1	5	1	3	1	5	5	4	3	2	4	2		2	2	1	2	4	4	4	3	4	4	4	2	1	1	4	1	4	1	4	2	4	1	2
4/29/2020 9:17:18	29	8	2	4	2	3	15	4	4	4	4	3	3	1	4	1	4	3	3	5	4	4	2	3	3	3	3	3	3	3	1	2	1	1	1	1	1	1	3	3	3	3	2	2	2	3	2	3	2
4/29/2020 9:23:05	29	8	2	8	1	1	14	4	4	3	4			2	4	1	4	3	3	5	3	4	3	3	3		3	3	3	3	4	4	4	4	4	4	3	1	4	3	4	3	2	3	2	3	1	3	1
4/29/2020 9:24:34	29	8	2	3	1	1	16	1	1	3	3			4	5	2	5	1	5	4	4	5	3	2	3		4	3	4	4	2	2	1	1	1	1	1	1	2	2	2	3	2	3	1	3	3	1	3
4/29/2020 9:35:54	29	8	2	5	2	1	14	1	1	2	4	4	3	1	5	1	3	1	5	5	5	3	4	4	5	3	3	3	3	3	4	4	2	1	2	1	1	1	4	4	3	3	2	2	2	3	1	3	2
4/29/2020 9:50:29	29	8	2	2	1	1	17	4	3	3	4			2	4	1	5	3	3	4	4	4	2	2	3		3	3	3	2	2	2	1	1	1	1	1	2	3	2	2	2	2	2	1	3	2	2	3
4/29/2020 10:00:36	29	8	2	1	2	1	14	4	2	1	2	1	5	2	3	1	2	3	3	5	4	3	2	3	3	2	3	1	3	2	2	3	2	3	3	1	2	3	3	2	3	2	3	1	3	2	3	3	2
4/29/2020 10:18:47	29	8	2	5	2	1	15	4	4	4	4	4	3	4	3	1	3	1	4	5	4	5	1	1	3	3	2	3	3	4	2	4	2	1	2	2	1	2	3	2	4	1	4	2	3	2	4	1	3
4/29/2020 11:29:18	29	8	5	5	2	1	13	4	4	4	4	4	2	3	3	2	4	2	4	5	4	5	2	2	4	2	3	3	3	2	2	2	1	2	1	2	1	2	2	2	4	2	2	1	2	2	4	1	2
4/29/2020 11:44:28	29	2	1	3	1	1	11	4	4	4	4			1	4	1	5	1	5	5	3	5	2	4	3		3	3	3	2	2	2	1	1	1	1	2	2	3	2	2	3	2	2	1	3	2	3	1
4/29/2020 11:51:52	29	8	2	7	2	1	13	4	4	4	4	5	2	3	5	1	4	1	4	5	5	4	3	3	3	5	4	3	3	2	1	1	2	2	1	1	1	2	3	3	2	4	1	3	1	3	4	2	4
4/29/2020 11:53:57	29	8	2	4	2	1	16	4	4	4	4	5	2	5	2	1	5	1	5	5	4	5	4	4	4	4	4	4	3	4	2	3	3	1	3	1	2	1	3	3	3	3	3	3	2	3	3	3	2
4/29/2020 12:01:10	29	8	2	6	2	1	14	4	2	4	3	3	3	1	3	1	3	1	2	4	3	3	3	3	3	3	3	3	3	3	2	2	2	2	3	3	2	2	3	2	2	2	1	2	2	3	1	2	1
4/29/2020 12:10:44	29	8	2	7	2	1	15	3	2	2	3	4	3	3	3	2	2	2	4	4	4	4	2	2	3	4	3	3	4	3	1	3	2	2	1	1	1	1	2	3	2	3	2	3	1	2	3	3	3
4/29/2020 12:23:07	29	8	2	8	2	6		4	3	4	4	5	3	1	5	1	4			5	5	3	2	3	2	3	3	3			2	2	1			1	1	1	3	3	2	3	2	3	1	3	2	3	2
4/29/2020 12:33:15	29	8	1	8	2	1	16	3	3	3	3	3	3	3	3	3	3	3	3	3	3	3	3	3	3	3	3	3	3	3	2	2	2	2	1	1	1	1	3	3	2	3	2	3	1	4	2	3	1
4/29/2020 12:42:31	29	8	2	3	1	1	13	4	2	3	4			4	4	2	4	1	2	5	4	4	2	3	3		4	4	3	3	2	4	2	2	2	1	1	2	4	3	2	3	2	2	2	2	3	2	2
4/29/2020 12:47:30	29	8	2	9	2	6		3	3	4	3	5	1	1	4	1	4			5	5	4	4	3	3	4	3	3			2	2	1			1	2	1	2	4	2	2	1	3	1	4	1	3	1
4/29/2020 12:59:00	29	8	2	7	2	1	13	2	4	4	4	5	1	1	5	1	5	1	4	5	5	5	4	3	1	4	4	4	3	2	1	1	4	3	1	1	1	1	3	4	2	4	1	3	1	3	4	2	2
4/29/2020 13:27:47	29	8	1	9	2	3	18	4	3	4	4	4	3	1	5	4	4	1	2	5	5	3	2	3	1	4	3	3	2	3	3	3	3	2	2	1	1	1	4	2	3	2	2	2	3	3	2	3	2
4/29/2020 13:32:14	29	8	2	6	2	1	14	4	3	4	4	3	3	3	3	1	4	1	5	4	3	4	2	2	3	3	3	3	3	2	2	2	3	2	3	2	2	1	4	2	3	2	4	2	2	2	3	2	3
4/29/2020 14:46:30	29	8	2	2	2	2	14	2	2	2	3	3	4	2	4	1	4	1	4	4	4	4	2	2	3	3	3	3	3	2	3	3	3	3	3	1	1	1	2	3	3	2	3	2	2	3	3	2	4
4/29/2020 15:08:26	29	8	1	4	2	2	17	4	4	4	4	4	3	3	3	1	2	4	3	4	3	3	2	4	3	4	4	1	3	2	2	3	4	1	4	4	3	2	4	2	4	2	3	2	2	3	2	2	2
4/29/2020 15:09:19	29	2	2	7	2	3	16	3	3	4	4	1	4	1	2	1	1	1	5	5	5	4	1	2	1	3	2	3	3	1	2	4	4	4	2	3	2	4	4	2	4	1	4	1	4	1	4	1	1
4/29/2020 15:11:41	29	2	1	9	2	6		3	1	2	3	4	1	3	5	1	5			5	3	4	3	3	2	3	3	3			2	2	1			1	1	2	4	3	2	4	2	3	2	3	1	2	1
4/29/2020 15:17:56	29	7	2	7	2	1	14	4	4	3	3	3	3	5	3	3	3	3	5	5	4	4	3	3	3	3	3	3	3	3	2	4	1	1	1	1	1	1	4	4	1	4	1	3	1	4	1	4	2
4/29/2020 15:24:20	29	8	1	8	2	6		4	4	4	4	4	3	4	4	3	4			5	5	3	3	3	3	3	4	3			4	4	4			1	1	1	3	4	2	4	1	4	1	4	1	4	1
4/29/2020 15:35:57	29	4	1	9	2	6		4	3	2	4	4	3	3	4	3	4			4	4	3	3	4	1	3	4	4			3	3	4			1	1	2	3	3	2	3	2	2	2	3	2	3	1
4/29/2020 15:41:56	29	6	2	7	1	2	16	4	4	2	4			5	5	1	4	1	4	5	5	3	2	3	3		3	2	3	4	3	3	1	2	1	1	1	4	3	2	3	2	3	2	4	2	3	2	3
4/29/2020 15:56:37	29	8	2	6	4	1	15	4	3	3	4			5	4	1	1	1	1	5	5	1	3	3	3		3	2	1	1	2	3	1	1	1	1	1	1	3	4	2	4	1	4	1	4	2	4	3
4/29/2020 16:07:07	29	8	2	6	1	1	9	4	4	4	4			1	4	1	4	1	3	5	5	3	2	2	1		4	4	3	1	4	4	4	3	2	1	2	3	4	1	3	2	2	2	3	3	3	3	2
4/29/2020 16:09:11	29	8	2	7	1	2	17	4	4	2	4			2	4	1	3	3	3	4	2	3	3	4	3		3	3	3	3	2	3	2	2	2	1	1	2	4	3	2	2	2	2	2	3	3	2	2
4/29/2020 16:31:15	29	8	5	2	1	1	13	2	2	2	4			2	3	3	3	2	2	5	4	3	1	3	3		3	3	3	2	2	3	2	2	2	1	1	2	2	1	4	2	3	2	3	3	2	2	2
4/29/2020 16:44:35	29	1	2	3	2	2	7	3	3	1	1	3	3	1	4	2	4	2	2	4	4	4	3	4	2	5	5	5	5	4	2	3	3	2	3	3	1	1	3	3	2	3	3	3	2	3	2	3	1
4/29/2020 17:22:20	29	8	2	5	2	1	16	4	3	4	4	5	3	1	5	1	4	1	5	5	5	3	2	3	2	2	3	3	3	3	2	2	2	1	1	1	1	2	3	2	3	2	2	3	2	1	3	2	3
4/29/2020 17:22:30	29	6	1	4	1	5		4	3	4	4			3	3	3	3			4	4	3	4	3	3		3	3			1	4	1			1	1	2	2	1	2	3	4	3	2	2	2	2	2
4/29/2020 18:06:31	29	7	2	8	1	5		3	1	3	3			5	3	1	4			4	3	3	3	3	2		3	3			2	3	3			2	1	1	4	3	2	3	1	2	1	4	2	4	1
4/29/2020 19:06:06	29	4	2	8	2	6		3	2	1	1	5	3	3	4	3	3			5	3	3	3	3	3	3	3	3			4	4	2			2	1	2	3	2	2	2	2	2	1	3	2	2	2
4/29/2020 19:31:55	29	8	2	5	2	5		4	4	4	4	4	3	4	3	2	4			4	2	4	2	3	3	3	3	3			1	1	4			3	1	1	4	2	4	2	2	2	3	3	2	2	2
4/29/2020 19:37:04	29	8	2	8	2	6		4	4	2	2	4	3	1	3	1	3			5	4	2	3	2	2	3	4	3			3	4	2			1	2	2	3	1	3	1	3	2	2	2	3	2	3
4/29/2020 19:48:27	29	8	2	3	2	1	17	4	4	4	4	4	4	1	5	1	4	1	4	5	4	5	1	3	2	3	3	3	3	1	3	4	2	3	2	2	2	2	3	3	4	1	4	1	4	3	2	2	2
4/29/2020 20:50:40	29	2	2	7	2	4		4	4	3	4	3	3	5	3	3	3			5	3	5	3	3	3	3	3	3			3	4	1			1	1	1	3	2	2	3	2	3	1	2	2	1	3
4/29/2020 22:22:53	29	8	1	9	4	6		4	4	3	4			1	4	1	4			5	5	4	4	2	3		2	1			3	3	2			1	1	2	3	2	3	2	2	2	2	1	3	1	1
4/29/2020 22:40:39	29	8	2	7	2	2	15	2	2	3	4	5	2	5	5	1	2	2	2	5	4	2	2	2	3	2	4	2	2	2	2	3	2	1	1	1	1	3	4	2	3	1	3	2	3	1	4	1	3
4/29/2020 23:47:56	29	8	2	7	2	1	15	4	4	2	3	1	4	2	4	1	4	2	5	4	4	4	3	2	3	2	3	3	3	3	1	2	1	1	1	1	1	1	4	3	1	3	1	2	1	3	2	2	2
4/30/2020 4:22:04	30	8	1	9	2	6		4	1	2	4	4	3	1	3	1	4			4	4	4	3	3	4	3	2	4			2	2	2			1	2	2	3	3	2	4	2	3	2	3	3	2	2
4/30/2020 7:12:27	30	7	2	9	2	6		3	3	2	4	5	3	5	5	2	5			5	5	5	2	3	3	2	5	3			2	2	1			1	1	2	3	3	4	3	3	3	1	3	2	2	1
4/30/2020 7:13:57	30	8	2	8	2	5		4	3	4	4	5	3	1	2	1	4			5	5	4	3	3	2	3	2	2			2	2	2			1	1	2	3	4	2	4	1	3	1	4	1	3	1
4/30/2020 9:39:56	30	7	2	7	2	6		4	4	3	4	3	3	1	5	3	3			2	2	3	2	2	3	3	4	3			2	3	2			2	2	1	2	2	2	2	3	2	2	2	2	2	3
4/30/2020 10:50:44	30	8	1	2	1	5		4	3	4	4			5	4	1	4			5	3	5	2	4	2		5	2			2	3	2			1	2	2	3	2	3	2	3	2	2	3	4	2	2
4/30/2020 11:21:09	30	4	2	8	1	6		1	1	1	3			3	3	1	5			5	5	3	4	4	2		3	4			1	4	2			1	1	1	2	3	1	4	1	4	2	4	1	4	2
4/30/2020 12:15:42	30	8	2	6	2	2	16	3	4	3	4	1	4	5	4	1	4	2	3	5	4	4	2	2	2	3	3	3	3	3	2	2	3	1	1	1	1	2	4	2	4	2	2	2	2	1	4	1	4
4/30/2020 14:12:31	30	8	2	7	2	1	15	4	4	4	4	4	3	4	4	1	5	2	4	5	4	3	3	4	2	4	4	4	3	3	2	4	3	2	2	2	1	2	4	2	2	2	3	2	2	2	3	2	2
4/30/2020 17:01:17	30	8	2	2	2	1	15	4	4	3	2	4	3	1	4	1	3	2	4	4	4	4	3	4	4	3	3	3	4	4	1	2	2	1	2	1	1	2	3	3	2	3	2	3	1	3	1	2	1
4/30/2020 18:40:04	30	8	2	5	2	1	13	4	1	3	4	5	1	1	1	1	1	1	1	5	5	5	1	3	4	1	2	3	3	2	2	3	3	2	3	1	1	4	4	1	3	2	4	1	2	3	2	1	3
4/30/2020 19:58:45	30	8	2	9	2	6		3	3	4	4	3	3	2	5	2	5			3	1	3	3	3	3	3	3	3			1	2	1			1	1	1	2	3	3	3	2	2	2	3	1	3	1
[truncated: 26 more columns]
