# Supplementary material for: Change in mental health, physical health, and social relationships during highly restrictive lockdown in the COVID-19 pandemic: evidence from Australia
Source: PeerJ. 2021 Jul 22;9:e11767. doi: 10.7717/peerj.11767 (PMC8310621; doi:10.7717/peerj.11767)
Supplement: Supplemental Information 2 — The data is available in three different formats. [file peerj-09-11767-s002.zip › peerj-57922-Aus_COVID_wellbeing_survey_data_CSV_data_as_text.csv]

RecordedDate	daysinlockdown	My state/territory of residence:	My gender:	My age:	My relationship status:	My employment status: *Note: This question also refers to self-employment. So for example if you work for yourself on full-time basis you would select 'full-time'.	The industry I classify my work as belonging to is: - Selected Choice	Over the past month I have been: - Reading/listening/watching news stories about COVID-19	Over the past month I have been: - Reading/listening/watching official information about COVID-19 (e.g., government, or World Health organisation announcements)	Over the past month I have been: - Talking with people about COVID-19	Over the past month I have been: - Thinking about COVID-19	Over the past month, the changes in my behaviour due to the COVID-19 outbreak: - Spending time interacting with my partner (via phone, email or online)	Over the past month, the changes in my behaviour due to the COVID-19 outbreak: - Spending time interacting with my partner (via phone, email or online)	Over the past month, the changes in my behaviour due to the COVID-19 outbreak: - Spending time interacting with family (face-to-face)	Over the past month, the changes in my behaviour due to the COVID-19 outbreak: - Spending time interacting with family (via phone, email or online)	Over the past month, the changes in my behaviour due to the COVID-19 outbreak: - Spending time interacting with friends (via phone, email or online)	Over the past month, the changes in my behaviour due to the COVID-19 outbreak: - Spending time interacting with friends (via phone, email or online)	Over the past month, the changes in my behaviour due to the COVID-19 outbreak: - Spending time interacting with co-workers (face-to-face)	Over the past month, the changes in my behaviour due to the COVID-19 outbreak: - Spending time interacting with co-workers (via phone, email or online)	Over the past month, the changes in my behaviour due to the COVID-19 outbreak: - Distancing myself from other people	Over the past month, the changes in my behaviour due to the COVID-19 outbreak: - Completely isolating myself from other people	Over the past month, the changes in my behaviour due to the COVID-19 outbreak: - Spending time on social media	Over the past month, the impact on my life due to COVID-19 outbreak: - My mental health	Over the past month, the impact on my life due to COVID-19 outbreak: - My physical health	Over the past month, the impact on my life due to COVID-19 outbreak: - My financial situation	Over the past month, the impact on my life due to COVID-19 outbreak: - My relationship with my partner	Over the past month, the impact on my life due to COVID-19 outbreak: - My relationships with family	Over the past month, the impact on my life due to COVID-19 outbreak: - My relationships with friends	Over the past month, the impact on my life due to COVID-19 outbreak: - My relationships with co-workers	Over the past month, the impact on my life due to COVID-19 outbreak: - My productivity with my work	How concerned are you about each of the following: - Personally catching COVID-19	How concerned are you about each of the following: - My friends or family members catching COVID-19	How concerned are you about each of the following: - Losing personal income because of COVID-19	How concerned are you about each of the following: - Experiencing a negative impact on my productivity at work due to COVID-19	How concerned are you about each of the following: - Losing my job because of COVID-19	How concerned are you about each of the following: - Losing my home because of COVID-19	How concerned are you about each of the following: - Running out of basic necessities (e.g., food) because of COVID-19	How concerned are you about each of the following: - Having my personal relationships suffer due to social distancing practices	How concerned are you about each of the following: - A negative impact on the economy due to COVID-19	Over the past month I have generally been feeling emotionally: - Happy	Over the past month I have generally been feeling emotionally: - Worried	Over the past month I have generally been feeling emotionally: - Calm	Over the past month I have generally been feeling emotionally: - Sad	Over the past month I have generally been feeling emotionally: - Confident	Over the past month I have generally been feeling emotionally: - Afraid	Over the past month I have generally been feeling physically: - Healthy	Over the past month I have generally been feeling physically: - Lethargic	Over the past month I have generally been feeling physically: - Strong	Over the past month I have generally been feeling physically: - Unfit
4/14/2020 14:25:17	14	WA	Male	36-40 years	I am presently in a committed relationship	Full-time	Education and training	A few times per week	A few times per week	About once a day	About once a day	A lot more	Somewhat less	No change	No change	No change	Somewhat more	A lot less	Somewhat more	Somewhat more	Somewhat more	No change	No change	Deteriorated somewhat	No change	Improved somewhat	No change	No change	No change	Deteriorated somewhat	Slightly concerned	Slightly concerned	Slightly concerned	Slightly concerned	Slightly concerned	Slightly concerned	Slightly concerned	Not concerned	Very concerned	Quite a bit	A little bit	Quite a bit	A little bit	Quite a bit	A little bit	A little bit	Quite a bit	A little bit	Quite a bit
4/14/2020 15:02:00	14	WA	Female	41-50 years	I am presently in a committed relationship	Casual	Health care and social assistance	Multiple times every day	About once a day	About once a day	About once a day	Somewhat more	A lot less	A lot less	Somewhat less	A lot less	No change	A lot less	A lot less	A lot more	A lot more	A lot more	Deteriorated a lot	Deteriorated a lot	No change	Deteriorated somewhat	No change	Deteriorated a lot	Deteriorated somewhat	Deteriorated a lot	Slightly concerned	Very concerned	Very concerned	Slightly concerned	Very concerned	Not concerned	Not concerned	Slightly concerned	Slightly concerned	A lot	Quite a bit	A little bit	Quite a bit	A little bit	Not at all	Quite a bit	Quite a bit	A little bit	A little bit
4/14/2020 15:02:47	14	WA	Female	36-40 years	I am presently in a committed relationship	Stay at home parent		About once a day	About once a day	About once a day	Multiple times every day	No change	No change	No change	No change	A lot less	Somewhat more			Somewhat more	Somewhat more	Somewhat more	Deteriorated somewhat	Deteriorated somewhat	No change	Deteriorated a lot	Deteriorated somewhat	Deteriorated somewhat			Slightly concerned	Very concerned	Not concerned			Slightly concerned	Slightly concerned	Extremely concerned	Very concerned	A little bit	Quite a bit	A little bit	Quite a bit	A little bit	Quite a bit	A little bit	A little bit	A little bit	Quite a bit
4/14/2020 15:05:06	14	WA	Female	31-35 years	I am presently in a committed relationship	Full-time	Health care and social assistance	Multiple times every day	About once a day	Multiple times every day	Multiple times every day	No change	No change	A lot more	A lot more	A lot less	Somewhat more	A lot less	A lot more	A lot more	A lot more	A lot more	Deteriorated somewhat	Deteriorated a lot	No change	No change	Deteriorated somewhat	Deteriorated somewhat	No change	Deteriorated somewhat	Not concerned	Slightly concerned	Not concerned	Slightly concerned	Slightly concerned	Not concerned	Slightly concerned	Slightly concerned	Very concerned	Quite a bit	A little bit	Quite a bit	A little bit	Quite a bit	Not at all	Quite a bit	A little bit	Not at all	A lot
4/14/2020 15:08:35	14	WA	Female	22-25 years	I am presently in a committed relationship	Casual	Health care and social assistance	Multiple times every day	A few times per week	Multiple times every day	Multiple times every day	A lot less	A lot more	A lot less	Somewhat more	A lot less	Somewhat more	Somewhat less	Somewhat more	Somewhat more	A lot more	Somewhat more	Deteriorated somewhat	No change	Improved somewhat	No change	No change	No change	No change	No change	Extremely concerned	Extremely concerned	Slightly concerned	Not concerned	Not concerned	Not concerned	Slightly concerned	Slightly concerned	Very concerned	Quite a bit	A lot	A little bit	Quite a bit	A little bit	Quite a bit	A little bit	Not at all	Not at all	A lot
4/14/2020 15:08:59	14	WA	Female	41-50 years	I am presently in a committed relationship	Full-time	Administrative and support services	Multiple times every day	Multiple times every day	Multiple times every day	Multiple times every day	Somewhat more	Somewhat more	A lot more	A lot less	A lot less	A lot more	No change	No change	A lot more	Somewhat more	A lot more	Deteriorated somewhat	Deteriorated somewhat	Deteriorated a lot	No change	No change	No change	No change	Deteriorated somewhat	Slightly concerned	Extremely concerned	Extremely concerned	Very concerned	Extremely concerned	Extremely concerned	Slightly concerned	Very concerned	Very concerned	Quite a bit	Quite a bit	A little bit	A little bit	A little bit	A little bit	A little bit	Quite a bit	A little bit	A little bit
4/14/2020 15:09:02	14	WA	Female	31-35 years	I am presently in a committed relationship	Full-time	Health care and social assistance	Multiple times every day	About once a week or less	Multiple times every day	Multiple times every day	Somewhat more	No change	A lot less	Somewhat more	A lot less	Somewhat more	No change	A lot less	Somewhat more	Somewhat more	A lot more	Deteriorated somewhat	Improved somewhat	No change	Improved somewhat	Improved somewhat	Deteriorated somewhat	No change	No change	Not concerned	Slightly concerned	Not concerned	Not concerned	Not concerned	Not concerned	Not concerned	Not concerned	Extremely concerned	Quite a bit	A little bit	A little bit	Not at all	Quite a bit	Not at all	Quite a bit	A little bit	Quite a bit	A little bit
4/14/2020 15:35:40	14	WA	Male	31-35 years	I am presently in a committed relationship	Full-time	Education and training	Multiple times every day	About once a day	Multiple times every day	Multiple times every day	Somewhat less	No change	Somewhat less	Somewhat more	Somewhat less	Somewhat more	No change	No change	Somewhat more	Somewhat more	Somewhat more	Deteriorated somewhat	Deteriorated somewhat	No change	No change	No change	No change	No change	Deteriorated somewhat	Slightly concerned	Slightly concerned	Not concerned	Slightly concerned	Not concerned	Not concerned	Not concerned	Not concerned	Very concerned	A little bit	Quite a bit	A little bit	A little bit	Quite a bit	Not at all	Quite a bit	A little bit	Quite a bit	A little bit
4/14/2020 15:36:58	14	SA	Male	36-40 years	I am presently in a committed relationship	Full-time	Health care and social assistance	Multiple times every day	Multiple times every day	Multiple times every day	Multiple times every day	Somewhat more	No change	No change	Somewhat more	Somewhat less	No change	A lot less	Somewhat more	Somewhat more	Somewhat more	No change	No change	No change	Deteriorated somewhat	No change	No change	Improved somewhat	Deteriorated somewhat	Improved somewhat	Slightly concerned	Very concerned	Slightly concerned	Slightly concerned	Slightly concerned	Not concerned	Slightly concerned	Not concerned	Very concerned	Quite a bit	A little bit	Quite a bit	A little bit	Quite a bit	Not at all	A little bit	A little bit	A little bit	Quite a bit
4/14/2020 15:40:56	14	WA	Female	22-25 years	I am presently in a committed relationship	Full-time	Construction	About once a day	About once a day	About once a day	Multiple times every day	Somewhat more	No change	No change	No change	No change	No change	A lot less	Somewhat less	A lot more	Somewhat more	Somewhat more	No change	Deteriorated somewhat	No change	Improved somewhat	No change	No change	Improved somewhat	Deteriorated somewhat	Very concerned	Slightly concerned	Very concerned	Slightly concerned	Very concerned	Very concerned	Slightly concerned	Slightly concerned	Extremely concerned	A little bit	Quite a bit	A little bit	Quite a bit	A little bit	A little bit	A little bit	Quite a bit	Not at all	Quite a bit
4/14/2020 15:42:02	14	WA	Female	26-30 years	I am presently in a committed relationship	Full-time	Professional, scientific and technical services	Multiple times every day	Multiple times every day	About once a day	Multiple times every day	A lot more	A lot more	Somewhat less	Somewhat more	A lot less	A lot more	A lot less	A lot more	A lot more	A lot more	A lot more	Deteriorated somewhat	Improved somewhat	Deteriorated a lot	Improved somewhat	Deteriorated somewhat	Improved somewhat	No change	Deteriorated a lot	Not concerned	Very concerned	Extremely concerned	Extremely concerned	Extremely concerned	Extremely concerned	Slightly concerned	Slightly concerned	Extremely concerned	Quite a bit	A lot	Quite a bit	A little bit	A little bit	Quite a bit	Quite a bit	Quite a bit	Quite a bit	A little bit
4/14/2020 15:46:05	14	WA	Female	36-40 years	I am presently in a committed relationship	Stay at home parent		Multiple times every day	Multiple times every day	Multiple times every day	Multiple times every day	A lot more	No change	A lot more	No change	A lot less	A lot more			A lot more	A lot more	A lot more	No change	No change	No change	No change	No change	No change			Extremely concerned	Extremely concerned	Not concerned			Not concerned	Not concerned	Not concerned	Very concerned	Quite a bit	Quite a bit	A little bit	A little bit	A little bit	Quite a bit	Quite a bit	A little bit	Quite a bit	Quite a bit
4/14/2020 15:48:37	14	WA	Female	26-30 years	I am single	Part-time	Health care and social assistance	Multiple times every day	Multiple times every day	Multiple times every day	Multiple times every day			A lot less	Somewhat more	A lot less	Somewhat more	A lot less	A lot less	A lot more	A lot more	A lot more	Deteriorated a lot	Deteriorated a lot	Deteriorated a lot		No change	Deteriorated a lot	Deteriorated a lot	Deteriorated a lot	Not concerned	Extremely concerned	Very concerned	Very concerned	Slightly concerned	Slightly concerned	Slightly concerned	Extremely concerned	Not concerned	Quite a bit	Quite a bit	A little bit	A little bit	Not at all	Quite a bit	Not at all	Quite a bit	Not at all	A lot
4/14/2020 15:50:22	14	WA	Male	26-30 years	I am presently in a committed relationship	Full-time	Public administration and safety	About once a day	About once a day	Multiple times every day	Multiple times every day	No change	No change	Somewhat less	No change	No change	No change	Somewhat less	No change	Somewhat more	Somewhat more	Somewhat more	No change	Deteriorated somewhat	Deteriorated somewhat	No change	Deteriorated somewhat	Deteriorated somewhat	Deteriorated somewhat	Deteriorated somewhat	Slightly concerned	Very concerned	Slightly concerned	Slightly concerned	Not concerned	Not concerned	Slightly concerned	Slightly concerned	Very concerned	A little bit	A little bit	A little bit	A little bit	A little bit	A little bit	Not at all	A little bit	Not at all	Quite a bit
4/14/2020 15:51:03	14	WA	Female	31-35 years	I am presently in a committed relationship	Casual	Professional, scientific and technical services	Multiple times every day	Multiple times every day	Multiple times every day	Multiple times every day	Somewhat more	A lot less	A lot less	Somewhat more	A lot less	Somewhat more	A lot less	No change	A lot more	A lot more	A lot more	No change	No change	Deteriorated somewhat	No change	No change	No change	Deteriorated somewhat	No change	Slightly concerned	Extremely concerned	Slightly concerned	Slightly concerned	Extremely concerned	Slightly concerned	Not concerned	Slightly concerned	Very concerned	A little bit	Quite a bit	Quite a bit	Quite a bit	A little bit	Quite a bit	Quite a bit	A little bit	A little bit	A little bit
4/14/2020 15:51:12	14	WA	Male	31-35 years	I am presently in a committed relationship	Full-time	Mining	Multiple times every day	Multiple times every day	Multiple times every day	Multiple times every day	Somewhat less	No change	A lot less	Somewhat more	A lot less	A lot more	A lot less	A lot more	A lot more	Somewhat more	A lot more	No change	Deteriorated somewhat	Improved somewhat	Deteriorated somewhat	No change	No change	No change	No change	Not concerned	Not concerned	Very concerned	Very concerned	Slightly concerned	Slightly concerned	Not concerned	Very concerned	Extremely concerned	A little bit	Quite a bit	A little bit	Not at all	Not at all	Not at all	Quite a bit	Not at all	Quite a bit	A little bit
4/14/2020 15:51:43	14	WA	Male	31-35 years	I am presently in a committed relationship	Full-time	Transport, postal and warehousing	Multiple times every day	About once a day	Multiple times every day	Multiple times every day	No change	No change	A lot less	Somewhat more	A lot less	A lot more	Somewhat less	No change	Somewhat more	No change	Somewhat less	Deteriorated somewhat	No change	Deteriorated a lot	Deteriorated somewhat	No change	No change	No change	No change	Very concerned	Extremely concerned	Slightly concerned	Not concerned	Not concerned	Not concerned	Slightly concerned	Slightly concerned	Extremely concerned	A little bit	Quite a bit	A little bit	Quite a bit	Not at all	A lot	A lot	Quite a bit	A lot	Not at all
4/14/2020 15:53:17	14	WA	Female	31-35 years	I am presently in a committed relationship	Full-time	Education and training	Multiple times every day	Multiple times every day	Multiple times every day	Multiple times every day	Somewhat more	No change	A lot less	Somewhat more	A lot less	No change	A lot less	No change	A lot more	Somewhat more	Somewhat more	Deteriorated somewhat	Deteriorated somewhat	Deteriorated somewhat	No change	No change	No change	Deteriorated somewhat	Deteriorated somewhat	Extremely concerned	Extremely concerned	Slightly concerned	Slightly concerned	Slightly concerned	Slightly concerned	Slightly concerned	Very concerned	Very concerned	A little bit	Quite a bit	A little bit	A little bit	A little bit	Quite a bit	Not at all	Quite a bit	Not at all	A lot
4/14/2020 15:56:29	14	WA	Female	26-30 years	I am single	Full-time	Education and training	Multiple times every day	Multiple times every day	About once a day	Multiple times every day			A lot less	Somewhat more	A lot less	A lot more	Somewhat less	No change	A lot more	Somewhat more	No change	Deteriorated somewhat	No change	No change		Deteriorated somewhat	Deteriorated somewhat	Deteriorated somewhat	Deteriorated a lot	Slightly concerned	Very concerned	Slightly concerned	Slightly concerned	Slightly concerned	Slightly concerned	Very concerned	Slightly concerned	Very concerned	Quite a bit	A little bit	A little bit	A little bit	A little bit	A little bit	Quite a bit	A little bit	Quite a bit	Not at all
4/14/2020 15:57:17	14	WA	Female	26-30 years	I am presently in a committed relationship	Stay at home parent		Multiple times every day	About once a day	About once a day	Multiple times every day	No change	Somewhat less	A lot less	Somewhat more	A lot less	Somewhat more			A lot more	Somewhat more	Somewhat more	Deteriorated somewhat	No change	Deteriorated a lot	No change	No change	No change			Very concerned	Very concerned	Extremely concerned			Extremely concerned	Extremely concerned	Extremely concerned	Very concerned	Quite a bit	Quite a bit	A little bit	A little bit	A little bit	A little bit	A little bit	Quite a bit	A little bit	Not at all
4/14/2020 15:58:55	14	WA	Male	26-30 years	I am presently in a committed relationship	Full-time	Education and training	About once a day	About once a day	About once a day	About once a day	Somewhat more	No change	Somewhat less	No change	A lot less	Somewhat more	No change	No change	A lot more	No change	Somewhat more	No change	No change	No change	No change	No change	No change	No change	No change	Slightly concerned	Slightly concerned	Not concerned	Not concerned	Not concerned	Not concerned	Slightly concerned	Slightly concerned	Slightly concerned	A lot	A little bit	A lot	Not at all	Quite a bit	A little bit	Quite a bit	Quite a bit	A little bit	A little bit
4/14/2020 16:06:34	14	WA	Male	31-35 years	I am presently in a committed relationship	Full-time	Professional, scientific and technical services	Multiple times every day	About once a day	Multiple times every day	Multiple times every day	Somewhat more	A lot less	Somewhat less	Somewhat more	A lot less	Somewhat more	A lot less	A lot more	No change	No change	Somewhat less	Deteriorated somewhat	Deteriorated somewhat	Improved somewhat	Improved somewhat	Improved somewhat	No change	No change	Deteriorated somewhat	Slightly concerned	Slightly concerned	Slightly concerned	Slightly concerned	Not concerned	Not concerned	Not concerned	Not concerned	Very concerned	Quite a bit	Quite a bit	A little bit	Not at all	A little bit	Not at all	A little bit	A little bit	Not at all	A little bit
4/14/2020 16:08:33	14	VIC	Female	41-50 years	I am presently in a committed relationship	Full-time	Health care and social assistance	Multiple times every day	Multiple times every day	Multiple times every day	Multiple times every day	A lot more	No change	A lot more	No change	A lot less	A lot more	Somewhat less	No change	A lot more	A lot more	A lot more	No change	Deteriorated somewhat	Deteriorated somewhat	No change	Improved somewhat	Deteriorated somewhat	No change	No change	Extremely concerned	Extremely concerned	Extremely concerned	Extremely concerned	Extremely concerned	Extremely concerned	Very concerned	Extremely concerned	Extremely concerned	A lot	A lot	A little bit	Quite a bit	A little bit	A lot	A little bit	A little bit	A little bit	Quite a bit
4/14/2020 16:09:00	14	WA	Male	36-40 years	I am presently in a committed relationship	Unemployed		About once a day	About once a week or less	About once a day	Multiple times every day	Somewhat more	Somewhat less	A lot more	No change	No change	No change			A lot more	A lot more	No change	Deteriorated somewhat	Deteriorated somewhat	Deteriorated a lot	No change	No change	No change			Very concerned	Very concerned	Extremely concerned			Extremely concerned	Very concerned	Very concerned	Very concerned	A little bit	A little bit	A little bit	A little bit	Not at all	A little bit	Not at all	A lot	Not at all	A lot
4/14/2020 16:09:30	14	VIC	Female	26-30 years	I am presently in a committed relationship	Full-time	Other (please specify)	Multiple times every day	A few times per week	About once a day	About once a day	A lot more	A lot less	Somewhat more	Somewhat more	Somewhat less	Somewhat more	A lot more	No change	Somewhat more	Somewhat more	No change	No change	Deteriorated somewhat	Improved somewhat	No change	No change	No change	No change	No change	Not concerned	Slightly concerned	Very concerned	Very concerned	Extremely concerned	Not concerned	Not concerned	Not concerned	Slightly concerned	A little bit	Quite a bit	A little bit	Quite a bit	A little bit	Quite a bit	Not at all	A lot	Not at all	A lot
4/14/2020 16:12:48	14	WA	Female	22-25 years	I am presently in a committed relationship	Part-time	Education and training	A few times per week	A few times per week	About once a day	A few times per week	A lot more	No change	Somewhat less	A lot more	A lot less	Somewhat more	Somewhat less	A lot less	Somewhat more	No change	A lot more	Improved somewhat	Deteriorated somewhat	Deteriorated a lot	No change	No change	No change	No change	Improved somewhat	Slightly concerned	Very concerned	Very concerned	Slightly concerned	Slightly concerned	Slightly concerned	Slightly concerned	Slightly concerned	Slightly concerned	Quite a bit	A little bit	A little bit	A little bit	Quite a bit	A little bit	A little bit	A little bit	Quite a bit	A little bit
4/14/2020 16:13:30	14	WA	Female	31-35 years	I am presently in a committed relationship	Part-time	Retail trade	Multiple times every day	Multiple times every day	Multiple times every day	Multiple times every day	Somewhat less	Somewhat less	A lot less	A lot less	A lot less	A lot less	A lot more	A lot more	A lot more	No change	A lot more	Deteriorated somewhat	No change	No change	Deteriorated a lot	Deteriorated somewhat	Deteriorated somewhat	Improved a lot	Improved a lot	Very concerned	Extremely concerned	Very concerned	Very concerned	Extremely concerned	Extremely concerned	Extremely concerned	Extremely concerned	Extremely concerned	A little bit	A lot	A little bit	A lot	A little bit	A lot	A little bit	A lot	Not at all	A lot
4/14/2020 16:13:40	14	VIC	Female	51-60 years	I am presently in a committed relationship	Full-time	Health care and social assistance	About once a day	About once a day	Multiple times every day	Multiple times every day	No change	No change	Somewhat less	A lot less	A lot less	No change	No change	Somewhat more	A lot more	Somewhat more	Somewhat more	No change	No change	No change	No change	No change	No change	Deteriorated somewhat	Deteriorated somewhat	Slightly concerned	Slightly concerned	Slightly concerned	Slightly concerned	Slightly concerned	Not concerned	Not concerned	Not concerned	Very concerned	A little bit	A lot	A little bit	A little bit	A little bit	A little bit	A lot	Not at all	Quite a bit	A little bit
4/14/2020 16:13:55	14	WA	Male	61-70 years	I am presently in a committed relationship	Part-time	Professional, scientific and technical services	About once a day	About once a week or less	About once a day	About once a day	Somewhat more	No change	No change	Somewhat more	No change	A lot less	No change	Somewhat more	Somewhat more	No change	No change	No change	No change	Deteriorated somewhat	No change	No change	No change	No change	No change	Slightly concerned	Slightly concerned	Not concerned	Slightly concerned	Not concerned	Not concerned	Not concerned	Not concerned	Very concerned	Quite a bit	Not at all	A lot	A little bit	Quite a bit	Not at all	A lot	Not at all	Quite a bit	Not at all
4/14/2020 16:14:15	14	VIC	Female	31-35 years	I am presently in a committed relationship	Part-time	Health care and social assistance	Multiple times every day	About once a day	Multiple times every day	Multiple times every day	No change	No change	A lot less	Somewhat more	A lot less	A lot less	Somewhat more	Somewhat more	A lot less	Somewhat less	Somewhat less	Deteriorated somewhat	Deteriorated somewhat	No change	No change	Deteriorated a lot	Deteriorated somewhat	Deteriorated somewhat	Deteriorated somewhat	Extremely concerned	Extremely concerned	Slightly concerned	Slightly concerned	Slightly concerned	Slightly concerned	Slightly concerned	Very concerned	Very concerned	A little bit	A lot	A little bit	A lot	A little bit	Quite a bit	Not at all	A lot	A little bit	A little bit
4/14/2020 16:14:28	14	VIC	Female	61-70 years	I am single	Unemployed		Multiple times every day	Multiple times every day	A few times per week	Multiple times every day			Somewhat more	Somewhat more	A lot less	A lot more			A lot more	A lot more	No change	No change	No change	No change		No change	No change			Extremely concerned	Extremely concerned	Not concerned			Not concerned	Extremely concerned	Not concerned	Extremely concerned	A lot	Quite a bit	Quite a bit	A little bit	Quite a bit	A little bit	A little bit	Quite a bit	A little bit	Quite a bit
4/14/2020 16:15:00	14	WA	Female	51-60 years	I am presently in a committed relationship	Stay at home parent		Multiple times every day	Multiple times every day	Multiple times every day	Multiple times every day	Somewhat more	No change	A lot less	Somewhat more	A lot less	Somewhat more			A lot more	A lot more	A lot more	Deteriorated somewhat	Deteriorated somewhat	No change	No change	No change	No change			Slightly concerned	Very concerned	Slightly concerned			Not concerned	Slightly concerned	Not concerned	Very concerned	Quite a bit	Quite a bit	A little bit	Quite a bit	Not at all	Quite a bit	A little bit	Quite a bit	Not at all	A little bit
4/14/2020 16:17:52	14	WA	Female	22-25 years	I am presently in a committed relationship	Full-time	Education and training	Multiple times every day	Multiple times every day	Multiple times every day	Multiple times every day	Somewhat more	No change	A lot less	Somewhat more	A lot less	No change	Somewhat less	No change	A lot more	A lot more	A lot more	Deteriorated somewhat	No change	No change	No change	No change	No change	Deteriorated somewhat	Deteriorated somewhat	Not concerned	Very concerned	Slightly concerned	Very concerned	Slightly concerned	Slightly concerned	Very concerned	Very concerned	Extremely concerned	Quite a bit	A lot	A little bit	Quite a bit	A little bit	Quite a bit	Quite a bit	A little bit	Quite a bit	Not at all
4/14/2020 16:18:25	14	WA	Female	26-30 years	I am single	Part-time	Retail trade	About once a week or less	About once a week or less	About once a week or less	About once a week or less			A lot less	No change	A lot less	Somewhat more	A lot less	No change	A lot more	A lot more	A lot more	Deteriorated somewhat	Deteriorated somewhat	Deteriorated somewhat		No change	No change	No change	No change	Slightly concerned	Very concerned	Extremely concerned	Extremely concerned	Extremely concerned	Extremely concerned	Very concerned	Extremely concerned	Extremely concerned	A little bit	Quite a bit	A little bit	Quite a bit	A little bit	A little bit	Quite a bit	A little bit	A little bit	Not at all
4/14/2020 16:22:11	14	WA	Female	51-60 years	I am single	Stay at home parent		Multiple times every day	Multiple times every day	Multiple times every day	Multiple times every day			Somewhat more	Somewhat more	A lot less	A lot more			A lot more	A lot more	No change	Improved somewhat	Improved somewhat	Improved a lot		No change	Improved somewhat			Extremely concerned	Extremely concerned	Not concerned			Not concerned	Not concerned	Slightly concerned	Extremely concerned	Quite a bit	Quite a bit	A lot	A little bit	A lot	A little bit	A little bit	A little bit	A little bit	Quite a bit
4/14/2020 16:28:59	14	WA	Female	41-50 years	I am presently in a committed relationship	Part-time	Construction	About once a day	About once a day	About once a day	Multiple times every day	A lot less	A lot more	Somewhat less	No change	A lot less	Somewhat more	No change	No change	A lot more	A lot more	Somewhat more	Deteriorated a lot	No change	Deteriorated somewhat	Deteriorated somewhat	No change	Deteriorated somewhat	No change	No change	Very concerned	Extremely concerned	Very concerned	Slightly concerned	Very concerned	Slightly concerned	Slightly concerned	Very concerned	Very concerned	A little bit	Quite a bit	A little bit	A lot	A little bit	A little bit	A little bit	A little bit	A little bit	A little bit
4/14/2020 16:33:09	14	WA	Female	36-40 years	I am presently in a committed relationship	Casual	Accommodation and food services	Multiple times every day	Multiple times every day	Multiple times every day	Multiple times every day	Somewhat more	Somewhat more	Somewhat less	Somewhat more	Somewhat less	No change	Somewhat less	A lot less	A lot more	No change	Somewhat less	Improved somewhat	Improved somewhat	Deteriorated somewhat	Deteriorated somewhat	No change	No change	No change	Deteriorated somewhat	Slightly concerned	Slightly concerned	Very concerned	Very concerned	Very concerned	Not concerned	Not concerned	Not concerned	Very concerned	A lot	Not at all	Quite a bit	Not at all	A lot	Not at all	A little bit	A lot	Not at all	A little bit
4/14/2020 16:36:07	14	WA	Female	41-50 years	I am presently in a committed relationship	Full-time	Education and training	Multiple times every day	Multiple times every day	Multiple times every day	Multiple times every day	Somewhat more	Somewhat more	Somewhat more	Somewhat more	A lot less	Somewhat more	No change	No change	A lot more	No change	Somewhat more	Deteriorated somewhat	No change	Deteriorated somewhat	No change	No change	No change	No change	Deteriorated somewhat	Slightly concerned	Slightly concerned	Very concerned	Very concerned	Not concerned	Not concerned	Not concerned	Not concerned	Extremely concerned	Quite a bit	A little bit	A little bit	A little bit	A little bit	A little bit	Quite a bit	A little bit	A little bit	A little bit
4/14/2020 16:37:29	14	QLD	Male	31-35 years	I am presently in a committed relationship	Casual	Public administration and safety	Multiple times every day	Multiple times every day	Multiple times every day	Multiple times every day	Somewhat less	No change	No change	No change	Somewhat less	A lot more	A lot more	No change	A lot more	A lot more	A lot less	Improved somewhat	Improved somewhat	Improved a lot	Improved somewhat	Improved somewhat	Improved somewhat	Improved a lot	Improved a lot	Not concerned	Very concerned	Not concerned	Slightly concerned	Not concerned	Not concerned	Not concerned	Not concerned	Extremely concerned	A lot	A little bit	Quite a bit	A little bit	Quite a bit	A little bit	Quite a bit	A little bit	A little bit	A little bit
4/14/2020 16:38:18	14	WA	Female	26-30 years	I am presently in a committed relationship	Full-time	Health care and social assistance	About once a week or less	About once a week or less	Multiple times every day	Multiple times every day	Somewhat more	No change	A lot less	Somewhat more	Somewhat less	Somewhat less	Somewhat less	A lot more	A lot more	Somewhat more	Somewhat more	Deteriorated somewhat	Improved somewhat	No change	Deteriorated somewhat	No change	Deteriorated somewhat	No change	Deteriorated somewhat	Not concerned	Extremely concerned	Not concerned	Slightly concerned	Not concerned	Not concerned	Not concerned	Slightly concerned	Slightly concerned	A little bit	A little bit	A little bit	A little bit	A little bit	A little bit	A little bit	Quite a bit	A little bit	Quite a bit
4/14/2020 16:40:51	14	WA	Male	26-30 years	I am single	Unemployed		Multiple times every day	Multiple times every day	About once a day	Multiple times every day			Somewhat more	A lot less	A lot less	A lot less			A lot more	A lot more	A lot more	Deteriorated a lot	Deteriorated a lot	Deteriorated a lot		Deteriorated a lot	Deteriorated a lot			Not concerned	Slightly concerned	Extremely concerned			Very concerned	Extremely concerned	Extremely concerned	Extremely concerned	Not at all	A lot	A little bit	A lot	Not at all	A lot	Not at all	A lot	Not at all	A lot
4/14/2020 16:41:05	14	WA	Female	31-35 years	I am presently in a committed relationship	Full-time	Professional, scientific and technical services	About once a day	About once a day	A few times per week	Multiple times every day	Somewhat more	No change	A lot less	Somewhat more	A lot less	Somewhat more	A lot less	A lot more	A lot more	A lot more	No change	Deteriorated somewhat	Deteriorated somewhat	Deteriorated a lot	No change	Deteriorated somewhat	Deteriorated somewhat	No change	No change	Slightly concerned	Extremely concerned	Extremely concerned	Very concerned	Extremely concerned	Extremely concerned	Slightly concerned	Not concerned	Not concerned	A little bit	Quite a bit	Not at all	A little bit	A little bit	Not at all	Quite a bit	A little bit	Quite a bit	Not at all
4/14/2020 16:41:18	14	WA	Female	51-60 years	I am presently in a committed relationship	Stay at home parent		About once a day	About once a day	Multiple times every day	Multiple times every day	No change	Somewhat more	No change	Somewhat more	Somewhat less	Somewhat more			A lot more	No change	No change	No change	No change	Improved somewhat	No change	No change	Deteriorated somewhat			Slightly concerned	Very concerned	Not concerned			Not concerned	Not concerned	Slightly concerned	Very concerned	Quite a bit	A little bit	Quite a bit	A little bit	Quite a bit	A little bit	A little bit	Quite a bit	A little bit	A little bit
4/14/2020 16:41:48	14	WA	Male	61-70 years	I am presently in a committed relationship	Full-time	Other (please specify)	Multiple times every day	About once a week or less	About once a day	About once a day	A lot more	A lot less	A lot less	Somewhat more	A lot less	Somewhat less	A lot less	A lot less	A lot more	A lot more	Somewhat more	Deteriorated somewhat	Deteriorated somewhat	Deteriorated a lot	Deteriorated somewhat	No change	No change	Deteriorated a lot	Deteriorated a lot	Slightly concerned	Very concerned	Extremely concerned	Extremely concerned	Very concerned	Slightly concerned	Not concerned	Slightly concerned	Extremely concerned	A little bit	A little bit	Quite a bit	A little bit	A little bit	Not at all	Quite a bit	A little bit	A little bit	A little bit
4/14/2020 16:47:38	14	WA	Female	36-40 years	I am presently in a committed relationship	Part-time	Education and training	A few times per week	A few times per week	About once a week or less	Multiple times every day	Somewhat more	No change	A lot more	A lot more	A lot less	Somewhat more	A lot less	A lot less	A lot more	A lot more	Somewhat more	Deteriorated somewhat	Deteriorated a lot	No change	No change	No change	No change	No change	Deteriorated somewhat	Slightly concerned	Slightly concerned	Slightly concerned	Slightly concerned	Very concerned	Not concerned	Not concerned	Slightly concerned	Very concerned	A little bit	Quite a bit	A little bit	A little bit	A little bit	A little bit	Not at all	A lot	A little bit	A lot
4/14/2020 16:51:28	14	WA	Male	31-35 years	I am presently in a committed relationship	Full-time	Other (please specify)	Multiple times every day	Multiple times every day	Multiple times every day	Multiple times every day	No change	No change	No change	Somewhat less	A lot less	A lot less	A lot less	Somewhat less	A lot more	A lot more	Somewhat less	No change	No change	No change	No change	No change	Deteriorated somewhat	No change	No change	Not concerned	Not concerned	Very concerned	Not concerned	Very concerned	Not concerned	Not concerned	Not concerned	Slightly concerned	A little bit	Not at all	A lot	Not at all	A lot	A little bit	A lot	Not at all	A lot	Not at all
4/14/2020 16:53:10	14	WA	Male	26-30 years	I am presently in a committed relationship	Full-time	Transport, postal and warehousing	Multiple times every day	About once a day	Multiple times every day	Multiple times every day	No change	No change	Somewhat less	Somewhat more	A lot less	Somewhat more	No change	No change	Somewhat more	No change	No change	No change	No change	No change	No change	No change	No change	No change	Improved somewhat	Slightly concerned	Very concerned	Extremely concerned	Slightly concerned	Extremely concerned	Slightly concerned	Slightly concerned	Not concerned	Extremely concerned	A little bit	Quite a bit	A little bit	A little bit	A little bit	A little bit	A lot	A little bit	A lot	A little bit
4/14/2020 16:54:21	14	WA	Female	51-60 years	I am presently in a committed relationship	Full-time	Information media and telecommunications	About once a day	About once a day	A few times per week	Multiple times every day	No change	No change	Somewhat less	No change	Somewhat less	No change	No change	No change	A lot more	A lot more	Somewhat less	Deteriorated somewhat	No change	Deteriorated a lot	No change	No change	No change	No change	Improved somewhat	Slightly concerned	Very concerned	Very concerned	Very concerned	Extremely concerned	Very concerned	Not concerned	Not concerned	Extremely concerned	A little bit	A lot	Quite a bit	A lot	A little bit	A lot	A little bit	A little bit	A little bit	A little bit
4/14/2020 16:57:19	14	NSW	Female	61-70 years	I am presently in a committed relationship	Stay at home parent		About once a day	About once a day	About once a day	Multiple times every day	No change	No change	Somewhat less	Somewhat more	A lot less	Somewhat more			A lot more	Somewhat more	A lot more	No change	Deteriorated somewhat	No change	No change	No change	No change			Extremely concerned	Very concerned	Not concerned			Not concerned	Slightly concerned	Not concerned	Slightly concerned	A little bit	A little bit	A little bit	A little bit	A little bit	Not at all	Quite a bit	A little bit	A little bit	A lot
4/14/2020 16:57:45	14	NSW	Female	71 years or older	I am presently in a committed relationship	Casual	Education and training	About once a day	About once a day	About once a day	About once a day	A lot more	A lot less	Somewhat more	Somewhat more	A lot less	Somewhat more	A lot less	No change	A lot more	Somewhat more	Somewhat more	No change	Deteriorated somewhat	Improved somewhat	Improved somewhat	No change	Deteriorated somewhat	Deteriorated somewhat	No change	Extremely concerned	Extremely concerned	Slightly concerned	Not concerned	Not concerned	Very concerned	Slightly concerned	Slightly concerned	Extremely concerned	Quite a bit	A little bit	Quite a bit	A little bit	A little bit	A little bit	Quite a bit	A little bit	A little bit	A little bit
4/14/2020 16:58:17	14	WA	Female	51-60 years	I am single	Casual	Arts and recreation services	About once a day	About once a day	A few times per week	About once a day			Somewhat less	No change	A lot less	A lot less	A lot less	A lot less	A lot more	A lot more	Somewhat more	Deteriorated somewhat	No change	Deteriorated somewhat		No change	No change	No change	Deteriorated a lot	Very concerned	Very concerned	Slightly concerned	Very concerned	Not concerned	Not concerned	Not concerned	Slightly concerned	Extremely concerned	Not at all	Quite a bit	A little bit	Quite a bit	A little bit	Quite a bit	Not at all	Quite a bit	A little bit	A lot
4/14/2020 17:00:34	14	WA	Female	36-40 years	I am presently in a committed relationship	Stay at home parent		Multiple times every day	About once a day	Multiple times every day	Multiple times every day	Somewhat more	No change	Somewhat more	No change	A lot less	No change			Somewhat more	Somewhat more	Somewhat more	Deteriorated somewhat	No change	Deteriorated somewhat	No change	No change	Deteriorated somewhat			Slightly concerned	Slightly concerned	Slightly concerned			Not concerned	Slightly concerned	Slightly concerned	Slightly concerned	A little bit	Quite a bit	A little bit	A little bit	A little bit	A little bit	A little bit	Quite a bit	A little bit	Quite a bit
4/14/2020 17:01:29	14	WA	Male	31-35 years	I am single	Full-time	Arts and recreation services	Multiple times every day	Multiple times every day	Multiple times every day	Multiple times every day			No change	No change	A lot less	Somewhat more	A lot less	Somewhat less	A lot more	Somewhat more	A lot more	Deteriorated somewhat	Improved somewhat	Deteriorated somewhat		No change	No change	No change	No change	Not concerned	Not concerned	Extremely concerned	Slightly concerned	Extremely concerned	Not concerned	Not concerned	Slightly concerned	Extremely concerned	A little bit	Quite a bit	Quite a bit	A little bit	A little bit	A little bit	Quite a bit	A little bit	A little bit	A little bit
4/14/2020 17:02:01	14	WA	Female	22-25 years	I am presently in a committed relationship	Unemployed		Multiple times every day	Multiple times every day	Multiple times every day	Multiple times every day	A lot more	Somewhat more	Somewhat less	Somewhat less	A lot less	Somewhat less			A lot more	A lot more	A lot more	Deteriorated a lot	No change	Deteriorated a lot	Improved a lot	Improved a lot	Improved a lot			Slightly concerned	Extremely concerned	Extremely concerned			Slightly concerned	Slightly concerned	Slightly concerned	Extremely concerned	A little bit	A lot	A little bit	A lot	A little bit	A lot	A little bit	Quite a bit	A little bit	A lot
4/14/2020 17:03:34	14	WA	Male	26-30 years	I am presently in a committed relationship	Full-time	Health care and social assistance	Multiple times every day	About once a day	Multiple times every day	Multiple times every day	No change	No change	Somewhat less	No change	A lot less	Somewhat less	Somewhat less	Somewhat more	Somewhat more	Somewhat more	No change	Deteriorated somewhat	No change	No change	No change	No change	No change	No change	Deteriorated somewhat	Slightly concerned	Slightly concerned	Very concerned	Very concerned	Very concerned	Slightly concerned	Slightly concerned	Slightly concerned	Very concerned	A little bit	Quite a bit	A little bit	A little bit	A little bit	A little bit	A little bit	A little bit	A little bit	A little bit
4/14/2020 17:03:58	14	WA	Female	51-60 years	I am presently in a committed relationship	Casual	Retail trade	About once a day	About once a week or less	Multiple times every day	About once a day	No change	No change	Somewhat less	Somewhat more	A lot less	A lot more	A lot less	A lot more	A lot more	Somewhat more	A lot more	Deteriorated somewhat	Deteriorated somewhat	Deteriorated a lot	No change	No change	Deteriorated somewhat	Deteriorated somewhat	No change	Extremely concerned	Extremely concerned	Extremely concerned	Very concerned	Extremely concerned	Extremely concerned	Extremely concerned	Very concerned	Very concerned	A little bit	A little bit	A little bit	A little bit	A little bit	A little bit	Quite a bit	A little bit	A little bit	Quite a bit
4/14/2020 17:03:59	14	WA	Female	31-35 years	I am presently in a committed relationship	Full-time	Health care and social assistance	A few times per week	About once a week or less	A few times per week	A few times per week	A lot more	No change	No change	A lot more	A lot more	A lot more	No change	No change	A lot more	No change	No change	Deteriorated somewhat	Deteriorated somewhat	Improved somewhat	No change	No change	Deteriorated somewhat	No change	No change	Not concerned	Not concerned	Not concerned	Not concerned	Not concerned	Not concerned	Slightly concerned	Very concerned	Very concerned	A little bit	A little bit	A little bit	Not at all	Quite a bit	Not at all	A little bit	Quite a bit	Not at all	A little bit
4/14/2020 17:04:32	14	WA	Female	26-30 years	I am presently in a committed relationship	Full-time	Education and training	About once a day	About once a day	Multiple times every day	Multiple times every day	A lot more	Somewhat less	A lot less	Somewhat more	A lot less	Somewhat more	A lot more	No change	A lot more	Somewhat more	Somewhat more	No change	Deteriorated somewhat	No change	Improved somewhat	Deteriorated somewhat	Deteriorated somewhat	Improved somewhat	No change	Slightly concerned	Slightly concerned	Slightly concerned	Not concerned	Not concerned	Not concerned	Slightly concerned	Not concerned	Slightly concerned	Quite a bit	A little bit	Quite a bit	Not at all	A little bit	A little bit	A little bit	A lot	Quite a bit	A little bit
4/14/2020 17:10:13	14	WA	Female	51-60 years	I am single	Full-time	Public administration and safety	Multiple times every day	Multiple times every day	Multiple times every day	Multiple times every day			A lot less	A lot more	A lot less	Somewhat more	No change	A lot more	A lot more	A lot more	A lot more	Deteriorated somewhat	No change	No change		Deteriorated a lot	Deteriorated somewhat	No change	Improved a lot	Very concerned	Extremely concerned	Not concerned	Not concerned	Not concerned	Not concerned	Not concerned	Slightly concerned	Extremely concerned	A little bit	Quite a bit	Quite a bit	A little bit	Quite a bit	A little bit	Quite a bit	Quite a bit	A little bit	Quite a bit
4/14/2020 17:10:26	14	WA	Female	26-30 years	I am presently in a committed relationship	Casual	Education and training	About once a week or less	About once a week or less	A few times per week	A few times per week	Somewhat less	No change	A lot less	Somewhat more	A lot less	A lot more	A lot less	No change	A lot more	A lot more	Somewhat more	No change	No change	Deteriorated somewhat	Improved a lot	No change	No change	No change	No change	Slightly concerned	Slightly concerned	Not concerned	Not concerned	Not concerned	Not concerned	Not concerned	Not concerned	Slightly concerned	A lot	A little bit	A lot	Not at all	A lot	A little bit	A lot	Not at all	A lot	Not at all
4/14/2020 17:13:04	14	WA	Female	61-70 years	I am presently in a committed relationship	Unemployed		About once a day	About once a day	About once a day	About once a day	No change	No change	No change	No change	No change	No change			A lot more	A lot more	Somewhat more	No change	No change	No change	No change	No change	No change			Extremely concerned	Extremely concerned	Slightly concerned			Extremely concerned	Extremely concerned	Extremely concerned	Extremely concerned	A little bit	A little bit	Quite a bit	Not at all	Quite a bit	A little bit	Quite a bit	A little bit	A little bit	A little bit
4/14/2020 17:13:18	14	WA	Female	61-70 years	I am presently in a committed relationship	Full-time	Agriculture, forestry, and fishing	Multiple times every day	About once a week or less	About once a day	Multiple times every day	No change	No change	A lot less	Somewhat more	A lot less	Somewhat more	A lot less	Somewhat more	A lot more	A lot more	Somewhat more	Deteriorated somewhat	No change	No change	Improved somewhat	No change	No change	No change	No change	Slightly concerned	Extremely concerned	Slightly concerned	Slightly concerned	Not concerned	Not concerned	Not concerned	Slightly concerned	Extremely concerned	Quite a bit	A little bit	Quite a bit	A little bit	A little bit	A little bit	A little bit	Quite a bit	A little bit	Quite a bit
4/14/2020 17:15:42	14	WA	Female	41-50 years	I am presently in a committed relationship	Full-time	Other (please specify)	Multiple times every day	Multiple times every day	Multiple times every day	Multiple times every day	Somewhat more	A lot less	Somewhat more	A lot less	Somewhat more	Somewhat more	A lot less	A lot more	A lot more	Somewhat less	A lot more	No change	No change	Deteriorated somewhat	No change	No change	No change	No change	No change	Very concerned	Extremely concerned	Very concerned	Extremely concerned	Extremely concerned	Extremely concerned	Very concerned	Slightly concerned	Extremely concerned	Quite a bit	Quite a bit	A little bit	A little bit	A little bit	A little bit	A little bit	A little bit	A little bit	A little bit
4/14/2020 17:20:20	14	WA	Female	41-50 years	I am presently in a committed relationship	Part-time	Professional, scientific and technical services	A few times per week	A few times per week	Multiple times every day	About once a day	Somewhat less	Somewhat less	A lot less	No change	A lot less	Somewhat less	A lot less	A lot more	Somewhat more	No change	A lot more	Deteriorated somewhat	No change	No change	No change	Deteriorated somewhat	Deteriorated somewhat	No change	Deteriorated somewhat	Very concerned	Extremely concerned	Slightly concerned	Very concerned	Slightly concerned	Not concerned	Not concerned	Slightly concerned	Very concerned	A little bit	Quite a bit	Quite a bit	Quite a bit	Not at all	Not at all	A little bit	Quite a bit	A little bit	Quite a bit
4/14/2020 17:21:11	14	QLD	Female	26-30 years	I am presently in a committed relationship	Full-time	Financial and insurance services	Multiple times every day	Multiple times every day	Multiple times every day	Multiple times every day	No change	No change	A lot less	Somewhat more	A lot less	Somewhat more	A lot less	Somewhat more	A lot more	Somewhat more	No change	Deteriorated somewhat	No change	Deteriorated somewhat	No change	No change	No change	No change	Deteriorated somewhat	Slightly concerned	Slightly concerned	Slightly concerned	Very concerned	Slightly concerned	Slightly concerned	Slightly concerned	Slightly concerned	Very concerned	A little bit	A lot	A little bit	Quite a bit	Not at all	A little bit	A little bit	A little bit	Not at all	A little bit
4/14/2020 17:22:29	14	WA	Female	51-60 years	I am presently in a committed relationship	Part-time	Health care and social assistance	Multiple times every day	Multiple times every day	A few times per week	About once a day	No change	No change	Somewhat less	Somewhat more	A lot less	A lot more	No change	No change	Somewhat more	No change	No change	No change	No change	No change	No change	No change	No change	No change	No change	Slightly concerned	Slightly concerned	Slightly concerned	Slightly concerned	Not concerned	Not concerned	Not concerned	Not concerned	Very concerned	A lot	A little bit	Quite a bit	A little bit	Quite a bit	A little bit	Quite a bit	A little bit	Quite a bit	A little bit
4/14/2020 17:23:50	14	WA	Female	61-70 years	I am presently in a committed relationship	Unemployed		Multiple times every day	Multiple times every day	A few times per week	Multiple times every day	No change	No change	No change	Somewhat more	Somewhat more	Somewhat more			Somewhat more	A lot less	A lot more	Deteriorated somewhat	No change	Deteriorated somewhat	No change	No change	No change			Not concerned	Very concerned	Very concerned			Slightly concerned	Not concerned	Not concerned	Very concerned	A little bit	Quite a bit	Quite a bit	A little bit	A little bit	Not at all	Quite a bit	A little bit	A little bit	Not at all
4/14/2020 17:28:11	14	WA	Female	26-30 years	I am presently in a committed relationship	Full-time	Education and training	About once a week or less	About once a week or less	About once a day	About once a day	No change	No change	Somewhat more	No change	Somewhat less	Somewhat more	No change	No change	A lot more	No change	Somewhat more	No change	No change	No change	No change	No change	No change	No change	No change	Not concerned	Slightly concerned	Slightly concerned	Not concerned	Not concerned	Not concerned	Not concerned	Not concerned	Slightly concerned	A lot	A little bit	A lot	A little bit	A lot	A little bit	Quite a bit	A little bit	Quite a bit	A little bit
4/14/2020 17:28:41	14	WA	Female	41-50 years	I am presently in a committed relationship	Part-time	Financial and insurance services	Multiple times every day	About once a day	About once a day	Multiple times every day	No change	No change	Somewhat more	No change	A lot less	A lot less	A lot less	A lot less	A lot more	A lot more	Somewhat more	No change	Deteriorated somewhat	No change	No change	No change	No change	No change	No change	Extremely concerned	Extremely concerned	Extremely concerned	Extremely concerned	Not concerned	Not concerned	Not concerned	Not concerned	Very concerned	A little bit	A little bit	A little bit	Quite a bit	A little bit	A little bit	A little bit	Quite a bit	A little bit	Quite a bit
4/14/2020 17:29:04	14	WA	Male	51-60 years	I am presently in a committed relationship	Full-time	Education and training	About once a day	About once a day	About once a day	Multiple times every day	Somewhat more	No change	No change	Somewhat less	A lot less	A lot more	A lot less	A lot more	A lot more	Somewhat more	No change	Deteriorated somewhat	No change	Deteriorated a lot	No change	No change	No change	No change	Deteriorated somewhat	Very concerned	Slightly concerned	Very concerned	Very concerned	Extremely concerned	Very concerned	Not concerned	Not concerned	Very concerned	A little bit	A lot	A little bit	A little bit	A little bit	Quite a bit	A lot	A little bit	Quite a bit	Not at all
4/14/2020 17:30:15	14	WA	Female	51-60 years	I am presently in a committed relationship	Unemployed		About once a day	About once a day	A few times per week	A few times per week	Somewhat more	No change	A lot less	A lot more	A lot less	Somewhat more			A lot more	A lot more	No change	No change	No change	Deteriorated somewhat	No change	No change	No change			Very concerned	Extremely concerned	Extremely concerned			Extremely concerned	Extremely concerned	Slightly concerned	Extremely concerned	A little bit	Quite a bit	A little bit	Quite a bit	A little bit	Quite a bit	Quite a bit	A little bit	A little bit	Not at all
4/14/2020 17:30:19	14	WA	Female	51-60 years	I am presently in a committed relationship	Full-time	Other (please specify)	Multiple times every day	Multiple times every day	About once a day	Multiple times every day	No change	No change	A lot less	Somewhat more	A lot less	No change	No change	No change	Somewhat more	Somewhat more	A lot more	Deteriorated somewhat	Deteriorated somewhat	Deteriorated somewhat	No change	No change	No change	No change	Deteriorated somewhat	Slightly concerned	Slightly concerned	Extremely concerned	Slightly concerned	Extremely concerned	Not concerned	Slightly concerned	Not concerned	Extremely concerned	A little bit	Quite a bit	A little bit	A little bit	A little bit	A little bit	Quite a bit	A little bit	A little bit	Quite a bit
4/14/2020 17:30:48	14	WA	Female	26-30 years	I am presently in a committed relationship	Full-time	Professional, scientific and technical services	About once a day	About once a day	A few times per week	A few times per week	Somewhat more	Somewhat less	A lot less	A lot more	A lot less	Somewhat more	A lot less	A lot more	A lot more	A lot more	Somewhat more	No change	No change	No change	No change	No change	No change	No change	No change	Slightly concerned	Extremely concerned	Slightly concerned	Slightly concerned	Slightly concerned	Slightly concerned	Not concerned	Slightly concerned	Very concerned	Quite a bit	A little bit	Quite a bit	A little bit	Not at all	A little bit	Not at all	A little bit	Not at all	A lot
4/14/2020 17:30:51	14	WA	Female	41-50 years	I am presently in a committed relationship	Casual	Education and training	Multiple times every day	Multiple times every day	Multiple times every day	Multiple times every day	A lot less	Somewhat less	A lot less	Somewhat less	A lot less	Somewhat less	A lot less	Somewhat less	A lot less	A lot more	A lot more	Deteriorated a lot	Deteriorated a lot	Deteriorated somewhat	Deteriorated a lot	Deteriorated somewhat	Deteriorated somewhat	Deteriorated somewhat	Deteriorated a lot	Slightly concerned	Extremely concerned	Extremely concerned	Extremely concerned	Very concerned	Very concerned	Slightly concerned	Extremely concerned	Extremely concerned	A little bit	A lot	A little bit	A lot	A little bit	Quite a bit	Quite a bit	Quite a bit	A little bit	Quite a bit
4/14/2020 17:33:04	14	WA	Female	41-50 years	I am presently in a committed relationship	Casual	Health care and social assistance	A few times per week	A few times per week	A few times per week	A few times per week	A lot more	No change	A lot more	No change	A lot less	Somewhat more	No change	Somewhat more	A lot more	A lot more	Somewhat more	No change	No change	Deteriorated somewhat	No change	No change	No change	No change	Improved somewhat	Not concerned	Slightly concerned	Very concerned	Extremely concerned	Extremely concerned	Extremely concerned	Slightly concerned	Not concerned	Slightly concerned	A lot	A little bit	A lot	A little bit	A little bit	A little bit	A lot	A little bit	A lot	Not at all
4/14/2020 17:33:06	14	WA	Female	31-35 years	I am presently in a committed relationship	Full-time	Health care and social assistance	About once a day	About once a day	A few times per week	About once a day	Somewhat more	A lot less	A lot less	Somewhat more	A lot less	No change	A lot less	No change	A lot more	A lot more	Somewhat more	Deteriorated somewhat	Improved somewhat	Deteriorated somewhat	Improved somewhat	Deteriorated somewhat	Deteriorated somewhat	Deteriorated a lot	Deteriorated a lot	Very concerned	Slightly concerned	Extremely concerned	Extremely concerned	Very concerned	Not concerned	Slightly concerned	Slightly concerned	Extremely concerned	Quite a bit	Quite a bit	A little bit	A little bit	A little bit	A little bit	Quite a bit	Quite a bit	A little bit	A little bit
4/14/2020 17:33:41	14	VIC	Female	22-25 years	I am presently in a committed relationship	Part-time	Health care and social assistance	Multiple times every day	A few times per week	Multiple times every day	Multiple times every day	No change	Somewhat more	A lot less	Somewhat more	A lot less	Somewhat more	No change	No change	Somewhat more	Somewhat more	Somewhat more	Deteriorated somewhat	Deteriorated somewhat	Deteriorated somewhat	No change	Deteriorated somewhat	Deteriorated somewhat	No change	No change	Extremely concerned	Extremely concerned	Extremely concerned	Very concerned	Slightly concerned	Slightly concerned	Very concerned	Very concerned	Very concerned	A little bit	A little bit	Not at all	A little bit	Not at all	A little bit	A little bit	Quite a bit	A little bit	A little bit
4/14/2020 17:34:34	14	WA	Female	22-25 years	I am single	Full-time	Professional, scientific and technical services	About once a day	About once a day	Multiple times every day	Multiple times every day			A lot more	A lot more	A lot less	A lot more	A lot less	A lot more	Somewhat more	A lot more	A lot more	No change	No change	No change		No change	No change	Deteriorated somewhat	Deteriorated somewhat	Not concerned	Very concerned	Not concerned	Slightly concerned	Not concerned	Not concerned	Slightly concerned	Slightly concerned	Slightly concerned	Quite a bit	A little bit	Quite a bit	A little bit	A little bit	A little bit	A lot	Quite a bit	A little bit	A little bit
4/14/2020 17:35:21	14	WA	Female	31-35 years	I am presently in a committed relationship	Stay at home parent		About once a day	About once a day	A few times per week	About once a day	No change	No change	A lot less	A lot more	A lot less	Somewhat more			A lot less	Somewhat more	No change	No change	No change	No change	No change	No change	No change			Very concerned	Very concerned	Not concerned			Not concerned	Not concerned	Not concerned	Slightly concerned	Quite a bit	Quite a bit	A little bit	A little bit	A little bit	A little bit	Quite a bit	A little bit	Quite a bit	Not at all
4/14/2020 17:39:55	14	QLD	Female	26-30 years	I am presently in a committed relationship	Stay at home parent		Multiple times every day	Multiple times every day	About once a day	Multiple times every day	Somewhat more	A lot less	A lot more	No change	A lot less	Somewhat less			A lot more	Somewhat more	A lot more	Deteriorated somewhat	Deteriorated somewhat	No change	Improved somewhat	Improved a lot	Deteriorated somewhat			Slightly concerned	Very concerned	Not concerned			Not concerned	Slightly concerned	Very concerned	Slightly concerned	A little bit	Quite a bit	A little bit	A little bit	Not at all	Quite a bit	Not at all	A lot	A little bit	A lot
4/14/2020 17:41:14	14	WA	Female	26-30 years	I am presently in a committed relationship	Full-time	Health care and social assistance	About once a day	About once a day	About once a day	About once a day	Somewhat more	No change	Somewhat more	Somewhat more	Somewhat more	Somewhat more	No change	No change	Somewhat more	No change	No change	No change	No change	No change	No change	Deteriorated somewhat	No change	No change	Improved somewhat	Slightly concerned	Slightly concerned	Not concerned	Not concerned	Not concerned	Not concerned	Slightly concerned	Slightly concerned	Very concerned	Quite a bit	A little bit	Quite a bit	Not at all	A little bit	A little bit	A little bit	Quite a bit	Quite a bit	A little bit
4/14/2020 17:48:55	14	WA	Female	51-60 years	I am presently in a committed relationship	Full-time	Health care and social assistance	Multiple times every day	Multiple times every day	Multiple times every day	Multiple times every day	A lot more	No change	A lot more	Somewhat more	A lot less	A lot more	Somewhat less	A lot more	A lot more	Somewhat more	No change	No change	No change	No change	No change	Improved somewhat	Improved somewhat	No change	Improved somewhat	Slightly concerned	Very concerned	Very concerned	Slightly concerned	Slightly concerned	Not concerned	Not concerned	Not concerned	Very concerned	Quite a bit	A little bit	Quite a bit	A little bit	Quite a bit	A little bit	A lot	A little bit	A lot	Not at all
4/14/2020 17:48:58	14	WA	Female	22-25 years	I am presently in a committed relationship	Casual	Health care and social assistance	Multiple times every day	Multiple times every day	Multiple times every day	Multiple times every day	A lot more	A lot less	A lot less	Somewhat more	A lot less	Somewhat more	A lot less	No change	A lot more	A lot more	Somewhat more	Deteriorated a lot	Deteriorated somewhat	No change	Improved somewhat	No change	No change	Deteriorated a lot	Deteriorated a lot	Slightly concerned	Slightly concerned	Extremely concerned	Extremely concerned	Extremely concerned	Not concerned	Not concerned	Slightly concerned	Very concerned	A little bit	A lot	Not at all	Quite a bit	Not at all	Quite a bit	Not at all	A little bit	Not at all	Quite a bit
4/14/2020 17:51:26	14	NSW	Female	31-35 years	I am single	Full-time	Financial and insurance services	Multiple times every day	About once a day	About once a day	Multiple times every day			A lot less	Somewhat more	A lot less	A lot more	A lot less	A lot more	A lot more	A lot more	A lot more	Deteriorated a lot	Deteriorated somewhat	Improved somewhat		Improved somewhat	Deteriorated somewhat	Deteriorated somewhat	Deteriorated a lot	Slightly concerned	Extremely concerned	Slightly concerned	Very concerned	Slightly concerned	Not concerned	Slightly concerned	Very concerned	Extremely concerned	Quite a bit	Quite a bit	A little bit	A lot	A little bit	Quite a bit	A lot	A little bit	A little bit	Quite a bit
4/14/2020 17:51:34	14	TAS	Female	41-50 years	I am single	Full-time	Education and training	About once a day	About once a day	About once a day	About once a day			No change	Somewhat more	A lot less	Somewhat more	A lot less	A lot more	A lot more	A lot more	Somewhat more	Improved somewhat	Improved somewhat	Deteriorated somewhat		Improved somewhat	No change	Improved somewhat	Improved somewhat	Slightly concerned	Slightly concerned	Slightly concerned	Not concerned	Not concerned	Not concerned	Not concerned	Not concerned	Slightly concerned	A lot	Quite a bit	A lot	A little bit	Quite a bit	Not at all	Quite a bit	A little bit	Quite a bit	A little bit
4/14/2020 17:52:33	14	WA	Female	31-35 years	I am presently in a committed relationship	Full-time	Health care and social assistance	A few times per week	Multiple times every day	Multiple times every day	Multiple times every day	No change	No change	Somewhat more	No change	A lot less	A lot more	A lot less	A lot more	No change	No change	No change	Deteriorated somewhat	Deteriorated a lot	Deteriorated somewhat	Deteriorated somewhat	Improved somewhat	Deteriorated somewhat	Deteriorated somewhat	Deteriorated somewhat	Very concerned	Very concerned	Extremely concerned	Extremely concerned	Extremely concerned	Slightly concerned	Slightly concerned	Extremely concerned	Very concerned	A little bit	A lot	Not at all	Quite a bit	Not at all	Quite a bit	A little bit	A lot	Not at all	Quite a bit
4/14/2020 17:52:36	14	WA	Female	31-35 years	I am presently in a committed relationship	Part-time	Education and training	About once a day	About once a week or less	Multiple times every day	About once a day	Somewhat more	No change	A lot less	Somewhat more	A lot less	No change	No change	A lot more	Somewhat less	Somewhat more	No change	Deteriorated somewhat	No change	Improved somewhat	No change	No change	No change	No change	No change	Slightly concerned	Very concerned	Slightly concerned	Not concerned	Not concerned	Not concerned	Not concerned	Not concerned	Very concerned	A lot	Quite a bit	A little bit	Quite a bit	A little bit	A little bit	A lot	A little bit	Quite a bit	A little bit
4/14/2020 17:54:03	14	WA	Male	26-30 years	I am single	Full-time	Professional, scientific and technical services	Multiple times every day	Multiple times every day	Multiple times every day	About once a day			A lot more	Somewhat more	A lot less	Somewhat more	A lot less	Somewhat more	A lot more	No change	No change	Deteriorated somewhat	No change	Improved somewhat		Improved somewhat	No change	No change	No change	Slightly concerned	Very concerned	Not concerned	Slightly concerned	Not concerned	Not concerned	Slightly concerned	Slightly concerned	Very concerned	A little bit	Quite a bit	A little bit	Not at all	A little bit	Quite a bit	Quite a bit	Not at all	A little bit	A little bit
4/14/2020 17:56:11	14	WA	Female	41-50 years	I am presently in a committed relationship	Full-time	Education and training	About once a day	About once a day	About once a day	About once a week or less	A lot more	Somewhat less	A lot more	Somewhat more	A lot less	Somewhat less	Somewhat less	Somewhat less	A lot more	Somewhat more	A lot more	Deteriorated somewhat	No change	No change	No change	No change	Deteriorated somewhat	No change	Deteriorated somewhat	Very concerned	Very concerned	Slightly concerned	Slightly concerned	Slightly concerned	Not concerned	Not concerned	Not concerned	Extremely concerned	A little bit	Quite a bit	A little bit	A little bit	Not at all	Quite a bit	A little bit	Quite a bit	Not at all	Quite a bit
4/14/2020 17:57:35	14	QLD	Female	41-50 years	I am presently in a committed relationship	Casual	Retail trade	About once a week or less	About once a week or less	About once a week or less	About once a week or less	No change	No change	Somewhat more	No change	Somewhat less	Somewhat more	Somewhat less	Somewhat less	Somewhat more	A lot less	No change	No change	No change	No change	No change	No change	No change	No change	No change	Slightly concerned	Very concerned	Slightly concerned	Slightly concerned	Slightly concerned	Not concerned	Not concerned	Not concerned	Slightly concerned	Quite a bit	A little bit	Quite a bit	A little bit	A little bit	A little bit	A lot	Not at all	A little bit	A little bit
4/14/2020 17:57:35	14	WA	Male	51-60 years	I am presently in a committed relationship	Full-time	Other (please specify)	Multiple times every day	Multiple times every day	Multiple times every day	Multiple times every day	Somewhat more	No change	Somewhat more	Somewhat more	Somewhat less	No change	A lot less	Somewhat more	A lot more	No change	Somewhat more	No change	No change	No change	No change	No change	Deteriorated somewhat	Deteriorated somewhat	No change	Slightly concerned	Slightly concerned	Not concerned	Not concerned	Not concerned	Not concerned	Not concerned	Not concerned	Slightly concerned	A little bit	A little bit	A little bit	A little bit	A little bit	A little bit	Quite a bit	A little bit	Quite a bit	A little bit
4/14/2020 17:57:49	14	WA	Female	51-60 years	I am presently in a committed relationship	Part-time	Health care and social assistance	Multiple times every day	Multiple times every day	About once a day	Multiple times every day	No change	No change	Somewhat more	Somewhat more	A lot less	Somewhat more	A lot less	Somewhat more	A lot more	Somewhat more	Somewhat more	No change	Improved somewhat	No change	Deteriorated somewhat	No change	No change	No change	No change	Very concerned	Very concerned	Slightly concerned	Not concerned	Not concerned	Not concerned	Slightly concerned	Slightly concerned	Very concerned	Quite a bit	Quite a bit	Quite a bit	Quite a bit	A little bit	A little bit	Quite a bit	A little bit	Quite a bit	Not at all
4/14/2020 17:58:05	14	WA	Female	41-50 years	I am presently in a committed relationship	Full-time	Health care and social assistance	Multiple times every day	Multiple times every day	Multiple times every day	Multiple times every day	A lot less	A lot more	A lot less	A lot more	A lot less	A lot more	A lot more	No change	A lot more	A lot more	A lot less	Deteriorated somewhat	No change	No change	No change	No change	No change	Improved somewhat	No change	Extremely concerned	Extremely concerned	Slightly concerned	Slightly concerned	Not concerned	Slightly concerned	Slightly concerned	Slightly concerned	Very concerned	Quite a bit	Quite a bit	Quite a bit	A little bit	A little bit	A little bit	A lot	A little bit	A lot	Not at all
4/14/2020 17:59:50	14	WA	Male	26-30 years	I am presently in a committed relationship	Full-time	Retail trade	Multiple times every day	About once a week or less	About once a day	Multiple times every day	A lot more	No change	A lot less	A lot more	A lot less	Somewhat more	A lot less	No change	Somewhat more	Somewhat more	Somewhat more	No change	No change	Deteriorated a lot	Improved somewhat	Improved somewhat	Deteriorated somewhat	Deteriorated a lot	Deteriorated a lot	Not concerned	Not concerned	Not concerned	Extremely concerned	Extremely concerned	Slightly concerned	Slightly concerned	Not concerned	Extremely concerned	Quite a bit	Not at all	Quite a bit	Not at all	A little bit	Not at all	A little bit	Quite a bit	A little bit	Not at all
4/14/2020 18:00:39	14	WA	Female	41-50 years	I am presently in a committed relationship	Full-time	Health care and social assistance	Multiple times every day	Multiple times every day	Multiple times every day	Multiple times every day	No change	No change	No change	No change	A lot less	A lot more	No change	No change	A lot more	A lot more	A lot more	Deteriorated somewhat	No change	No change	Deteriorated somewhat	No change	No change	No change	No change	Slightly concerned	Very concerned	Not concerned	Not concerned	Not concerned	Not concerned	Not concerned	Slightly concerned	Very concerned	A little bit	Quite a bit	Not at all	A little bit	Not at all	A little bit	A little bit	Quite a bit	Not at all	A little bit
4/14/2020 18:01:08	14	WA	Female	26-30 years	I am presently in a committed relationship	Full-time	Arts and recreation services	A few times per week	About once a week or less	A few times per week	About once a day	Somewhat more	Somewhat less	Somewhat more	A lot more	A lot less	A lot more	A lot less	A lot more	A lot more	Somewhat more	Somewhat more	Deteriorated somewhat	Improved somewhat	Deteriorated somewhat	Improved somewhat	Improved a lot	Improved somewhat	No change	Deteriorated a lot	Slightly concerned	Very concerned	Slightly concerned	Slightly concerned	Not concerned	Not concerned	Slightly concerned	Slightly concerned	Slightly concerned	A little bit	A little bit	A little bit	Quite a bit	A little bit	A little bit	A little bit	Not at all	Quite a bit	Not at all
4/14/2020 18:01:53	14	WA	Female	71 years or older	Widowed	Unemployed		About once a day	About once a day	Multiple times every day	About once a day			No change	Somewhat more	Somewhat less	Somewhat more			A lot more	Somewhat more	Somewhat more	No change	No change	No change		No change	No change			Slightly concerned	Very concerned	Not concerned			Not concerned	Not concerned	Not concerned	Very concerned	A little bit	A little bit	Quite a bit	A little bit	Quite a bit	Not at all	A little bit	Quite a bit	Quite a bit	A little bit
4/14/2020 18:06:14	14	WA	Female	26-30 years	I am presently in a committed relationship	Casual	Professional, scientific and technical services	A few times per week	A few times per week	About once a day	A few times per week	A lot more	No change	No change	No change	No change	No change	No change	No change	Somewhat more	No change	Somewhat more	Deteriorated somewhat	No change	No change	Improved somewhat	No change	No change	No change	No change	Not concerned	Not concerned	Slightly concerned	Not concerned	Not concerned	Not concerned	Not concerned	Not concerned	Slightly concerned	Quite a bit	A little bit	A little bit	Not at all	A little bit	A little bit	A little bit	Quite a bit	Not at all	A little bit
4/14/2020 18:06:52	14	WA	Female	36-40 years	I am presently in a committed relationship	Casual	Professional, scientific and technical services	Multiple times every day	Multiple times every day	Multiple times every day	About once a day	Somewhat more	No change	A lot less	A lot less	Somewhat less	Somewhat less	A lot less	Somewhat less	A lot more	Somewhat more	A lot more	Improved somewhat	Improved somewhat	Deteriorated somewhat	No change	No change	Deteriorated somewhat	Deteriorated somewhat	Deteriorated a lot	Not concerned	Not concerned	Very concerned	Very concerned	Slightly concerned	Not concerned	Not concerned	Not concerned	Very concerned	Quite a bit	Not at all	A lot	A little bit	A lot	Not at all	Quite a bit	A little bit	A lot	Not at all
4/14/2020 18:07:36	14	WA	Female	22-25 years	I am presently in a committed relationship	Part-time	Administrative and support services	About once a day	About once a day	About once a day	About once a day	Somewhat more	No change	Somewhat less	Somewhat less	Somewhat less	Somewhat less	No change	No change	Somewhat more	No change	No change	No change	No change	No change	No change	Deteriorated somewhat	No change	No change	No change	Slightly concerned	Slightly concerned	Very concerned	Slightly concerned	Slightly concerned	Slightly concerned	Slightly concerned	Very concerned	Not concerned	A little bit	A little bit	A little bit	A little bit	A little bit	A little bit	Not at all	A little bit	A little bit	A little bit
4/14/2020 18:07:47	14	WA	Female	41-50 years	I am presently in a committed relationship	Casual	Other (please specify)	About once a day	A few times per week	Multiple times every day	About once a day	A lot more	A lot more	A lot more	A lot less	A lot less	A lot less	A lot less	A lot less	A lot more	A lot more	No change	Deteriorated somewhat	Improved somewhat	Deteriorated somewhat	No change	No change	No change	No change	Deteriorated a lot	Slightly concerned	Slightly concerned	Very concerned	Extremely concerned	Extremely concerned	Not concerned	Not concerned	Not concerned	Very concerned	Quite a bit	A little bit	A little bit	A little bit	A little bit	Not at all	A little bit	A little bit	Not at all	A little bit
4/14/2020 18:11:56	14	VIC	Female	36-40 years	I am presently in a committed relationship	Part-time	Health care and social assistance	About once a day	About once a day	About once a day	Multiple times every day	Somewhat more	No change	A lot less	A lot more	A lot less	A lot more	No change	No change	A lot more	Somewhat more	Somewhat more	No change	No change	Improved somewhat	No change	No change	No change	No change	No change	Very concerned	Extremely concerned	Very concerned	Extremely concerned	Not concerned	Very concerned	Slightly concerned	Very concerned	Very concerned	A little bit	Quite a bit	Quite a bit	A little bit	A little bit	Quite a bit	Quite a bit	A little bit	A little bit	Quite a bit
4/14/2020 18:14:12	14	WA	Female	61-70 years	I am presently in a committed relationship	Casual	Education and training	Multiple times every day	About once a day	Multiple times every day	About once a day	A lot more	Somewhat more	A lot less	A lot more	A lot less	A lot more	No change	Somewhat more	A lot more	A lot more	A lot less	Deteriorated somewhat	Deteriorated somewhat	Deteriorated somewhat	No change	No change	No change	No change	Deteriorated somewhat	Very concerned	Very concerned	Slightly concerned	Not concerned	Slightly concerned	Slightly concerned	Slightly concerned	Slightly concerned	Very concerned	A little bit	Quite a bit	Quite a bit	A little bit	A little bit	A little bit	Quite a bit	A little bit	A little bit	Quite a bit
4/14/2020 18:17:13	14	WA	Female	26-30 years	I am presently in a committed relationship	Full-time	Accommodation and food services	About once a day	About once a day	A few times per week	About once a day	A lot more	A lot more	A lot less	A lot more	A lot less	A lot more	A lot less	Somewhat more	A lot more	A lot more	A lot more	No change	Improved somewhat	Deteriorated a lot	Improved a lot	No change	No change	No change	No change	Extremely concerned	Not concerned	Very concerned	Very concerned	Very concerned	Not concerned	Not concerned	Not concerned	Slightly concerned	Quite a bit	A little bit	A little bit	A little bit	A little bit	Not at all	Quite a bit	A little bit	A lot	Quite a bit
4/14/2020 18:17:36	14	WA	Female	36-40 years	I am presently in a committed relationship	Stay at home parent		Multiple times every day	Multiple times every day	Multiple times every day	Multiple times every day	No change	No change	A lot less	Somewhat more	A lot less	Somewhat more			A lot more	A lot more	A lot more	No change	Deteriorated somewhat	Improved somewhat	No change	No change	Improved somewhat			Very concerned	Very concerned	Not concerned			Not concerned	Not concerned	Not concerned	Not concerned	Quite a bit	Quite a bit	A little bit	A little bit	Quite a bit	Quite a bit	Quite a bit	A little bit	A little bit	Quite a bit
4/14/2020 18:17:42	14	WA	Female	41-50 years	I am single	Full-time	Arts and recreation services	Multiple times every day	Multiple times every day	Multiple times every day	Multiple times every day			Somewhat more	No change	A lot less	Somewhat less	A lot less	No change	A lot more	A lot more	A lot more	No change	Improved somewhat	No change		No change	No change	No change	Deteriorated somewhat	Very concerned	Extremely concerned	Very concerned	Very concerned	Very concerned	Slightly concerned	Not concerned	Slightly concerned	Very concerned	Quite a bit	A little bit	A lot	A little bit	A lot	Not at all	A lot	A little bit	A lot	Not at all
4/14/2020 18:17:54	14	WA	Female	41-50 years	I am single	Full-time	Health care and social assistance	Multiple times every day	About once a day	Multiple times every day	Multiple times every day			Somewhat less	Somewhat more	A lot less	A lot less	No change	No change	Somewhat more	Somewhat more	No change	Deteriorated somewhat	Deteriorated somewhat	No change		No change	Deteriorated somewhat	No change	Deteriorated somewhat	Not concerned	Slightly concerned	Not concerned	Not concerned	Not concerned	Not concerned	Not concerned	Slightly concerned	Not concerned	A little bit	A lot	A little bit	A little bit	A little bit	A little bit	A lot	A little bit	A little bit	A little bit
4/14/2020 18:19:27	14	WA	Male	31-35 years	I am presently in a committed relationship	Full-time	Mining	About once a week or less	About once a week or less	A few times per week	Multiple times every day	No change	No change	No change	No change	A lot less	Somewhat less	A lot less	A lot less	A lot less	No change	Somewhat more	No change	No change	No change	No change	No change	No change	No change	No change	Very concerned	Very concerned	Very concerned	Slightly concerned	Very concerned	Very concerned	Slightly concerned	Slightly concerned	Very concerned	A lot	A little bit	A lot	Not at all	Quite a bit	A little bit	Quite a bit	Not at all	Quite a bit	A little bit
4/14/2020 18:19:57	14	WA	Male	31-35 years	I am presently in a committed relationship	Full-time	Health care and social assistance	Multiple times every day	Multiple times every day	Multiple times every day	Multiple times every day	Somewhat less	Somewhat less	A lot less	No change	A lot less	Somewhat more	No change	No change	A lot more	Somewhat more	No change	Deteriorated somewhat	No change	Improved somewhat	No change	No change	No change	No change	No change	Slightly concerned	Very concerned	Not concerned	Not concerned	Not concerned	Not concerned	Not concerned	Not concerned	Very concerned	A little bit	Quite a bit	Quite a bit	A little bit	Quite a bit	A little bit	A lot	Quite a bit	A little bit	A little bit
4/14/2020 18:20:11	14	WA	Female	31-35 years	I am presently in a committed relationship	Unemployed		A few times per week	A few times per week	A few times per week	Multiple times every day	Somewhat more	Somewhat more	A lot less	Somewhat more	A lot less	No change			A lot more	Somewhat more	Somewhat more	Deteriorated somewhat	Deteriorated somewhat	Deteriorated a lot	Improved a lot	No change	No change			Extremely concerned	Extremely concerned	Extremely concerned			Extremely concerned	Slightly concerned	Slightly concerned	Extremely concerned	A little bit	A lot	Not at all	A little bit	Not at all	Quite a bit	Not at all	A little bit	Not at all	A lot
4/14/2020 18:22:16	14	WA	Female	36-40 years	I am single	Full-time	Electricity, gas, water, and waste services	About once a day	A few times per week	Multiple times every day	Multiple times every day			A lot less	Somewhat more	A lot less	Somewhat more	A lot less	Somewhat more	A lot more	A lot more	Somewhat more	No change	No change	No change		No change	No change	No change	Deteriorated somewhat	Slightly concerned	Slightly concerned	Slightly concerned	Slightly concerned	Slightly concerned	Slightly concerned	Slightly concerned	Slightly concerned	Very concerned	Quite a bit	A little bit	A little bit	A little bit	A little bit	A little bit	Quite a bit	Not at all	A little bit	Not at all
4/14/2020 18:22:25	14	VIC	Female	41-50 years	I am presently in a committed relationship	Part-time	Education and training	About once a day	About once a day	A few times per week	A few times per week	Somewhat more	No change	No change	Somewhat more	No change	No change	No change	No change	Somewhat more	Somewhat more	No change	No change	No change	Deteriorated somewhat	No change	No change	No change	No change	No change	Slightly concerned	Slightly concerned	Slightly concerned	Slightly concerned	Slightly concerned	Slightly concerned	Slightly concerned	Slightly concerned	Not concerned	Quite a bit	A little bit	A lot	A little bit	Quite a bit	A little bit	Quite a bit	Not at all	Quite a bit	A little bit
4/14/2020 18:23:25	14	WA	Female	31-35 years	I am presently in a committed relationship	Stay at home parent		About once a week or less	About once a week or less	A few times per week	Multiple times every day	A lot less	A lot more	A lot less	A lot more	A lot less	Somewhat more			A lot more	A lot more	A lot more	Deteriorated somewhat	Deteriorated somewhat	Deteriorated a lot	No change	Deteriorated somewhat	No change			Very concerned	Extremely concerned	Slightly concerned			Not concerned	Slightly concerned	Slightly concerned	Extremely concerned	A little bit	Quite a bit	A little bit	A little bit	Not at all	Not at all	A little bit	A lot	A little bit	Quite a bit
4/14/2020 18:23:44	14	WA	Female	51-60 years	I am presently in a committed relationship	Full-time	Financial and insurance services	Multiple times every day	About once a day	Multiple times every day	Multiple times every day	Somewhat more	A lot less	A lot less	Somewhat more	A lot less	Somewhat more	A lot less	A lot more	A lot more	Somewhat more	No change	No change	Deteriorated somewhat	No change	No change	No change	No change	No change	Improved somewhat	Very concerned	Slightly concerned	Not concerned	Not concerned	Not concerned	Not concerned	Not concerned	Slightly concerned	Very concerned	Quite a bit	A little bit	Quite a bit	A little bit	Quite a bit	Not at all	Quite a bit	Not at all	Quite a bit	A little bit
4/14/2020 18:24:17	14	WA	Female	51-60 years	I am presently in a committed relationship	Part-time	Health care and social assistance	About once a day	About once a day	Multiple times every day	Multiple times every day	A lot more	No change	A lot less	A lot more	A lot less	A lot more	A lot less	A lot less	A lot more	No change	A lot more	No change	Deteriorated somewhat	No change	Deteriorated somewhat	Deteriorated somewhat	No change	Deteriorated a lot	Deteriorated a lot	Slightly concerned	Very concerned	Not concerned	Not concerned	Not concerned	Slightly concerned	Not concerned	Very concerned	Slightly concerned	A little bit	A lot	A little bit	Quite a bit	Not at all	Quite a bit	A little bit	Quite a bit	Not at all	A little bit
4/14/2020 18:24:49	14	VIC	Male	31-35 years	I am single	Full-time	Education and training	Multiple times every day	A few times per week	About once a week or less	Multiple times every day			Somewhat more	Somewhat more	A lot less	No change	A lot less	Somewhat more	Somewhat more	Somewhat more	Somewhat more	No change	Deteriorated somewhat	No change		No change	Deteriorated somewhat	No change	Deteriorated somewhat	Slightly concerned	Very concerned	Slightly concerned	Very concerned	Slightly concerned	Not concerned	Not concerned	Not concerned	Slightly concerned	A little bit	Quite a bit	A little bit	Quite a bit	Quite a bit	A little bit	Quite a bit	Quite a bit	A little bit	A little bit
4/14/2020 18:28:21	14	ACT	Female	36-40 years	I am presently in a committed relationship	Stay at home parent		A few times per week	About once a week or less	About once a day	About once a day	Somewhat more	Somewhat less	No change	Somewhat more	A lot less	No change			No change	No change	No change	No change	No change	Improved somewhat	Improved somewhat	No change	No change			Not concerned	Not concerned	Not concerned			Not concerned	Not concerned	Not concerned	Very concerned	A lot	Not at all	A lot	A little bit	A lot	Not at all	Quite a bit	A little bit	Quite a bit	Not at all
4/14/2020 18:28:57	14	NSW	Male	61-70 years	I am single	Retired		Multiple times every day	Multiple times every day	Multiple times every day	Multiple times every day			A lot less	Somewhat more	A lot less	Somewhat more			A lot more	A lot more	A lot more	No change	No change	Deteriorated somewhat		No change	No change			Extremely concerned	Extremely concerned	Slightly concerned			Not concerned	Very concerned	Very concerned	Extremely concerned	A little bit	Quite a bit	A little bit	A little bit	A little bit	A little bit	Quite a bit	A little bit	Quite a bit	A little bit
4/14/2020 18:29:59	14	QLD	Female	41-50 years	Widowed	Full-time	Health care and social assistance	Multiple times every day	Multiple times every day	Multiple times every day	Multiple times every day			No change	Somewhat more	Somewhat less	Somewhat more	No change	Somewhat more	A lot more	Somewhat more	Somewhat more	No change	Deteriorated somewhat	Deteriorated somewhat		Deteriorated somewhat	No change	No change	No change	Not concerned	Slightly concerned	Slightly concerned	Very concerned	Slightly concerned	Slightly concerned	Slightly concerned	Very concerned	Very concerned	Quite a bit	Quite a bit	Quite a bit	A little bit	A little bit	Not at all	Quite a bit	A little bit	A little bit	A little bit
4/14/2020 18:30:41	14	WA	Female	61-70 years	I am presently in a committed relationship	Part-time	Financial and insurance services	About once a day	About once a day	About once a day	Multiple times every day	Somewhat more	No change	A lot less	Somewhat more	A lot less	Somewhat more	A lot less	A lot less	A lot more	Somewhat more	Somewhat more	No change	No change	No change	No change	No change	Deteriorated somewhat	Deteriorated somewhat	Deteriorated a lot	Very concerned	Very concerned	Slightly concerned	Not concerned	Not concerned	Very concerned	Slightly concerned	Very concerned	Very concerned	Quite a bit	A little bit	A little bit	Quite a bit	A little bit	A little bit	Quite a bit	A little bit	A little bit	Not at all
4/14/2020 18:32:52	14	WA	Female	51-60 years	I am presently in a committed relationship	Retired		About once a day	About once a day	About once a day	A few times per week	No change	No change	Somewhat more	Somewhat more	No change	Somewhat more			A lot less	A lot less	No change	Deteriorated a lot	Deteriorated somewhat	Deteriorated somewhat	No change	Improved somewhat	No change			Slightly concerned	Slightly concerned	Slightly concerned			Not concerned	Not concerned	Slightly concerned	Slightly concerned	A little bit	A little bit	A lot	Not at all	Quite a bit	Not at all	A little bit	Quite a bit	A little bit	A little bit
4/14/2020 18:33:55	14	WA	Female	61-70 years	I am presently in a committed relationship	Full-time	Education and training	Multiple times every day	Multiple times every day	About once a day	A few times per week	No change	No change	No change	Somewhat more	Somewhat less	No change	A lot less	Somewhat less	Somewhat more	No change	No change	No change	No change	No change	No change	No change	No change	No change	No change	Slightly concerned	Slightly concerned	Extremely concerned	Slightly concerned	Extremely concerned	Extremely concerned	Slightly concerned	Slightly concerned	Very concerned	Quite a bit	A little bit	Quite a bit	A little bit	A little bit	A little bit	Quite a bit	A little bit	Quite a bit	A little bit
4/14/2020 18:34:38	14	VIC	Female	36-40 years	I am presently in a committed relationship	Part-time	Health care and social assistance	Multiple times every day	Multiple times every day	Multiple times every day	Multiple times every day	No change	No change	Somewhat more	Somewhat more	No change	No change	Somewhat more	No change	A lot more	A lot more	No change	Deteriorated somewhat	Deteriorated somewhat	No change	No change	Deteriorated somewhat	Deteriorated a lot	No change	No change	Extremely concerned	Very concerned	Not concerned	Slightly concerned	Not concerned	Not concerned	Not concerned	Not concerned	Very concerned	Not at all	Quite a bit	Not at all	Quite a bit	Not at all	Quite a bit	Not at all	A little bit	Not at all	Quite a bit
4/14/2020 18:35:02	14	WA	Female	41-50 years	I am presently in a committed relationship	Stay at home parent		About once a week or less	Multiple times every day	About once a day	Multiple times every day	A lot more	A lot less	A lot less	Somewhat more	A lot less	Somewhat more			A lot more	A lot more	Somewhat more	Deteriorated somewhat	Deteriorated somewhat	No change	Improved somewhat	No change	Deteriorated somewhat			Not concerned	Extremely concerned	Slightly concerned			Not concerned	Not concerned	Slightly concerned	Slightly concerned	Quite a bit	A little bit	A little bit	A little bit	A little bit	A little bit	A little bit	Quite a bit	A little bit	Quite a bit
4/14/2020 18:35:50	14	NSW	Female	31-35 years	I am single	Full-time	Financial and insurance services	About once a day	About once a day	About once a day	Multiple times every day			A lot more	A lot more	A lot less	A lot more	A lot less	A lot more	A lot more	A lot more	A lot more	Deteriorated somewhat	Deteriorated a lot	No change		Improved a lot	Deteriorated somewhat	Deteriorated somewhat	Deteriorated somewhat	Slightly concerned	Extremely concerned	Not concerned	Not concerned	Not concerned	Not concerned	Very concerned	Slightly concerned	Very concerned	Quite a bit	A little bit	Quite a bit	A little bit	A little bit	Quite a bit	Not at all	A little bit	Not at all	A lot
4/14/2020 18:36:18	14	NSW	Male	26-30 years	I am single	Full-time	Construction	A few times per week	A few times per week	About once a day	About once a day			Somewhat less	Somewhat more	A lot less	Somewhat more	Somewhat less	Somewhat more	A lot less	Somewhat more	Somewhat more	Deteriorated somewhat	No change	No change		Deteriorated somewhat	Deteriorated somewhat	Deteriorated somewhat	Deteriorated somewhat	Slightly concerned	Very concerned	Slightly concerned	Slightly concerned	Not concerned	Slightly concerned	Slightly concerned	Very concerned	Very concerned	A little bit	A little bit	Quite a bit	A little bit	Quite a bit	Not at all	Quite a bit	A little bit	A little bit	A little bit
4/14/2020 18:38:35	14	WA	Female	61-70 years	I am presently in a committed relationship	Full-time	Education and training	Multiple times every day	About once a day	A few times per week	About once a week or less	Somewhat more	No change	A lot less	A lot more	A lot less	Somewhat more	No change	Somewhat more	Somewhat more	Somewhat more	A lot more	Deteriorated somewhat	Deteriorated somewhat	No change	No change	Deteriorated somewhat	Improved somewhat	No change	No change	Very concerned	Extremely concerned	Not concerned	Slightly concerned	Not concerned	Slightly concerned	Slightly concerned	Very concerned	Extremely concerned	Quite a bit	Quite a bit	A little bit	Quite a bit	A little bit	A little bit	A little bit	Quite a bit	A little bit	Quite a bit
4/14/2020 18:39:10	14	WA	Female	36-40 years	I am presently in a committed relationship	Full-time	Health care and social assistance	Multiple times every day	A few times per week	Multiple times every day	A few times per week	Somewhat more	Somewhat less	No change	No change	A lot less	No change	Somewhat more	A lot more	A lot more	A lot more	Somewhat more	No change	No change	No change	No change	No change	Deteriorated somewhat	Deteriorated somewhat	Deteriorated somewhat	Slightly concerned	Very concerned	Not concerned	Not concerned	Not concerned	Not concerned	Slightly concerned	Slightly concerned	Extremely concerned	Quite a bit	A little bit	Quite a bit	A little bit	Quite a bit	A little bit	Quite a bit	A little bit	Quite a bit	Not at all
4/14/2020 18:41:02	14	WA	Female	31-35 years	I am single	Full-time	Wholesale trade	Multiple times every day	About once a day	About once a day	Multiple times every day			A lot less	A lot more	A lot less	A lot more	A lot less	Somewhat more	A lot more	Somewhat less	Somewhat more	No change	No change	No change		No change	No change	No change	Deteriorated somewhat	Slightly concerned	Slightly concerned	Very concerned	Not concerned	Very concerned	Very concerned	Very concerned	Not concerned	Not concerned	Quite a bit	A lot	A little bit	A little bit	Not at all	Quite a bit	A little bit	A little bit	A little bit	Not at all
4/14/2020 18:41:30	14	WA	Female	71 years or older	I am presently in a committed relationship	Retired		About once a day	About once a day	A few times per week	A few times per week	Somewhat more	Somewhat less	A lot less	Somewhat more	A lot less	Somewhat more			A lot more	A lot more	Somewhat more	Deteriorated somewhat	Deteriorated somewhat	Improved somewhat	Improved somewhat	No change	Deteriorated somewhat			Slightly concerned	Very concerned	Not concerned			Not concerned	Not concerned	Slightly concerned	Very concerned	Quite a bit	A little bit	Quite a bit	A little bit	A little bit	Not at all	Quite a bit	Quite a bit	A little bit	A little bit
4/14/2020 18:43:09	14	WA	Female	51-60 years	I am presently in a committed relationship	Full-time	Education and training	Multiple times every day	About once a day	Multiple times every day	About once a day	Somewhat more	A lot less	A lot less	No change	Somewhat less	Somewhat more	A lot less	A lot more	A lot more	Somewhat more	Somewhat more	No change	No change	Improved somewhat	Improved somewhat	No change	No change	No change	Improved somewhat	Slightly concerned	Very concerned	Slightly concerned	Not concerned	Slightly concerned	Not concerned	Not concerned	Slightly concerned	Extremely concerned	A little bit	A little bit	Quite a bit	A little bit	A little bit	Not at all	Quite a bit	A little bit	Quite a bit	A little bit
4/14/2020 18:43:20	14	WA	Male	51-60 years	I am presently in a committed relationship	Full-time	Mining	Multiple times every day	About once a day	Multiple times every day	Multiple times every day	No change	No change	No change	No change	A lot less	Somewhat more	No change	No change	A lot more	A lot more	Somewhat more	No change	No change	No change	No change	No change	No change	No change	No change	Very concerned	Very concerned	Not concerned	Not concerned	Not concerned	Not concerned	Not concerned	Not concerned	Slightly concerned	A lot	Not at all	A lot	Not at all	A lot	Not at all	A lot	A little bit	A lot	Not at all
4/14/2020 18:43:58	14	WA	Female	41-50 years	I am presently in a committed relationship	Casual	Education and training	Multiple times every day	Multiple times every day	About once a day	Multiple times every day	Somewhat more	Somewhat more	A lot less	No change	A lot less	No change	A lot less	No change	A lot more	A lot more	Somewhat more	Deteriorated somewhat	Deteriorated somewhat	Deteriorated somewhat	Deteriorated somewhat	Deteriorated somewhat	No change	No change	Deteriorated somewhat	Very concerned	Extremely concerned	Very concerned	Very concerned	Very concerned	Extremely concerned	Slightly concerned	Very concerned	Extremely concerned	Quite a bit	Quite a bit	A little bit	Quite a bit	A little bit	Quite a bit	A little bit	Quite a bit	A little bit	Quite a bit
4/14/2020 18:44:18	14	WA	Female	41-50 years	I am presently in a committed relationship	Full-time	Education and training	About once a day	About once a day	About once a day	Multiple times every day	Somewhat more	A lot less	No change	Somewhat more	A lot less	No change	A lot less	Somewhat more	A lot more	Somewhat more	Somewhat more	No change	No change	No change	Improved somewhat	No change	No change	No change	Deteriorated somewhat	Slightly concerned	Extremely concerned	Very concerned	Slightly concerned	Slightly concerned	Slightly concerned	Slightly concerned	Not concerned	Very concerned	Quite a bit	A little bit	A little bit	A little bit	Quite a bit	A little bit	A lot	A little bit	Quite a bit	Not at all
4/14/2020 18:46:10	14	NSW	Male	71 years or older	I am presently in a committed relationship	Retired		Multiple times every day	Multiple times every day	Multiple times every day	About once a day	No change	No change	No change	No change	No change	No change			No change	No change	A lot more	No change	No change	Deteriorated somewhat	No change	No change	No change			Not concerned	Not concerned	Very concerned			Extremely concerned	Slightly concerned	Not concerned	Extremely concerned	Quite a bit	A little bit	A lot	Quite a bit	Quite a bit	Not at all	A lot	Not at all	A lot	Not at all
4/14/2020 18:47:19	14	VIC	Female	36-40 years	I am presently in a committed relationship	Full-time	Manufacturing	About once a day	About once a day	About once a day	About once a day	A lot more	Somewhat less	Somewhat less	Somewhat more	No change	A lot more	Somewhat less	Somewhat more	Somewhat more	A lot less	A lot more	Improved somewhat	Improved somewhat	No change	Improved somewhat	Improved somewhat	Improved somewhat	Improved a lot	No change	Slightly concerned	Very concerned	Slightly concerned	Slightly concerned	Extremely concerned	Extremely concerned	Extremely concerned	Slightly concerned	Slightly concerned	Quite a bit	A little bit	Quite a bit	Not at all	A little bit	A little bit	Quite a bit	A little bit	Quite a bit	A little bit
4/14/2020 18:48:20	14	WA	Female	51-60 years	I am presently in a committed relationship	Part-time	Manufacturing	About once a day	About once a day	About once a day	A few times per week	No change	No change	A lot less	Somewhat more	A lot less	A lot more	Somewhat less	Somewhat more	Somewhat more	A lot more	Somewhat more	Improved somewhat	Deteriorated somewhat	No change	No change	No change	No change	No change	Deteriorated somewhat	Slightly concerned	Very concerned	Slightly concerned	Very concerned	Slightly concerned	Not concerned	Slightly concerned	Not concerned	Very concerned	Not at all	A little bit	A lot	Not at all	Quite a bit	Not at all	Quite a bit	Not at all	Quite a bit	A little bit
4/14/2020 18:49:50	14	WA	Female	51-60 years	I am presently in a committed relationship	Part-time	Education and training	Multiple times every day	Multiple times every day	Multiple times every day	Multiple times every day	Somewhat less	No change	A lot less	Somewhat more	A lot less	A lot more	A lot less	A lot more	A lot more	A lot more	A lot more	No change	No change	No change	No change	No change	No change	No change	No change	Extremely concerned	Extremely concerned	Slightly concerned	Very concerned	Slightly concerned	Slightly concerned	Not concerned	Not concerned	Very concerned	A little bit	A little bit	A little bit	A little bit	A little bit	Quite a bit	A little bit	A lot	A little bit	A little bit
4/14/2020 18:49:51	14	WA	Female	61-70 years	I am single	Full-time	Education and training	About once a day	A few times per week	Multiple times every day	About once a day			Somewhat more	A lot more	Somewhat more	Somewhat more	No change	No change	A lot more	Somewhat more	Somewhat more	No change	Deteriorated somewhat	No change		No change	No change	No change	Deteriorated somewhat	Slightly concerned	Slightly concerned	Slightly concerned	Slightly concerned	Slightly concerned	Not concerned	Not concerned	Not concerned	Very concerned	Quite a bit	Quite a bit	Quite a bit	Not at all	A little bit	Not at all	Quite a bit	Not at all	Quite a bit	Not at all
4/14/2020 18:49:59	14	QLD	I do not identify as either male or female	31-35 years	I am presently in a committed relationship	Stay at home parent		Multiple times every day	About once a day	Multiple times every day	Multiple times every day	No change	No change	A lot more	Somewhat more	A lot less	A lot more			Somewhat more	Somewhat less	Somewhat less	No change	No change	No change	Improved somewhat	Improved somewhat	Improved somewhat			Very concerned	Very concerned	Not concerned			Not concerned	Very concerned	Not concerned	Extremely concerned	A little bit	A little bit	A little bit	A little bit	A little bit	A little bit	A little bit	A lot	A little bit	A little bit
4/14/2020 18:52:33	14	WA	Female	26-30 years	I am single	Full-time	Health care and social assistance	Multiple times every day	Multiple times every day	Multiple times every day	Multiple times every day			Somewhat more	No change	A lot less	Somewhat less	No change	Somewhat more	A lot more	No change	No change	Deteriorated somewhat	Deteriorated somewhat	No change		Deteriorated somewhat	Deteriorated somewhat	No change	No change	Not concerned	Slightly concerned	Slightly concerned	Not concerned	Not concerned	Not concerned	Not concerned	Not concerned	Slightly concerned	A lot	A little bit	A lot	Not at all	A lot	Not at all	A little bit	A little bit	A little bit	Quite a bit
4/14/2020 18:52:59	14	WA	Female	41-50 years	I am single	Full-time	Information media and telecommunications	Multiple times every day	Multiple times every day	Multiple times every day	Multiple times every day			A lot less	Somewhat more	A lot less	A lot more	A lot less	A lot more	A lot more	A lot more	A lot more	Deteriorated somewhat	Deteriorated somewhat	No change		Deteriorated somewhat	Deteriorated somewhat	Deteriorated a lot	No change	Very concerned	Extremely concerned	Very concerned	Very concerned	Extremely concerned	Extremely concerned	Not concerned	Very concerned	Extremely concerned	A little bit	A lot	Not at all	A little bit	A little bit	A little bit	Quite a bit	A little bit	Quite a bit	A little bit
4/14/2020 18:53:05	14	NT	Female	36-40 years	I am single	Full-time	Transport, postal and warehousing	About once a day	About once a day	About once a day	Multiple times every day			No change	A lot more	A lot less	Somewhat less	No change	No change	Somewhat more	No change	Somewhat more	Deteriorated a lot	Improved somewhat	No change		Deteriorated somewhat	Deteriorated somewhat	No change	No change	Slightly concerned	Slightly concerned	Very concerned	Very concerned	Very concerned	Very concerned	Very concerned	Very concerned	Very concerned	Not at all	Quite a bit	A little bit	Quite a bit	Not at all	A little bit	A lot	A little bit	Quite a bit	Not at all
4/14/2020 18:53:50	14	WA	Female	41-50 years	I am presently in a committed relationship	Stay at home parent		About once a day	About once a day	Multiple times every day	Multiple times every day	Somewhat more	Somewhat less	Somewhat more	A lot less	A lot less	A lot more			Somewhat more	Somewhat more	A lot more	No change	No change	No change	No change	No change	No change			Slightly concerned	Slightly concerned	Very concerned			Extremely concerned	Slightly concerned	Very concerned	Extremely concerned	A little bit	A lot	A little bit	Quite a bit	Not at all	Quite a bit	Quite a bit	A little bit	A little bit	Not at all
4/14/2020 18:54:52	14	WA	Female	51-60 years	I am presently in a committed relationship	Part-time	Health care and social assistance	Multiple times every day	Multiple times every day	Multiple times every day	About once a day	Somewhat more	No change	Somewhat more	No change	No change	No change	No change	No change	A lot more	A lot more	Somewhat more	No change	No change	Improved somewhat	No change	No change	No change	No change	No change	Very concerned	Very concerned	Slightly concerned	Not concerned	Not concerned	Not concerned	Not concerned	Not concerned	Very concerned	Quite a bit	Not at all	A lot	Not at all	Quite a bit	Not at all	A lot	Not at all	A lot	Not at all
4/14/2020 18:55:32	14	VIC	Male	51-60 years	I am presently in a committed relationship	Casual	Public administration and safety	Multiple times every day	Multiple times every day	Multiple times every day	Multiple times every day	Somewhat more	A lot less	No change	Somewhat more	A lot less	Somewhat more	A lot less	A lot more	A lot more	Somewhat more	No change	No change	Improved somewhat	Improved somewhat	No change	No change	No change	No change	No change	Very concerned	Extremely concerned	Not concerned	Not concerned	Slightly concerned	Not concerned	Not concerned	Not concerned	Extremely concerned	Quite a bit	A little bit	A little bit	A little bit	Quite a bit	A little bit	Quite a bit	A little bit	Quite a bit	A little bit
4/14/2020 18:55:58	14	NSW	Female	26-30 years	I am presently in a committed relationship	Stay at home parent		About once a day	A few times per week	About once a day	Multiple times every day	A lot more	A lot less	A lot less	A lot more	A lot less	A lot more			A lot more	A lot more	No change	No change	No change	No change	No change	No change	No change			Slightly concerned	Extremely concerned	Not concerned			Not concerned	Not concerned	Not concerned	Very concerned	A lot	Quite a bit	A lot	A little bit	Quite a bit	A little bit	Quite a bit	A little bit	A little bit	Quite a bit
4/14/2020 18:59:12	14	WA	Male	61-70 years	I am presently in a committed relationship	Full-time	Mining	Multiple times every day	About once a day	A few times per week	A few times per week	Somewhat more	A lot less	Somewhat more	No change	Somewhat less	A lot more	A lot less	A lot more	Somewhat more	Somewhat more	No change	No change	Improved somewhat	No change	No change	No change	No change	Improved somewhat	No change	Slightly concerned	Slightly concerned	Not concerned	Not concerned	Not concerned	Not concerned	Not concerned	Not concerned	Very concerned	Quite a bit	A little bit	A lot	Not at all	Quite a bit	A little bit	Quite a bit	A little bit	Quite a bit	Not at all
4/14/2020 19:00:28	14	QLD	Male	41-50 years	I am presently in a committed relationship	Stay at home parent		Multiple times every day	Multiple times every day	Multiple times every day	Multiple times every day	Somewhat less	Somewhat more	Somewhat less	Somewhat more	Somewhat more	No change			Somewhat more	Somewhat more	No change	No change	Improved somewhat	No change	Deteriorated somewhat	Deteriorated somewhat	Deteriorated somewhat			Slightly concerned	Slightly concerned	Slightly concerned			Not concerned	Not concerned	Slightly concerned	Slightly concerned	A little bit	A little bit	A little bit	A little bit	A little bit	A little bit	A little bit	A little bit	A little bit	A little bit
4/14/2020 19:01:17	14	WA	Female	51-60 years	I am presently in a committed relationship	Part-time	Professional, scientific and technical services	Multiple times every day	About once a day	Multiple times every day	Multiple times every day	Somewhat more	No change	Somewhat less	A lot more	A lot less	A lot more	No change	No change	A lot more	Somewhat more	No change	No change	No change	Deteriorated somewhat	No change	No change	No change	No change	No change	Slightly concerned	Slightly concerned	Slightly concerned	Not concerned	Slightly concerned	Not concerned	Not concerned	Slightly concerned	Very concerned	A lot	A little bit	A lot	A little bit	A lot	Not at all	A lot	Not at all	A lot	A little bit
4/14/2020 19:03:00	14	WA	Female	26-30 years	I am presently in a committed relationship	Part-time	Mining	A few times per week	A few times per week	About once a day	About once a day	Somewhat more	A lot less	A lot less	Somewhat more	A lot less	Somewhat more	A lot less	A lot more	A lot more	Somewhat more	No change	Improved somewhat	Improved somewhat	Improved somewhat	No change	No change	No change	No change	Improved somewhat	Very concerned	Extremely concerned	Very concerned	Slightly concerned	Very concerned	Very concerned	Very concerned	Slightly concerned	Slightly concerned	A lot	A little bit	Quite a bit	A little bit	Quite a bit	A little bit	Quite a bit	Not at all	Quite a bit	Not at all
4/14/2020 19:03:37	14	WA	Female	61-70 years	I am presently in a committed relationship	Retired		Multiple times every day	Multiple times every day	Multiple times every day	Multiple times every day	Somewhat more	Somewhat more	A lot less	Somewhat more	A lot less	Somewhat less			A lot more	A lot more	A lot more	No change	No change	No change	No change	No change	No change			Extremely concerned	Extremely concerned	Not concerned			Not concerned	Not concerned	Not concerned	Very concerned	A little bit	A lot	Quite a bit	A little bit	A little bit	Quite a bit	A lot	Quite a bit	Quite a bit	Not at all
4/14/2020 19:03:58	14	WA	Male	36-40 years	I am presently in a committed relationship	Full-time	Construction	Multiple times every day	Multiple times every day	Multiple times every day	Multiple times every day	No change	No change	Somewhat less	No change	Somewhat less	Somewhat less	No change	No change	Somewhat less	No change	No change	No change	No change	No change	No change	No change	No change	No change	No change	Not concerned	Slightly concerned	Slightly concerned	Not concerned	Not concerned	Slightly concerned	Not concerned	Not concerned	Slightly concerned	Quite a bit	A little bit	Quite a bit	Not at all	Quite a bit	Not at all	Quite a bit	A little bit	Quite a bit	Not at all
4/14/2020 19:05:24	14	WA	Female	71 years or older	I am presently in a committed relationship	Retired		Multiple times every day	About once a day	A few times per week	Multiple times every day	No change	No change	A lot less	Somewhat more	A lot less	No change			Somewhat less	Somewhat less	No change	No change	No change	No change	No change	No change	No change			Slightly concerned	Very concerned	Not concerned			Not concerned	Not concerned	Slightly concerned	Slightly concerned	A little bit	A little bit	Quite a bit	A little bit	Quite a bit	A little bit	Quite a bit	Quite a bit	A little bit	Quite a bit
4/14/2020 19:06:14	14	WA	Male	41-50 years	I am presently in a committed relationship	Part-time	Construction	Multiple times every day	About once a day	About once a day	About once a day	A lot less	Somewhat more	A lot less	A lot more	A lot less	No change	No change	No change	Somewhat less	Somewhat more	No change	No change	No change	No change	No change	No change	No change	No change	No change	Slightly concerned	Not concerned	Slightly concerned	Not concerned	Not concerned	Not concerned	Not concerned	Not concerned	Very concerned	Not at all	Quite a bit	A little bit	Quite a bit	Not at all	A little bit	Not at all	A little bit	Not at all	Quite a bit
4/14/2020 19:06:46	14	VIC	Female	26-30 years	I am single	Full-time	Health care and social assistance	About once a day	About once a day	Multiple times every day	Multiple times every day			A lot less	Somewhat more	A lot less	No change	Somewhat more	No change	Somewhat more	Somewhat more	Somewhat less	Improved somewhat	No change	Improved somewhat		No change	Deteriorated somewhat	Improved somewhat	No change	Very concerned	Very concerned	Slightly concerned	Slightly concerned	Slightly concerned	Not concerned	Slightly concerned	Extremely concerned	Very concerned	Quite a bit	Quite a bit	A little bit	A little bit	A little bit	Quite a bit	A little bit	Quite a bit	Not at all	A little bit
4/14/2020 19:06:49	14	VIC	Female	36-40 years	I am presently in a committed relationship	Part-time	Health care and social assistance	About once a day	About once a day	Multiple times every day	Multiple times every day	A lot more	A lot less	Somewhat more	A lot more	No change	No change	Somewhat more	No change	A lot more	Somewhat more	A lot more	Deteriorated somewhat	No change	No change	Improved somewhat	Improved somewhat	Improved somewhat	Improved somewhat	Improved a lot	Very concerned	Very concerned	Slightly concerned	Not concerned	Not concerned	Not concerned	Not concerned	Slightly concerned	Very concerned	A little bit	A lot	A little bit	Quite a bit	Not at all	Quite a bit	A little bit	A little bit	Not at all	Quite a bit
4/14/2020 19:09:40	14	WA	Female	41-50 years	I am presently in a committed relationship	Part-time	Accommodation and food services	A few times per week	About once a week or less	A few times per week	About once a week or less	No change	No change	No change	No change	No change	No change	No change	No change	No change	No change	A lot more	Deteriorated somewhat	Deteriorated a lot	Deteriorated a lot	Deteriorated somewhat	No change	No change	No change	No change	Very concerned	Very concerned	Very concerned	Very concerned	Very concerned	Extremely concerned	Very concerned	Extremely concerned	Very concerned	A little bit	Quite a bit	A little bit	A little bit	A little bit	Quite a bit	A little bit	A little bit	A little bit	Quite a bit
4/14/2020 19:10:21	14	NSW	Male	51-60 years	I am presently in a committed relationship	Full-time	Arts and recreation services	A few times per week	A few times per week	A few times per week	Multiple times every day	No change	No change	No change	No change	A lot less	A lot more	A lot more	A lot more	Somewhat more	A lot less	Somewhat more	Improved somewhat	No change	Deteriorated a lot	Improved somewhat	Improved somewhat	Improved somewhat	Improved somewhat	Improved a lot	Not concerned	Not concerned	Not concerned	Very concerned	Very concerned	Not concerned	Not concerned	Not concerned	Not concerned	A lot	A little bit	A lot	A little bit	A lot	Not at all	A lot	Not at all	A lot	Not at all
4/14/2020 19:10:49	14	VIC	Female	51-60 years	I am presently in a committed relationship	Casual	Health care and social assistance	A few times per week	A few times per week	About once a day	Multiple times every day	No change	No change	A lot less	Somewhat more	A lot less	Somewhat more	A lot less	A lot less	A lot more	Somewhat more	No change	No change	No change	Deteriorated somewhat	No change	No change	No change	No change	Deteriorated somewhat	Very concerned	Very concerned	Very concerned	Very concerned	Very concerned	Very concerned	Not concerned	Not concerned	Very concerned	A lot	Not at all	Quite a bit	Not at all	Quite a bit	A little bit	Quite a bit	Not at all	Quite a bit	A little bit
4/14/2020 19:12:32	14	WA	Female	61-70 years	I am presently in a committed relationship	Retired		Multiple times every day	A few times per week	About once a day	Multiple times every day	Somewhat more	Somewhat less	A lot less	Somewhat more	A lot less	No change			A lot more	A lot more	No change	Improved somewhat	No change	No change	No change	No change	No change			Very concerned	Very concerned	Not concerned			Not concerned	Not concerned	Not concerned	Very concerned	A lot	Not at all	A lot	A little bit	Quite a bit	Not at all	Quite a bit	Not at all	Quite a bit	A little bit
4/14/2020 19:14:55	14	WA	Female	26-30 years	I am presently in a committed relationship	Full-time	Construction	About once a day	About once a day	About once a day	Multiple times every day	A lot more	Somewhat less	A lot less	A lot more	A lot less	A lot more	Somewhat less	Somewhat less	A lot more	Somewhat more	Somewhat more	Deteriorated somewhat	Improved somewhat	No change	Improved somewhat	Deteriorated somewhat	No change	No change	No change	Very concerned	Very concerned	Not concerned	Not concerned	Not concerned	Not concerned	Slightly concerned	Slightly concerned	Not concerned	A little bit	Quite a bit	A little bit	Quite a bit	A little bit	Quite a bit	A little bit	Quite a bit	A little bit	Quite a bit
4/14/2020 19:15:26	14	WA	Female	26-30 years	I am single	Casual	Financial and insurance services	Multiple times every day	A few times per week	Multiple times every day	Multiple times every day			A lot less	No change	A lot less	Somewhat more	A lot less	A lot more	A lot more	A lot more	Somewhat more	Deteriorated a lot	Deteriorated somewhat	Deteriorated a lot		No change	No change	No change	Deteriorated somewhat	Very concerned	Extremely concerned	Extremely concerned	Very concerned	Extremely concerned	Slightly concerned	Not concerned	Very concerned	Extremely concerned	A little bit	A lot	A little bit	A lot	A little bit	Quite a bit	Not at all	A lot	A little bit	A lot
4/14/2020 19:15:26	14	WA	Female	41-50 years	I am presently in a committed relationship	Full-time	Professional, scientific and technical services	Multiple times every day	Multiple times every day	About once a day	Multiple times every day	A lot more	Somewhat less	Somewhat less	No change	A lot less	Somewhat less	A lot less	Somewhat more	A lot more	A lot more	Somewhat more	Deteriorated somewhat	Deteriorated somewhat	No change	Deteriorated a lot	No change	No change	No change	Improved somewhat	Slightly concerned	Slightly concerned	Very concerned	Slightly concerned	Extremely concerned	Slightly concerned	Not concerned	Very concerned	Very concerned	Not at all	A lot	Quite a bit	Quite a bit	Not at all	A little bit	Not at all	A lot	Not at all	A lot
4/14/2020 19:16:36	14	SA	Female	51-60 years	I am presently in a committed relationship	Unemployed		Multiple times every day	Multiple times every day	Multiple times every day	Multiple times every day	No change	No change	A lot less	Somewhat more	A lot less	A lot less			A lot more	A lot more	Somewhat more	Deteriorated somewhat	Deteriorated somewhat	Deteriorated a lot	Deteriorated somewhat	Deteriorated somewhat	Deteriorated a lot			Extremely concerned	Extremely concerned	Extremely concerned			Very concerned	Very concerned	Extremely concerned	Extremely concerned	A little bit	Quite a bit	A little bit	A lot	Not at all	Quite a bit	A little bit	A lot	Not at all	A little bit
4/14/2020 19:19:43	14	WA	Male	41-50 years	I am presently in a committed relationship	Full-time	Other (please specify)	Multiple times every day	Multiple times every day	Multiple times every day	Multiple times every day	A lot less	A lot more	A lot more	A lot more	No change	A lot more	A lot less	A lot more	A lot more	A lot more	A lot more	Deteriorated somewhat	No change	Deteriorated a lot	Deteriorated somewhat	Deteriorated somewhat	No change	No change	Deteriorated somewhat	Slightly concerned	Extremely concerned	Extremely concerned	Not concerned	Extremely concerned	Extremely concerned	Not concerned	Extremely concerned	Not concerned	A little bit	A little bit	A little bit	A little bit	A little bit	A little bit	A lot	A little bit	A lot	Not at all
4/14/2020 19:20:26	14	WA	Male	41-50 years	I am presently in a committed relationship	Casual	Education and training	A few times per week	A few times per week	About once a day	Multiple times every day	Somewhat more	No change	A lot less	A lot more	A lot less	A lot more	Somewhat less	No change	Somewhat more	Somewhat more	Somewhat more	Deteriorated somewhat	No change	Deteriorated somewhat	No change	No change	No change	No change	Deteriorated somewhat	Slightly concerned	Very concerned	Slightly concerned	Slightly concerned	Slightly concerned	Not concerned	Slightly concerned	Not concerned	Very concerned	A little bit	Quite a bit	A little bit	Not at all	A little bit	A little bit	Quite a bit	A little bit	Not at all	A little bit
4/14/2020 19:21:29	14	WA	Female	36-40 years	I am presently in a committed relationship	Stay at home parent		Multiple times every day	About once a day	About once a day	About once a day	No change	No change	No change	No change	A lot less	No change			Somewhat more	Somewhat more	Somewhat more	Deteriorated somewhat	No change	Improved somewhat	Deteriorated somewhat	No change	Deteriorated somewhat			Not concerned	Not concerned	Slightly concerned			Not concerned	Not concerned	Slightly concerned	Slightly concerned	A little bit	A little bit	Quite a bit	A little bit	A little bit	Not at all	Quite a bit	A little bit	A little bit	Quite a bit
4/14/2020 19:21:49	14	WA	Male	41-50 years	I am presently in a committed relationship	Full-time	Education and training	Multiple times every day	A few times per week	Multiple times every day	Multiple times every day	No change	No change	Somewhat more	Somewhat more	A lot more	Somewhat more	A lot less	A lot more	Somewhat more	No change	Somewhat more	Deteriorated somewhat	No change	No change	Improved somewhat	Improved somewhat	No change	No change	Improved somewhat	Slightly concerned	Very concerned	Extremely concerned	Not concerned	Extremely concerned	Very concerned	Slightly concerned	Slightly concerned	Very concerned	A little bit	Quite a bit	A little bit	A little bit	A little bit	Quite a bit	Quite a bit	A little bit	A little bit	Quite a bit
4/14/2020 19:24:11	14	WA	Female	36-40 years	I am presently in a committed relationship	Stay at home parent		About once a day	A few times per week	A few times per week	Multiple times every day	No change	No change	A lot less	Somewhat more	A lot less	Somewhat more			Somewhat more	Somewhat more	Somewhat more	Deteriorated somewhat	Deteriorated somewhat	No change	Deteriorated somewhat	No change	No change			Slightly concerned	Slightly concerned	Slightly concerned			Not concerned	Not concerned	Slightly concerned	Slightly concerned	A little bit	Quite a bit	A little bit	Quite a bit	A little bit	A little bit	A little bit	Quite a bit	A little bit	Quite a bit
4/14/2020 19:27:00	14	QLD	Female	41-50 years	Widowed	Full-time	Education and training	A few times per week	A few times per week	A few times per week	A few times per week			A lot less	Somewhat more	A lot less	Somewhat more	No change	No change	A lot more	A lot more	No change	No change	No change	Deteriorated somewhat		Improved somewhat	Improved somewhat	Improved somewhat	Improved somewhat	Very concerned	Very concerned	Very concerned	Slightly concerned	Slightly concerned	Not concerned	Slightly concerned	Not concerned	Extremely concerned	A little bit	A little bit	A little bit	A little bit	A little bit	A little bit	A little bit	A little bit	A little bit	A little bit
4/14/2020 19:29:34	14	WA	Female	51-60 years	I am presently in a committed relationship	Part-time	Health care and social assistance	About once a day	About once a day	About once a day	About once a day	No change	No change	No change	No change	Somewhat less	No change	No change	No change	Somewhat more	Somewhat more	No change	No change	No change	No change	No change	No change	No change	No change	No change	Slightly concerned	Slightly concerned	Slightly concerned	Not concerned	Not concerned	Not concerned	Not concerned	Slightly concerned	Very concerned	A little bit	A little bit	A little bit	Not at all	A little bit	Not at all	Quite a bit	Not at all	Quite a bit	A little bit
4/14/2020 19:30:35	14	WA	Female	41-50 years	I am single	Part-time	Health care and social assistance	About once a day	About once a day	Multiple times every day	Multiple times every day			A lot less	Somewhat more	A lot less	Somewhat more	No change	No change	Somewhat more	No change	Somewhat more	No change	No change	No change		No change	No change	No change	No change	Slightly concerned	Very concerned	Not concerned	Not concerned	Not concerned	Not concerned	Slightly concerned	Slightly concerned	Very concerned	Quite a bit	Quite a bit	A little bit	Quite a bit	A little bit	A little bit	A little bit	Quite a bit	Quite a bit	A little bit
4/14/2020 19:30:40	14	WA	Male	51-60 years	I am presently in a committed relationship	Part-time	Information media and telecommunications	Multiple times every day	Multiple times every day	Multiple times every day	Multiple times every day	A lot more	A lot more	A lot more	A lot more	A lot less	A lot more	Somewhat less	Somewhat more	A lot more	Somewhat more	No change	Deteriorated somewhat	Improved somewhat	Improved somewhat	No change	No change	Deteriorated somewhat	Deteriorated somewhat	No change	Slightly concerned	Very concerned	Very concerned	Very concerned	Very concerned	Not concerned	Not concerned	Not concerned	Slightly concerned	A little bit	A little bit	Quite a bit	Not at all	Quite a bit	Not at all	A lot	Not at all	A little bit	Not at all
4/14/2020 19:31:47	14	WA	Female	26-30 years	I am presently in a committed relationship	Stay at home parent		About once a day	About once a week or less	About once a day	About once a day	A lot more	A lot less	A lot less	A lot more	A lot less	Somewhat more			A lot more	A lot more	No change	No change	Deteriorated somewhat	No change	No change	No change	No change			Slightly concerned	Very concerned	Not concerned			Not concerned	Slightly concerned	Not concerned	Slightly concerned	Quite a bit	A little bit	A little bit	Quite a bit	A little bit	A little bit	A little bit	Quite a bit	A little bit	Quite a bit
4/14/2020 19:32:49	14	WA	Male	31-35 years	I am presently in a committed relationship	Full-time	Professional, scientific and technical services	Multiple times every day	Multiple times every day	About once a day	A few times per week	No change	No change	No change	Somewhat more	Somewhat less	Somewhat more	A lot less	Somewhat more	A lot more	No change	A lot more	No change	Improved somewhat	No change	No change	No change	No change	No change	Improved somewhat	Not concerned	Slightly concerned	Slightly concerned	Very concerned	Very concerned	Not concerned	Not concerned	Not concerned	Very concerned	A lot	A little bit	A lot	Quite a bit	Quite a bit	Not at all	A little bit	Quite a bit	A little bit	A little bit
4/14/2020 19:33:24	14	WA	Female	51-60 years	I am presently in a committed relationship	Retired		Multiple times every day	Multiple times every day	Multiple times every day	Multiple times every day	Somewhat more	Somewhat more	A lot less	Somewhat more	A lot less	Somewhat more			A lot less	A lot more	A lot more	No change	Deteriorated somewhat	No change	No change	No change	No change			Very concerned	Extremely concerned	Slightly concerned			Not concerned	Slightly concerned	Not concerned	Extremely concerned	Not at all	Quite a bit	A little bit	A little bit	Not at all	Quite a bit	Quite a bit	Quite a bit	A little bit	A little bit
4/14/2020 19:34:21	14	WA	Female	26-30 years	I am presently in a committed relationship	Full-time	Education and training	Multiple times every day	Multiple times every day	Multiple times every day	Multiple times every day	Somewhat more	No change	A lot less	A lot more	A lot less	A lot more	No change	No change	A lot more	Somewhat more	Somewhat more	No change	No change	No change	No change	Deteriorated somewhat	No change	No change	Deteriorated somewhat	Slightly concerned	Very concerned	Slightly concerned	Slightly concerned	Slightly concerned	Not concerned	Slightly concerned	Not concerned	Very concerned	Quite a bit	A little bit	A lot	Not at all	A lot	A little bit	A little bit	Quite a bit	Not at all	A lot
4/14/2020 19:34:35	14	WA	Female	31-35 years	I am presently in a committed relationship	Part-time	Administrative and support services	About once a day	A few times per week	A few times per week	A few times per week	Somewhat more	Somewhat less	Somewhat more	A lot less	A lot less	Somewhat more	A lot less	Somewhat more	A lot more	A lot more	No change	No change	No change	Improved somewhat	No change	No change	No change	No change	Deteriorated somewhat	Slightly concerned	Slightly concerned	Not concerned	Not concerned	Not concerned	Not concerned	Not concerned	Not concerned	Very concerned	Not at all	Not at all	A lot	Not at all	A lot	Not at all	Quite a bit	A little bit	Quite a bit	A little bit
4/14/2020 19:35:10	14	WA	Female	41-50 years	I am single	Full-time	Education and training	Multiple times every day	Multiple times every day	Multiple times every day	Multiple times every day			A lot less	Somewhat less	A lot less	A lot less	Somewhat more	No change	A lot more	Somewhat more	No change	Deteriorated somewhat	Deteriorated somewhat	No change		No change	No change	Improved a lot	Deteriorated somewhat	Very concerned	Extremely concerned	Slightly concerned	Not concerned	Not concerned	Not concerned	Not concerned	Not concerned	Very concerned	A little bit	A lot	A little bit	Quite a bit	Quite a bit	A little bit	A little bit	A lot	A little bit	A lot
4/14/2020 19:40:53	14	WA	Female	26-30 years	I am presently in a committed relationship	Full-time	Other (please specify)	Multiple times every day	About once a day	About once a day	Multiple times every day	A lot more	A lot less	Somewhat less	No change	No change	Somewhat more	A lot less	A lot more	A lot more	Somewhat more	A lot more	Deteriorated a lot	Deteriorated a lot	No change	No change	No change	No change	Improved somewhat	No change	Slightly concerned	Extremely concerned	Very concerned	Slightly concerned	Slightly concerned	Slightly concerned	Not concerned	Extremely concerned	Very concerned	A little bit	A little bit	Quite a bit	Quite a bit	A little bit	A little bit	Not at all	A lot	A little bit	A lot
4/14/2020 19:41:57	14	WA	Female	26-30 years	I am presently in a committed relationship	Part-time	Health care and social assistance	Multiple times every day	Multiple times every day	A few times per week	Multiple times every day	A lot more	No change	A lot more	A lot more	A lot more	A lot more	No change	A lot more	A lot more	Somewhat more	A lot more	Deteriorated somewhat	No change	Deteriorated a lot	Deteriorated somewhat	Deteriorated somewhat	Deteriorated a lot	Deteriorated a lot	Deteriorated a lot	Slightly concerned	Very concerned	Extremely concerned	Extremely concerned	Extremely concerned	Extremely concerned	Extremely concerned	Extremely concerned	Extremely concerned	Quite a bit	A little bit	A little bit	A little bit	Not at all	A little bit	Not at all	A little bit	Quite a bit	A lot
4/14/2020 19:42:10	14	WA	Male	41-50 years	I am presently in a committed relationship	Full-time	Mining	About once a day	About once a day	About once a day	Multiple times every day	No change	No change	No change	No change	A lot less	No change	A lot less	A lot more	A lot more	Somewhat more	No change	Deteriorated somewhat	No change	No change	No change	No change	No change	No change	No change	Slightly concerned	Slightly concerned	Very concerned	Not concerned	Very concerned	Slightly concerned	Not concerned	Not concerned	Very concerned	Quite a bit	A little bit	Quite a bit	A little bit	A little bit	A little bit	Quite a bit	A little bit	A little bit	Not at all
4/14/2020 19:42:31	14	WA	Male	36-40 years	I am presently in a committed relationship	Full-time	Professional, scientific and technical services	Multiple times every day	Multiple times every day	Multiple times every day	Multiple times every day	Somewhat more	No change	Somewhat more	Somewhat more	A lot less	Somewhat more	Somewhat less	A lot more	Somewhat more	No change	Somewhat more	Deteriorated somewhat	Deteriorated somewhat	Deteriorated somewhat	No change	No change	No change	No change	Deteriorated somewhat	Slightly concerned	Very concerned	Extremely concerned	Extremely concerned	Extremely concerned	Slightly concerned	Not concerned	Not concerned	Very concerned	Quite a bit	A little bit	A lot	Not at all	Not at all	A little bit	A little bit	Quite a bit	A little bit	Quite a bit
4/14/2020 19:42:59	14	WA	Female	31-35 years	I am single	Full-time	Rental, hiring, and real estate services	Multiple times every day	About once a day	Multiple times every day	About once a day			A lot less	No change	A lot less	No change	No change	No change	Somewhat more	Somewhat more	Somewhat more	No change	Deteriorated somewhat	Deteriorated somewhat		No change	No change	No change	Deteriorated somewhat	Slightly concerned	Slightly concerned	Very concerned	Slightly concerned	Very concerned	Not concerned	Not concerned	Not concerned	Very concerned	Quite a bit	A little bit	A little bit	A little bit	A little bit	A little bit	Not at all	Quite a bit	Not at all	A little bit
4/14/2020 19:43:12	14	WA	Female	51-60 years	I am presently in a committed relationship	Part-time	Health care and social assistance	About once a day	About once a day	Multiple times every day	Multiple times every day	Somewhat more	No change	A lot less	No change	A lot less	A lot more	No change	No change	Somewhat more	A lot more	No change	No change	No change	No change	No change	No change	No change	No change	No change	Slightly concerned	Slightly concerned	Not concerned	Not concerned	Not concerned	Not concerned	Not concerned	Not concerned	Very concerned	A little bit	A little bit	Quite a bit	A little bit	Quite a bit	A little bit	Quite a bit	A little bit	Quite a bit	A little bit
4/14/2020 19:44:50	14	WA	Female	31-35 years	I am presently in a committed relationship	Part-time	Administrative and support services	About once a day	About once a day	A few times per week	A few times per week	Somewhat more	A lot less	A lot less	Somewhat more	No change	No change	No change	No change	Somewhat more	Somewhat more	Somewhat more	Improved somewhat	Improved somewhat	No change	Improved somewhat	No change	No change	No change	Deteriorated somewhat	Slightly concerned	Very concerned	Slightly concerned	Extremely concerned	Extremely concerned	Extremely concerned	Very concerned	Slightly concerned	Very concerned	Quite a bit	Quite a bit	Quite a bit	A little bit	A little bit	A little bit	Quite a bit	A little bit	Quite a bit	A little bit
4/14/2020 19:45:17	14	WA	Female	61-70 years	I am presently in a committed relationship	Full-time	Retail trade	Multiple times every day	Multiple times every day	Multiple times every day	Multiple times every day	No change	No change	A lot less	Somewhat more	A lot less	Somewhat more	A lot less	Somewhat more	Somewhat more	Somewhat more	A lot more	No change	No change	No change	No change	No change	No change	No change	No change	Very concerned	Extremely concerned	Very concerned	Extremely concerned	Extremely concerned	Extremely concerned	Very concerned	Slightly concerned	Extremely concerned	Quite a bit	A little bit	Quite a bit	Not at all	Quite a bit	A little bit	A lot	Not at all	Quite a bit	Not at all
4/14/2020 19:45:36	14	WA	Female	36-40 years	I am presently in a committed relationship	Full-time	Health care and social assistance	Multiple times every day	About once a day	Multiple times every day	Multiple times every day	No change	No change	No change	Somewhat more	A lot less	Somewhat more	A lot less	No change	A lot more	Somewhat more	No change	No change	No change	Deteriorated somewhat	No change	No change	No change	Deteriorated somewhat	Improved somewhat	Slightly concerned	Very concerned	Extremely concerned	Slightly concerned	Slightly concerned	Slightly concerned	Not concerned	Not concerned	Extremely concerned	Quite a bit	Quite a bit	A little bit	A little bit	A little bit	A little bit	Quite a bit	A little bit	Quite a bit	Not at all
4/14/2020 19:45:49	14	WA	Female	31-35 years	I am presently in a committed relationship	Part-time	Health care and social assistance	Multiple times every day	Multiple times every day	Multiple times every day	Multiple times every day	No change	No change	A lot less	Somewhat more	A lot less	Somewhat more	No change	No change	No change	Somewhat more	A lot more	Deteriorated somewhat	No change	No change	No change	No change	No change	No change	No change	Slightly concerned	Very concerned	Very concerned	Not concerned	Not concerned	Not concerned	Slightly concerned	Slightly concerned	Very concerned	A little bit	Quite a bit	A little bit	A little bit	A little bit	Quite a bit	A little bit	Quite a bit	A little bit	Quite a bit
4/14/2020 19:46:36	14	WA	Female	51-60 years	I am single	Full-time	Administrative and support services	Multiple times every day	About once a day	A few times per week	Multiple times every day			A lot more	No change	A lot less	No change	A lot less	Somewhat more	A lot more	A lot more	A lot more	Deteriorated somewhat	No change	Improved somewhat		No change	No change	No change	Deteriorated somewhat	Not concerned	Slightly concerned	Not concerned	Not concerned	Not concerned	Not concerned	Not concerned	Not concerned	Slightly concerned	A little bit	A lot	A little bit	A little bit	A little bit	A little bit	A lot	A little bit	Quite a bit	A little bit
4/14/2020 19:48:29	14	WA	Female	51-60 years	I am presently in a committed relationship	Part-time	Retail trade	Multiple times every day	Multiple times every day	Multiple times every day	Multiple times every day	No change	No change	A lot less	Somewhat more	A lot less	Somewhat more	A lot less	No change	A lot more	A lot more	A lot more	No change	No change	Deteriorated somewhat	No change	No change	No change	No change	Deteriorated somewhat	Very concerned	Very concerned	Slightly concerned	Slightly concerned	Not concerned	Not concerned	Slightly concerned	Not concerned	Very concerned	A lot	A little bit	Quite a bit	A little bit	Quite a bit	A little bit	A lot	A little bit	Quite a bit	Not at all
4/14/2020 19:49:36	14	WA	Male	26-30 years	I am presently in a committed relationship	Full-time	Professional, scientific and technical services	About once a week or less	About once a week or less	About once a week or less	About once a week or less	A lot more	A lot less	No change	No change	Somewhat less	Somewhat more	Somewhat less	Somewhat more	A lot more	A lot more	No change	No change	No change	No change	No change	No change	No change	No change	Deteriorated somewhat	Not concerned	Slightly concerned	Slightly concerned	Slightly concerned	Not concerned	Not concerned	Not concerned	Not concerned	Not concerned	A little bit	Not at all	Quite a bit	A little bit	Quite a bit	Not at all	A little bit	Quite a bit	Not at all	A lot
4/14/2020 19:50:00	14	WA	Female	22-25 years	I am single	Full-time	Education and training	Multiple times every day	Multiple times every day	About once a day	Multiple times every day			No change	No change	No change	Somewhat less	No change	No change	No change	No change	No change	No change	No change	No change		No change	No change	No change	Improved somewhat	Very concerned	Extremely concerned	Extremely concerned	Not concerned	Extremely concerned	Not concerned	Not concerned	Slightly concerned	Extremely concerned	A little bit	A lot	A little bit	Quite a bit	A little bit	Quite a bit	A little bit	Quite a bit	Not at all	A little bit
4/14/2020 19:53:35	14	WA	Male	51-60 years	I am presently in a committed relationship	Full-time	Mining	Multiple times every day	About once a day	A few times per week	About once a day	Somewhat more	Somewhat more	Somewhat more	A lot more	No change	Somewhat more	A lot less	A lot more	No change	No change	No change	No change	No change	No change	No change	No change	No change	No change	No change	Slightly concerned	Slightly concerned	Very concerned	Very concerned	Slightly concerned	Very concerned	Slightly concerned	Slightly concerned	Slightly concerned	Quite a bit	A little bit	A lot	A little bit	Quite a bit	A little bit	A lot	Not at all	Quite a bit	Not at all
4/14/2020 19:54:51	14	WA	Female	26-30 years	I am presently in a committed relationship	Stay at home parent		Multiple times every day	About once a day	About once a day	Multiple times every day	Somewhat more	Somewhat more	A lot less	Somewhat less	A lot less	Somewhat less			A lot more	A lot more	A lot more	Deteriorated somewhat	No change	No change	No change	No change	No change			Slightly concerned	Extremely concerned	Slightly concerned			Not concerned	Not concerned	Not concerned	Very concerned	A little bit	Quite a bit	A little bit	Quite a bit	Not at all	Quite a bit	A little bit	Quite a bit	Not at all	A little bit
4/14/2020 19:55:01	14	WA	Female	22-25 years	I am single	Full-time	Education and training	About once a day	About once a day	Multiple times every day	Multiple times every day			A lot less	Somewhat more	A lot less	Somewhat more	A lot less	Somewhat more	A lot more	Somewhat more	A lot more	Deteriorated somewhat	Deteriorated somewhat	Deteriorated a lot		No change	Deteriorated somewhat	No change	Deteriorated somewhat	Very concerned	Extremely concerned	Slightly concerned	Very concerned	Not concerned	Not concerned	Slightly concerned	Slightly concerned	Slightly concerned	A little bit	Quite a bit	A little bit	A little bit	A little bit	A little bit	A little bit	A little bit	A little bit	Quite a bit
4/14/2020 19:55:02	14	WA	Female	36-40 years	I am presently in a committed relationship	Unemployed		Multiple times every day	A few times per week	Multiple times every day	Multiple times every day	Somewhat more	No change	A lot less	Somewhat more	A lot less	Somewhat more			A lot more	A lot more	Somewhat more	Deteriorated a lot	Deteriorated a lot	Deteriorated a lot	No change	Improved somewhat	No change			Very concerned	Very concerned	Extremely concerned			Very concerned	Slightly concerned	Not concerned	Extremely concerned	Not at all	A lot	Not at all	A lot	Not at all	Quite a bit	A little bit	A lot	Not at all	Quite a bit
4/14/2020 19:57:19	14	WA	Female	61-70 years	I am presently in a committed relationship	Part-time	Professional, scientific and technical services	Multiple times every day	About once a day	Multiple times every day	A few times per week	No change	No change	Somewhat less	Somewhat more	Somewhat less	Somewhat more	No change	No change	Somewhat more	Somewhat more	No change	No change	No change	No change	No change	No change	No change	No change	No change	Not concerned	Slightly concerned	Slightly concerned	Slightly concerned	Not concerned	Not concerned	Not concerned	Not concerned	Very concerned	Quite a bit	Not at all	A lot	Not at all	Quite a bit	Not at all	A lot	Not at all	Quite a bit	Not at all
4/14/2020 19:59:52	14	WA	Female	51-60 years	I am presently in a committed relationship	Part-time	Health care and social assistance	Multiple times every day	About once a day	Multiple times every day	Multiple times every day	Somewhat more	No change	A lot more	Somewhat more	A lot less	Somewhat more	Somewhat less	Somewhat more	A lot more	Somewhat more	Somewhat more	Deteriorated somewhat	Deteriorated somewhat	No change	No change	No change	No change	No change	No change	Very concerned	Very concerned	Slightly concerned	Slightly concerned	Slightly concerned	Not concerned	Not concerned	Slightly concerned	Extremely concerned	Quite a bit	Quite a bit	A little bit	A little bit	A little bit	A little bit	A little bit	Quite a bit	A little bit	Quite a bit
4/14/2020 20:01:04	14	WA	Female	41-50 years	I am presently in a committed relationship	Stay at home parent		About once a day	About once a day	About once a day	About once a day	No change	No change	Somewhat less	Somewhat more	A lot less	Somewhat more			A lot more	Somewhat more	Somewhat more	No change	No change	No change	No change	No change	No change			Not concerned	Slightly concerned	Not concerned			Not concerned	Slightly concerned	Not concerned	Very concerned	Quite a bit	Quite a bit	A little bit	A little bit	A little bit	A little bit	Quite a bit	Not at all	Quite a bit	Not at all
4/14/2020 20:02:32	14	WA	Female	41-50 years	I am presently in a committed relationship	Unemployed		A few times per week	About once a week or less	About once a week or less	About once a week or less	No change	No change	Somewhat more	No change	A lot less	A lot less			A lot more	Somewhat more	A lot less	Deteriorated somewhat	Deteriorated somewhat	No change	Deteriorated somewhat	No change	Deteriorated somewhat			Slightly concerned	Extremely concerned	Not concerned			Not concerned	Slightly concerned	Very concerned	Slightly concerned	A little bit	Quite a bit	A little bit	Quite a bit	A little bit	A little bit	A little bit	A little bit	A little bit	A little bit
4/14/2020 20:02:50	14	WA	Female	26-30 years	I am presently in a committed relationship	Full-time	Health care and social assistance	About once a week or less	About once a day	About once a day	About once a day	No change	No change	Somewhat less	No change	A lot less	Somewhat less	Somewhat less	No change	A lot more	Somewhat more	Somewhat more	No change	Deteriorated somewhat	No change	No change	No change	No change	No change	Deteriorated somewhat	Slightly concerned	Very concerned	Slightly concerned	Slightly concerned	Slightly concerned	Not concerned	Not concerned	Not concerned	Very concerned	Quite a bit	A little bit	Quite a bit	A little bit	A little bit	A little bit	Quite a bit	A little bit	Quite a bit	Quite a bit
4/14/2020 20:03:38	14	WA	Female	26-30 years	I am presently in a committed relationship	Full-time	Professional, scientific and technical services	Multiple times every day	Multiple times every day	Multiple times every day	Multiple times every day	A lot more	A lot less	Somewhat less	A lot more	A lot less	Somewhat less	A lot less	A lot more	A lot more	Somewhat more	Somewhat more	Deteriorated somewhat	Deteriorated somewhat	Improved somewhat	No change	Improved somewhat	No change	No change	Improved somewhat	Slightly concerned	Very concerned	Slightly concerned	Slightly concerned	Slightly concerned	Slightly concerned	Slightly concerned	Slightly concerned	Extremely concerned	A little bit	Quite a bit	A little bit	A little bit	A little bit	Quite a bit	Not at all	Quite a bit	Not at all	A lot
4/14/2020 20:03:46	14	WA	Female	36-40 years	I am presently in a committed relationship	Stay at home parent		About once a day	About once a day	Multiple times every day	Multiple times every day	A lot more	A lot less	A lot more	A lot more	A lot less	No change			A lot more	A lot more	No change	Deteriorated somewhat	No change	Deteriorated somewhat	No change	No change	No change			Very concerned	Extremely concerned	Slightly concerned			Slightly concerned	Slightly concerned	Not concerned	Very concerned	Quite a bit	A little bit	A little bit	A little bit	A little bit	A little bit	A little bit	A little bit	Not at all	A little bit
4/14/2020 20:04:08	14	WA	Female	26-30 years	I am presently in a committed relationship	Full-time	Health care and social assistance	Multiple times every day	Multiple times every day	Multiple times every day	Multiple times every day	Somewhat more	No change	Somewhat less	Somewhat more	Somewhat less	Somewhat more	Somewhat less	Somewhat more	Somewhat more	Somewhat more	Somewhat more	Deteriorated somewhat	Deteriorated somewhat	No change	No change	No change	Deteriorated somewhat	No change	Deteriorated somewhat	Slightly concerned	Extremely concerned	Not concerned	Not concerned	Not concerned	Slightly concerned	Slightly concerned	Slightly concerned	Very concerned	A little bit	Quite a bit	A little bit	A little bit	A little bit	A little bit	A little bit	Quite a bit	A little bit	Quite a bit
4/14/2020 20:04:43	14	WA	Female	36-40 years	I am presently in a committed relationship	Full-time	Education and training	Multiple times every day	Multiple times every day	A few times per week	About once a day	No change	No change	No change	No change	Somewhat less	Somewhat more	No change	No change	Somewhat more	Somewhat more	No change	No change	No change	No change	No change	No change	No change	No change	No change	Slightly concerned	Slightly concerned	Slightly concerned	Slightly concerned	Slightly concerned	Slightly concerned	Slightly concerned	Not concerned	Slightly concerned	A little bit	A little bit	Quite a bit	A little bit	Quite a bit	A little bit	Quite a bit	Not at all	Quite a bit	A little bit
4/14/2020 20:06:06	14	WA	Female	26-30 years	I am presently in a committed relationship	Full-time	Mining	Multiple times every day	A few times per week	About once a day	Multiple times every day	A lot more	A lot less	Somewhat less	No change	Somewhat less	Somewhat more	A lot less	A lot more	A lot more	A lot more	Somewhat more	Deteriorated somewhat	Deteriorated somewhat	Deteriorated somewhat	Improved somewhat	Improved somewhat	No change	Improved somewhat	No change	Slightly concerned	Slightly concerned	Slightly concerned	Slightly concerned	Slightly concerned	Not concerned	Not concerned	Slightly concerned	Very concerned	A little bit	A little bit	Not at all	A little bit	Not at all	A little bit	Not at all	Quite a bit	Not at all	Quite a bit
4/14/2020 20:06:13	14	WA	Female	51-60 years	I am presently in a committed relationship	Casual	Other (please specify)	Multiple times every day	Multiple times every day	About once a day	Multiple times every day	Somewhat more	Somewhat less	A lot less	Somewhat more	A lot less	A lot more	A lot less	A lot less	A lot more	Somewhat more	A lot more	No change	Deteriorated somewhat	Deteriorated somewhat	Deteriorated somewhat	Improved somewhat	No change	Deteriorated a lot	Deteriorated a lot	Slightly concerned	Slightly concerned	Very concerned	Very concerned	Very concerned	Slightly concerned	Not concerned	Not concerned	Slightly concerned	Quite a bit	Quite a bit	A little bit	A little bit	Not at all	A little bit	A little bit	Quite a bit	A little bit	Quite a bit
4/14/2020 20:08:10	14	WA	Female	41-50 years	I am presently in a committed relationship	Full-time	Financial and insurance services	Multiple times every day	About once a day	About once a day	About once a day	No change	No change	A lot less	Somewhat more	Somewhat less	Somewhat more	No change	Somewhat more	Somewhat more	No change	No change	No change	Improved somewhat	No change	No change	No change	No change	No change	Improved somewhat	Slightly concerned	Very concerned	Slightly concerned	Not concerned	Not concerned	Not concerned	Not concerned	Not concerned	Very concerned	Quite a bit	Quite a bit	Quite a bit	A little bit	A little bit	A little bit	A little bit	A little bit	Quite a bit	A little bit
4/14/2020 20:08:35	14	WA	Female	41-50 years	I am presently in a committed relationship	Part-time	Retail trade	About once a day	About once a day	Multiple times every day	Multiple times every day	No change	Somewhat more	A lot less	A lot more	A lot less	A lot more	No change	No change	A lot less	Somewhat more	Somewhat more	Deteriorated somewhat	No change	No change	No change	Improved somewhat	No change	No change	No change	Very concerned	Very concerned	Slightly concerned	Very concerned	Slightly concerned	Not concerned	Not concerned	Slightly concerned	Extremely concerned	Quite a bit	A little bit	A little bit	A little bit	A little bit	A little bit	Quite a bit	Not at all	A lot	Not at all
4/14/2020 20:09:25	14	WA	Female	31-35 years	I am presently in a committed relationship	Full-time	Public administration and safety	Multiple times every day	Multiple times every day	Multiple times every day	Multiple times every day	A lot more	No change	A lot less	Somewhat more	A lot less	Somewhat more	A lot less	A lot more	A lot more	No change	A lot more	No change	Deteriorated somewhat	Deteriorated somewhat	No change	No change	No change	No change	Deteriorated somewhat	Not concerned	Slightly concerned	Very concerned	Very concerned	Very concerned	Not concerned	Not concerned	Not concerned	Very concerned	A little bit	A little bit	Quite a bit	A little bit	A little bit	A little bit	Not at all	A little bit	Not at all	A little bit
4/14/2020 20:10:00	14	WA	Female	36-40 years	I am presently in a committed relationship	Part-time	Agriculture, forestry, and fishing	Multiple times every day	About once a day	About once a day	Multiple times every day	No change	No change	Somewhat less	A lot more	A lot less	Somewhat more	Somewhat less	Somewhat more	A lot more	A lot more	A lot more	Deteriorated somewhat	Deteriorated somewhat	No change	No change	No change	Deteriorated somewhat	No change	Deteriorated somewhat	Slightly concerned	Very concerned	Slightly concerned	Slightly concerned	Not concerned	Not concerned	Not concerned	Slightly concerned	Very concerned	A little bit	A little bit	Quite a bit	A little bit	Quite a bit	A little bit	Not at all	Quite a bit	A little bit	Quite a bit
4/14/2020 20:10:56	14	WA	Female	41-50 years	I am presently in a committed relationship	Part-time	Health care and social assistance	About once a day	A few times per week	About once a day	About once a day	A lot less	Somewhat less	Somewhat more	Somewhat less	A lot less	No change	A lot less	Somewhat more	A lot more	Somewhat more	A lot more	Deteriorated somewhat	No change	Deteriorated somewhat	Deteriorated somewhat	Improved somewhat	No change	No change	Deteriorated somewhat	Slightly concerned	Slightly concerned	Very concerned	Slightly concerned	Not concerned	Not concerned	Slightly concerned	Extremely concerned	Very concerned	A little bit	Quite a bit	A little bit	Quite a bit	Not at all	A little bit	A little bit	Quite a bit	A little bit	Quite a bit
4/14/2020 20:12:05	14	WA	Female	31-35 years	I am presently in a committed relationship	Part-time	Health care and social assistance	A few times per week	A few times per week	A few times per week	About once a day	Somewhat less	Somewhat more	Somewhat less	Somewhat less	Somewhat more	Somewhat more	Somewhat more	Somewhat more	A lot more	Somewhat more	A lot more	Deteriorated somewhat	Deteriorated a lot	No change	No change	No change	No change	No change	No change	Slightly concerned	Extremely concerned	Slightly concerned	Slightly concerned	Slightly concerned	Extremely concerned	Extremely concerned	Slightly concerned	Very concerned	A little bit	Quite a bit	A little bit	A little bit	A little bit	Quite a bit	A little bit	A little bit	A little bit	A lot
4/14/2020 20:12:28	14	QLD	Male	36-40 years	I am presently in a committed relationship	Full-time	Mining	Multiple times every day	Multiple times every day	Multiple times every day	Multiple times every day	Somewhat more	A lot less	A lot less	Somewhat more	A lot less	No change	A lot less	Somewhat more	A lot more	Somewhat more	No change	Deteriorated somewhat	No change	No change	No change	Deteriorated somewhat	No change	No change	Deteriorated somewhat	Slightly concerned	Very concerned	Not concerned	Not concerned	Slightly concerned	Not concerned	Slightly concerned	Very concerned	Not concerned	A little bit	A little bit	A little bit	A little bit	A little bit	A little bit	A little bit	A little bit	Not at all	Quite a bit
4/14/2020 20:12:42	14	WA	Female	61-70 years	I am presently in a committed relationship	Retired		Multiple times every day	Multiple times every day	About once a day	Multiple times every day	Somewhat more	No change	Somewhat more	No change	A lot less	No change			A lot more	A lot more	Somewhat more	No change	Deteriorated somewhat	Deteriorated somewhat	No change	No change	No change			Slightly concerned	Very concerned	Slightly concerned			Not concerned	Not concerned	Not concerned	Very concerned	A little bit	Quite a bit	A little bit	A little bit	A little bit	A little bit	Quite a bit	A little bit	A little bit	A little bit
4/14/2020 20:12:45	14	WA	Female	36-40 years	I am presently in a committed relationship	Part-time	Health care and social assistance	About once a day	About once a day	Multiple times every day	Multiple times every day	No change	No change	A lot less	Somewhat less	A lot less	Somewhat less	No change	Somewhat more	A lot more	Somewhat more	No change	No change	No change	Improved somewhat	No change	No change	Deteriorated somewhat	Improved somewhat	Improved a lot	Extremely concerned	Extremely concerned	Not concerned	Not concerned	Not concerned	Not concerned	Not concerned	Not concerned	Slightly concerned	Quite a bit	A little bit	A little bit	A little bit	A little bit	A little bit	A little bit	Not at all	Quite a bit	A little bit
4/14/2020 20:14:11	14	WA	Female	31-35 years	I am presently in a committed relationship	Stay at home parent		Multiple times every day	About once a day	About once a day	Multiple times every day	No change	No change	A lot less	Somewhat more	A lot less	No change			A lot more	Somewhat more	No change	Deteriorated somewhat	Improved somewhat	No change	No change	No change	No change			Slightly concerned	Slightly concerned	Not concerned			Not concerned	Slightly concerned	Very concerned	Slightly concerned	A little bit	Quite a bit	A little bit	A little bit	A little bit	A little bit	A little bit	Quite a bit	Not at all	A little bit
4/14/2020 20:14:55	14	WA	Female	26-30 years	I am presently in a committed relationship	Stay at home parent		Multiple times every day	Multiple times every day	Multiple times every day	Multiple times every day	A lot more	No change	A lot less	A lot more	A lot less	A lot more			A lot more	A lot more	Somewhat more	Deteriorated somewhat	Deteriorated somewhat	Deteriorated a lot	Deteriorated somewhat	No change	No change			Extremely concerned	Extremely concerned	Extremely concerned			Very concerned	Extremely concerned	Slightly concerned	Very concerned	A little bit	A lot	A little bit	A little bit	A little bit	Quite a bit	Not at all	A little bit	A little bit	A lot
4/14/2020 20:16:27	14	WA	Female	61-70 years	I am presently in a committed relationship	Full-time	Agriculture, forestry, and fishing	Multiple times every day	Multiple times every day	Multiple times every day	Multiple times every day	Somewhat more	Somewhat more	Somewhat less	A lot more	A lot less	Somewhat more	No change	Somewhat less	A lot more	Somewhat more	A lot more	Deteriorated somewhat	No change	Deteriorated somewhat	No change	No change	Deteriorated somewhat	No change	No change	Very concerned	Extremely concerned	Extremely concerned	Very concerned	Extremely concerned	Very concerned	Very concerned	Very concerned	Extremely concerned	A little bit	Quite a bit	A little bit	A lot	A little bit	A lot	Quite a bit	A little bit	A little bit	Quite a bit
4/14/2020 20:17:47	14	WA	Female	26-30 years	I am presently in a committed relationship	Part-time	Education and training	About once a day	About once a day	About once a day	Multiple times every day	No change	No change	A lot less	A lot more	Somewhat more	Somewhat more	No change	No change	A lot more	Somewhat more	A lot more	Deteriorated somewhat	Deteriorated somewhat	No change	No change	Deteriorated somewhat	Improved somewhat	No change	No change	Slightly concerned	Slightly concerned	Slightly concerned	Not concerned	Not concerned	Not concerned	Not concerned	Slightly concerned	Very concerned	Quite a bit	Quite a bit	A little bit	A little bit	A little bit	A little bit	A little bit	A lot	A little bit	A little bit
4/14/2020 20:18:09	14	WA	Female	51-60 years	I am presently in a committed relationship	Full-time	Education and training	About once a day	About once a day	About once a day	Multiple times every day	No change	No change	A lot less	Somewhat more	A lot less	Somewhat more	A lot more	No change	A lot more	Somewhat more	No change	No change	No change	No change	No change	Deteriorated somewhat	Deteriorated somewhat	No change	No change	Extremely concerned	Extremely concerned	Extremely concerned	Extremely concerned	Extremely concerned	Extremely concerned	Not concerned	Very concerned	Extremely concerned	Quite a bit	A little bit	Quite a bit	A little bit	Quite a bit	A little bit	Quite a bit	A little bit	Quite a bit	A little bit
4/14/2020 20:18:11	14	WA	Female	36-40 years	I am presently in a committed relationship	Part-time	Health care and social assistance	Multiple times every day	Multiple times every day	Multiple times every day	Multiple times every day	Somewhat more	No change	Somewhat more	No change	A lot less	A lot less	No change	No change	Somewhat more	Somewhat more	A lot more	Deteriorated somewhat	No change	No change	Deteriorated somewhat	Deteriorated somewhat	Deteriorated somewhat	No change	Deteriorated somewhat	Slightly concerned	Slightly concerned	Not concerned	Slightly concerned	Not concerned	Not concerned	Not concerned	Slightly concerned	Slightly concerned	A little bit	Quite a bit	Quite a bit	A little bit	A little bit	A little bit	A little bit	Quite a bit	A little bit	A little bit
4/14/2020 20:18:35	14	WA	Female	31-35 years	I am presently in a committed relationship	Stay at home parent		About once a day	About once a day	A few times per week	Multiple times every day	No change	No change	Somewhat more	Somewhat more	A lot less	Somewhat more			A lot more	A lot more	No change	Deteriorated somewhat	No change	No change	No change	No change	No change			Slightly concerned	Very concerned	Not concerned			Not concerned	Slightly concerned	Slightly concerned	Very concerned	Quite a bit	Quite a bit	A lot	A lot	A little bit	A little bit	Not at all	A little bit	A little bit	Quite a bit
4/14/2020 20:19:36	14	WA	Female	31-35 years	I am presently in a committed relationship	Part-time	Health care and social assistance	A few times per week	A few times per week	A few times per week	About once a day	No change	No change	No change	A lot less	A lot less	A lot less	No change	No change	A lot more	A lot more	Somewhat more	No change	No change	No change	No change	Deteriorated somewhat	No change	No change	Deteriorated a lot	Very concerned	Very concerned	Not concerned	Not concerned	Not concerned	Not concerned	Slightly concerned	Not concerned	Not concerned	Quite a bit	Quite a bit	Quite a bit	A little bit	Quite a bit	A little bit	A little bit	A little bit	A little bit	Quite a bit
4/14/2020 20:20:24	14	WA	Female	61-70 years	I am presently in a committed relationship	Retired		About once a day	Multiple times every day	About once a day	Multiple times every day	A lot more	Somewhat less	A lot less	Somewhat more	A lot less	Somewhat more			A lot more	A lot more	A lot more	Deteriorated somewhat	Deteriorated somewhat	Deteriorated somewhat	Improved somewhat	No change	Deteriorated somewhat			Extremely concerned	Extremely concerned	Very concerned			Not concerned	Slightly concerned	Not concerned	Extremely concerned	A little bit	Quite a bit	A little bit	Quite a bit	A little bit	Quite a bit	A little bit	Quite a bit	A little bit	A little bit
4/14/2020 20:20:52	14	WA	Female	26-30 years	I am presently in a committed relationship	Full-time	Other (please specify)	A few times per week	About once a day	Multiple times every day	Multiple times every day	Somewhat more	A lot more	Somewhat less	No change	A lot less	Somewhat less	No change	No change	A lot more	A lot more	Somewhat more	Deteriorated a lot	Deteriorated somewhat	Deteriorated a lot	Deteriorated somewhat	Improved somewhat	Improved somewhat	No change	No change	Slightly concerned	Very concerned	Extremely concerned	Extremely concerned	Extremely concerned	Extremely concerned	Extremely concerned	Slightly concerned	Very concerned	Not at all	A lot	A little bit	A little bit	A little bit	Quite a bit	A little bit	A little bit	A little bit	Quite a bit
4/14/2020 20:21:58	14	WA	Female	36-40 years	I am presently in a committed relationship	Full-time	Professional, scientific and technical services	Multiple times every day	Multiple times every day	A few times per week	A few times per week	No change	No change	Somewhat more	No change	A lot less	No change	No change	No change	Somewhat more	Somewhat more	No change	Deteriorated somewhat	No change	Deteriorated somewhat	Deteriorated somewhat	No change	Deteriorated somewhat	No change	No change	Slightly concerned	Slightly concerned	Extremely concerned	Slightly concerned	Extremely concerned	Extremely concerned	Slightly concerned	Very concerned	Slightly concerned	A little bit	A lot	A little bit	Quite a bit	A little bit	Quite a bit	Quite a bit	A little bit	A little bit	Not at all
4/14/2020 20:23:17	14	WA	Male	31-35 years	I am presently in a committed relationship	Full-time	Health care and social assistance	Multiple times every day	Multiple times every day	Multiple times every day	Multiple times every day	No change	Somewhat more	Somewhat less	Somewhat more	A lot less	Somewhat more	No change	No change	A lot more	Somewhat more	A lot more	No change	No change	No change	No change	Deteriorated somewhat	No change	Improved somewhat	No change	Very concerned	Very concerned	Very concerned	Not concerned	Not concerned	Slightly concerned	Not concerned	Not concerned	Slightly concerned	Quite a bit	A little bit	A lot	A little bit	Quite a bit	Not at all	Quite a bit	A little bit	A little bit	A little bit
4/14/2020 20:25:50	14	WA	Female	26-30 years	I am presently in a committed relationship	Part-time	Financial and insurance services	A few times per week	A few times per week	About once a day	Multiple times every day	No change	No change	A lot less	A lot more	A lot less	A lot more	A lot less	A lot more	A lot more	A lot more	No change	No change	No change	No change	No change	No change	No change	Deteriorated somewhat	No change	Very concerned	Extremely concerned	Extremely concerned	Extremely concerned	Extremely concerned	Very concerned	Slightly concerned	Slightly concerned	Very concerned	Quite a bit	Quite a bit	Quite a bit	A little bit	A little bit	A little bit	A lot	A little bit	Quite a bit	A little bit
4/14/2020 20:26:18	14	WA	Female	31-35 years	I am presently in a committed relationship	Part-time	Manufacturing	Multiple times every day	Multiple times every day	Multiple times every day	Multiple times every day	Somewhat more	No change	No change	Somewhat more	A lot less	Somewhat more	A lot less	A lot more	A lot more	Somewhat more	A lot more	Deteriorated somewhat	No change	No change	No change	No change	No change	No change	No change	Slightly concerned	Slightly concerned	Slightly concerned	Not concerned	Slightly concerned	Not concerned	Not concerned	Slightly concerned	Very concerned	A little bit	A little bit	A little bit	A little bit	A little bit	A little bit	A little bit	A little bit	A little bit	Not at all
4/14/2020 20:26:32	14	WA	Female	51-60 years	I am presently in a committed relationship	Full-time	Construction	About once a day	About once a day	Multiple times every day	Multiple times every day	Somewhat less	No change	A lot less	Somewhat more	A lot less	Somewhat more	A lot less	A lot more	Somewhat more	Somewhat more	Somewhat more	Deteriorated a lot	Improved somewhat	Deteriorated somewhat	No change	No change	No change	Deteriorated somewhat	Improved somewhat	Very concerned	Very concerned	Extremely concerned	Slightly concerned	Very concerned	Very concerned	Not concerned	Slightly concerned	Extremely concerned	Quite a bit	A little bit	A little bit	A little bit	A little bit	Quite a bit	Quite a bit	A little bit	Quite a bit	A little bit
4/14/2020 20:29:08	14	WA	Female	41-50 years	I am presently in a committed relationship	Full-time	Professional, scientific and technical services	Multiple times every day	Multiple times every day	Multiple times every day	Multiple times every day	A lot more	No change	A lot less	A lot more	A lot less	A lot more	A lot less	A lot more	A lot more	A lot more	A lot more	Deteriorated somewhat	Deteriorated somewhat	Improved somewhat	No change	No change	Improved somewhat	Improved somewhat	Deteriorated somewhat	Very concerned	Extremely concerned	Slightly concerned	Slightly concerned	Not concerned	Not concerned	Slightly concerned	Slightly concerned	Very concerned	Quite a bit	Quite a bit	A little bit	A little bit	A little bit	A little bit	A little bit	Quite a bit	Quite a bit	Quite a bit
4/14/2020 20:29:58	14	QLD	Female	31-35 years	I am presently in a committed relationship	Part-time	Rental, hiring, and real estate services	About once a day	About once a week or less	A few times per week	About once a day	Somewhat more	No change	A lot less	Somewhat more	A lot less	No change	A lot less	Somewhat more	A lot more	A lot more	Somewhat more	No change	No change	Deteriorated somewhat	No change	No change	No change	No change	Deteriorated somewhat	Slightly concerned	Slightly concerned	Extremely concerned	Slightly concerned	Very concerned	Not concerned	Not concerned	Not concerned	Very concerned	A lot	A little bit	A lot	Not at all	Quite a bit	Not at all	A lot	A little bit	Quite a bit	A little bit
4/14/2020 20:30:57	14	WA	Female	41-50 years	I am presently in a committed relationship	Stay at home parent		A few times per week	About once a week or less	About once a week or less	A few times per week	Somewhat less	Somewhat more	Somewhat more	Somewhat more	A lot less	Somewhat more			A lot more	A lot more	Somewhat more	No change	No change	No change	No change	No change	No change			Slightly concerned	Very concerned	Not concerned			Not concerned	Slightly concerned	Not concerned	Slightly concerned	A little bit	A little bit	Quite a bit	Not at all	A little bit	Not at all	Quite a bit	A little bit	A little bit	Quite a bit
4/14/2020 20:32:55	14	WA	Female	22-25 years	I am single	Full-time	Mining	About once a day	A few times per week	About once a day	About once a day			A lot less	Somewhat more	A lot less	Somewhat more	A lot less	A lot more	A lot more	A lot more	No change	Deteriorated somewhat	Deteriorated a lot	No change		No change	No change	No change	Deteriorated somewhat	Not concerned	Very concerned	Slightly concerned	Not concerned	Slightly concerned	Slightly concerned	Not concerned	Not concerned	Very concerned	A little bit	A little bit	A lot	Quite a bit	A little bit	Not at all	Not at all	Quite a bit	Not at all	Quite a bit
4/14/2020 20:33:51	14	WA	Female	26-30 years	I am presently in a committed relationship	Part-time	Health care and social assistance	A few times per week	About once a day	Multiple times every day	Multiple times every day	Somewhat less	No change	A lot less	A lot less	A lot less	A lot less	Somewhat more	No change	A lot more	Somewhat more	A lot more	Deteriorated somewhat	No change	No change	No change	Deteriorated somewhat	Deteriorated somewhat	No change	No change	Slightly concerned	Slightly concerned	Not concerned	Not concerned	Not concerned	Not concerned	Not concerned	Slightly concerned	Extremely concerned	A little bit	Quite a bit	A little bit	A little bit	Quite a bit	Not at all	Not at all	Quite a bit	Not at all	A lot
4/14/2020 20:36:13	14	WA	Female	31-35 years	I am presently in a committed relationship	Full-time	Information media and telecommunications	About once a day	About once a day	Multiple times every day	Multiple times every day	No change	No change	A lot more	Somewhat more	A lot less	Somewhat more	A lot less	A lot more	No change	No change	No change	No change	No change	No change	No change	No change	No change	Improved somewhat	No change	Slightly concerned	Slightly concerned	Slightly concerned	Slightly concerned	Slightly concerned	Not concerned	Not concerned	Not concerned	Slightly concerned	A little bit	A little bit	A little bit	A little bit	A little bit	A little bit	Quite a bit	A little bit	Quite a bit	Not at all
4/14/2020 20:36:25	14	WA	Female	18-21 years	I am presently in a committed relationship	Casual	Retail trade	Multiple times every day	About once a day	Multiple times every day	Multiple times every day	A lot less	Somewhat more	A lot more	No change	A lot less	A lot more	No change	Somewhat more	A lot more	No change	A lot more	Deteriorated somewhat	Deteriorated somewhat	Deteriorated somewhat	No change	No change	Improved somewhat	Improved somewhat	Improved somewhat	Very concerned	Extremely concerned	Slightly concerned	Slightly concerned	Not concerned	Not concerned	Slightly concerned	Slightly concerned	Very concerned	A little bit	A little bit	Not at all	A little bit	Not at all	A little bit	Quite a bit	A little bit	A little bit	Quite a bit
4/14/2020 20:37:11	14	WA	Female	41-50 years	I am presently in a committed relationship	Full-time	Public administration and safety	About once a day	About once a day	About once a day	About once a day	No change	No change	Somewhat less	Somewhat more	Somewhat less	Somewhat more	Somewhat less	Somewhat more	A lot more	Somewhat more	No change	No change	No change	Deteriorated somewhat	No change	No change	No change	No change	No change	Slightly concerned	Very concerned	Not concerned	Not concerned	Not concerned	Not concerned	Not concerned	Slightly concerned	Slightly concerned	A little bit	A little bit	Quite a bit	Not at all	A little bit	A little bit	A little bit	Not at all	A little bit	A little bit
4/14/2020 20:37:13	14	WA	Female	36-40 years	I am presently in a committed relationship	Stay at home parent		Multiple times every day	About once a day	Multiple times every day	About once a day	No change	No change	A lot more	A lot more	Somewhat less	Somewhat more			A lot more	Somewhat less	A lot more	No change	No change	No change	Improved somewhat	No change	No change			Slightly concerned	Extremely concerned	Not concerned			Not concerned	Not concerned	Slightly concerned	Extremely concerned	A lot	Not at all	A lot	Not at all	A little bit	Not at all	Quite a bit	A little bit	Quite a bit	A little bit
4/14/2020 20:37:35	14	WA	Female	18-21 years	I am presently in a committed relationship	Casual	Education and training	A few times per week	A few times per week	A few times per week	A few times per week	A lot more	No change	A lot less	Somewhat more	A lot less	Somewhat more	No change	No change	A lot more	A lot more	A lot more	Improved somewhat	Improved somewhat	Deteriorated somewhat	No change	No change	No change	No change	Deteriorated somewhat	Slightly concerned	Extremely concerned	Slightly concerned	Very concerned	Slightly concerned	Very concerned	Slightly concerned	Slightly concerned	Extremely concerned	A little bit	A little bit	Quite a bit	A little bit	A little bit	A little bit	Quite a bit	A little bit	Quite a bit	Not at all
4/14/2020 20:38:30	14	WA	Female	31-35 years	I am presently in a committed relationship	Part-time	Health care and social assistance	A few times per week	About once a day	About once a day	About once a day	Somewhat more	Somewhat less	Somewhat more	Somewhat more	Somewhat more	Somewhat more	A lot less	Somewhat more	A lot more	No change	Somewhat more	No change	Deteriorated somewhat	Deteriorated somewhat	Deteriorated somewhat	No change	No change	No change	No change	Slightly concerned	Slightly concerned	Not concerned	Not concerned	Slightly concerned	Not concerned	Not concerned	Slightly concerned	Extremely concerned	A lot	A little bit	A lot	A little bit	Quite a bit	A little bit	A little bit	A little bit	Quite a bit	A lot
4/14/2020 20:39:17	14	WA	Female	36-40 years	I am presently in a committed relationship	Part-time	Health care and social assistance	Multiple times every day	Multiple times every day	Multiple times every day	Multiple times every day	Somewhat less	No change	Somewhat more	No change	A lot less	Somewhat more	No change	Somewhat more	A lot more	A lot more	Somewhat more	No change	No change	No change	No change	No change	No change	No change	No change	Very concerned	Very concerned	Not concerned	Slightly concerned	Not concerned	Not concerned	Not concerned	Not concerned	Extremely concerned	A little bit	Quite a bit	A little bit	Quite a bit	A little bit	Quite a bit	A lot	A little bit	A little bit	Quite a bit
4/14/2020 20:39:31	14	WA	Female	41-50 years	I am single	Full-time	Retail trade	Multiple times every day	About once a day	Multiple times every day	Multiple times every day			A lot less	Somewhat more	A lot less	Somewhat less	A lot less	Somewhat more	A lot more	Somewhat more	Somewhat less	Deteriorated somewhat	Deteriorated somewhat	Improved a lot		No change	Deteriorated somewhat	Deteriorated somewhat	Deteriorated somewhat	Very concerned	Extremely concerned	Not concerned	Slightly concerned	Not concerned	Not concerned	Slightly concerned	Very concerned	Very concerned	A little bit	Quite a bit	A little bit	A little bit	Not at all	A little bit	Quite a bit	A little bit	A little bit	A little bit
4/14/2020 20:40:03	14	WA	Female	41-50 years	I am presently in a committed relationship	Part-time	Health care and social assistance	Multiple times every day	About once a day	About once a day	About once a day	Somewhat less	No change	Somewhat less	Somewhat more	A lot less	Somewhat less	Somewhat more	A lot less	A lot more	Somewhat less	No change	No change	No change	Deteriorated somewhat	No change	Deteriorated somewhat	No change	Improved somewhat	No change	Very concerned	Very concerned	Not concerned	Very concerned	Not concerned	Not concerned	Not concerned	Not concerned	Slightly concerned	Quite a bit	A little bit	A little bit	Not at all	Quite a bit	A little bit	A lot	A little bit	A lot	A little bit
4/14/2020 20:41:19	14	WA	Female	18-21 years	I am single	Casual	Professional, scientific and technical services	Multiple times every day	Multiple times every day	About once a day	Multiple times every day			Somewhat less	Somewhat more	A lot less	Somewhat more	Somewhat less	Somewhat more	A lot more	Somewhat more	A lot more	Deteriorated somewhat	No change	Deteriorated somewhat		No change	No change	No change	No change	Slightly concerned	Slightly concerned	Very concerned	Slightly concerned	Not concerned	Not concerned	Slightly concerned	Slightly concerned	Slightly concerned	A little bit	Quite a bit	A little bit	Quite a bit	Not at all	A little bit	A little bit	A little bit	Quite a bit	A little bit
4/14/2020 20:42:58	14	WA	Female	31-35 years	I am presently in a committed relationship	Full-time	Financial and insurance services	About once a day	About once a day	Multiple times every day	Multiple times every day	A lot more	A lot less	A lot less	Somewhat more	A lot less	Somewhat more	A lot less	A lot more	A lot more	A lot more	A lot more	Deteriorated somewhat	Improved somewhat	Deteriorated a lot	Deteriorated somewhat	Improved somewhat	Improved somewhat	Improved somewhat	No change	Not concerned	Extremely concerned	Very concerned	Not concerned	Not concerned	Not concerned	Slightly concerned	Very concerned	Slightly concerned	A lot	A lot	Not at all	A lot	Not at all	Quite a bit	Quite a bit	Quite a bit	A little bit	A little bit
4/14/2020 20:43:26	14	WA	Female	51-60 years	Widowed	Full-time	Administrative and support services	Multiple times every day	Multiple times every day	About once a day	About once a day			Somewhat less	Somewhat more	Somewhat less	Somewhat more	Somewhat less	Somewhat more	A lot more	No change	Somewhat more	Deteriorated somewhat	Deteriorated somewhat	No change		Deteriorated somewhat	Deteriorated somewhat	Improved somewhat	No change	Not concerned	Not concerned	Very concerned	Slightly concerned	Very concerned	Not concerned	Not concerned	Slightly concerned	Extremely concerned	A little bit	Quite a bit	A little bit	Quite a bit	Not at all	A little bit	A lot	A little bit	A little bit	A little bit
4/14/2020 20:43:38	14	WA	Female	41-50 years	I am single	Casual	Health care and social assistance	Multiple times every day	About once a day	Multiple times every day	Multiple times every day			No change	No change	Somewhat less	No change	No change	No change	No change	Somewhat less	Somewhat more	No change	Deteriorated somewhat	No change		No change	No change	No change	No change	Not concerned	Slightly concerned	Not concerned	Not concerned	Not concerned	Not concerned	Not concerned	Not concerned	Extremely concerned	Quite a bit	A little bit	Quite a bit	Quite a bit	Not at all	A little bit	Quite a bit	A little bit	A little bit	A little bit
4/14/2020 20:45:43	14	WA	Female	51-60 years	I am presently in a committed relationship	Full-time	Education and training	Multiple times every day	Multiple times every day	Multiple times every day	Multiple times every day	No change	No change	A lot less	No change	A lot less	No change	No change	No change	A lot more	A lot more	Somewhat more	Deteriorated somewhat	Deteriorated somewhat	No change	No change	Deteriorated somewhat	Deteriorated somewhat	No change	Deteriorated somewhat	Very concerned	Very concerned	Very concerned	Very concerned	Very concerned	Slightly concerned	Slightly concerned	Very concerned	Extremely concerned	A little bit	A lot	A little bit	A little bit	A little bit	Quite a bit	A little bit	Quite a bit	A little bit	Quite a bit
4/14/2020 20:48:21	14	WA	Male	51-60 years	I am single	Unemployed		A few times per week	A few times per week	About once a week or less	A few times per week			No change	A lot less	A lot less	A lot less			Somewhat more	Somewhat more	A lot less	No change	No change	Deteriorated somewhat		No change	No change			Not concerned	Slightly concerned	Very concerned			Slightly concerned	Not concerned	Not concerned	Slightly concerned	A little bit	A little bit	A little bit	A little bit	A little bit	A little bit	A little bit	A little bit	A little bit	Not at all
4/14/2020 20:48:35	14	WA	Female	31-35 years	I am presently in a committed relationship	Casual	Health care and social assistance	About once a day	A few times per week	About once a day	Multiple times every day	Somewhat more	No change	A lot more	A lot more	A lot less	Somewhat more	No change	No change	A lot more	Somewhat more	Somewhat more	No change	No change	No change	No change	Improved somewhat	Deteriorated somewhat	No change	No change	Very concerned	Extremely concerned	Very concerned	Slightly concerned	Not concerned	Not concerned	Slightly concerned	Slightly concerned	Very concerned	Quite a bit	A little bit	Quite a bit	A little bit	Quite a bit	A little bit	Quite a bit	A little bit	A little bit	Quite a bit
4/14/2020 20:50:22	14	WA	Female	41-50 years	I am presently in a committed relationship	Full-time	Education and training	Multiple times every day	About once a day	Multiple times every day	Multiple times every day	No change	No change	Somewhat more	Somewhat more	A lot less	Somewhat more	Somewhat less	Somewhat more	A lot more	Somewhat more	Somewhat more	Deteriorated somewhat	Deteriorated somewhat	Deteriorated somewhat	Deteriorated somewhat	No change	No change	Improved somewhat	No change	Slightly concerned	Very concerned	Very concerned	Not concerned	Slightly concerned	Slightly concerned	Not concerned	Not concerned	Very concerned	A little bit	Quite a bit	Not at all	A little bit	A little bit	A little bit	A little bit	Quite a bit	Quite a bit	Quite a bit
4/14/2020 20:50:53	14	QLD	Female	31-35 years	I am presently in a committed relationship	Part-time	Health care and social assistance	Multiple times every day	Multiple times every day	Multiple times every day	Multiple times every day	Somewhat more	Somewhat more	A lot less	A lot more	A lot less	Somewhat more	A lot less	Somewhat less	A lot more	A lot more	Somewhat more	Deteriorated somewhat	Deteriorated somewhat	No change	Improved somewhat	Deteriorated a lot	Deteriorated somewhat	Deteriorated a lot	Deteriorated somewhat	Not concerned	Slightly concerned	Slightly concerned	Slightly concerned	Not concerned	Slightly concerned	Slightly concerned	Not concerned	Slightly concerned	Quite a bit	A lot	A little bit	A little bit	A little bit	A little bit	Quite a bit	A little bit	A little bit	Quite a bit
4/14/2020 20:52:06	14	WA	Female	41-50 years	I am presently in a committed relationship	Unemployed		About once a day	A few times per week	Multiple times every day	Multiple times every day	No change	Somewhat more	A lot less	Somewhat more	A lot less	Somewhat more			A lot more	Somewhat more	Somewhat more	Deteriorated somewhat	Deteriorated somewhat	Deteriorated somewhat	Deteriorated somewhat	No change	No change			Slightly concerned	Extremely concerned	Very concerned			Not concerned	Not concerned	Slightly concerned	Very concerned	A little bit	Quite a bit	A little bit	Quite a bit	Quite a bit	Not at all	A little bit	A lot	Quite a bit	A little bit
4/14/2020 20:52:51	14	VIC	Female	26-30 years	I am presently in a committed relationship	Part-time	Administrative and support services	A few times per week	A few times per week	Multiple times every day	Multiple times every day	No change	Somewhat less	A lot less	A lot more	A lot less	Somewhat more	A lot less	No change	A lot less	Somewhat less	Somewhat more	Deteriorated a lot	Deteriorated somewhat	No change	Deteriorated somewhat	No change	No change	No change	Deteriorated somewhat	Not concerned	Very concerned	Very concerned	Slightly concerned	Not concerned	Slightly concerned	Not concerned	Slightly concerned	Extremely concerned	A little bit	Quite a bit	A little bit	Quite a bit	Not at all	Quite a bit	A little bit	Quite a bit	A little bit	Quite a bit
4/14/2020 20:53:19	14	WA	Female	51-60 years	I am single	Stay at home parent		Multiple times every day	Multiple times every day	Multiple times every day	Multiple times every day			A lot less	Somewhat more	A lot less	Somewhat more			A lot more	A lot more	A lot more	Deteriorated somewhat	Deteriorated somewhat	No change		No change	No change			Extremely concerned	Extremely concerned	Very concerned			Very concerned	Slightly concerned	Not concerned	Slightly concerned	A little bit	A lot	A little bit	A little bit	A little bit	A lot	A little bit	Quite a bit	A little bit	Quite a bit
4/14/2020 20:53:48	14	WA	Female	61-70 years	I am presently in a committed relationship	Retired		Multiple times every day	Multiple times every day	A few times per week	Multiple times every day	No change	No change	A lot less	Somewhat more	A lot less	Somewhat more			Somewhat less	A lot more	Somewhat more	Deteriorated somewhat	Deteriorated somewhat	No change	No change	No change	Deteriorated somewhat			Very concerned	Very concerned	Not concerned			Slightly concerned	Not concerned	Slightly concerned	Very concerned	A little bit	Quite a bit	A little bit	A lot	A little bit	A little bit	A little bit	Quite a bit	Quite a bit	Quite a bit
4/14/2020 20:54:48	14	WA	Female	31-35 years	I am presently in a committed relationship	Part-time	Health care and social assistance	A few times per week	A few times per week	A few times per week	A few times per week	A lot more	No change	A lot less	No change	A lot less	Somewhat more	Somewhat less	A lot more	A lot more	Somewhat more	Somewhat more	Deteriorated somewhat	Improved somewhat	No change	Deteriorated somewhat	Deteriorated somewhat	Improved somewhat	Improved somewhat	No change	Not concerned	Very concerned	Not concerned	Not concerned	Not concerned	Not concerned	Slightly concerned	Not concerned	Very concerned	A little bit	Quite a bit	Not at all	A little bit	Not at all	Quite a bit	Quite a bit	A lot	Not at all	A lot
4/14/2020 20:55:21	14	WA	Male	31-35 years	I am presently in a committed relationship	Full-time	Public administration and safety	A few times per week	A few times per week	A few times per week	About once a day	No change	No change	Somewhat less	Somewhat more	Somewhat less	No change	Somewhat less	Somewhat more	Somewhat more	Somewhat more	Somewhat more	No change	Deteriorated somewhat	Improved somewhat	Improved somewhat	Improved somewhat	No change	No change	No change	Slightly concerned	Very concerned	Not concerned	Slightly concerned	Not concerned	Not concerned	Not concerned	Slightly concerned	Very concerned	Quite a bit	A little bit	Quite a bit	Not at all	Quite a bit	A little bit	A lot	A little bit	A lot	A lot
4/14/2020 20:55:39	14	WA	Female	41-50 years	I am presently in a committed relationship	Full-time	Financial and insurance services	Multiple times every day	About once a day	About once a day	Multiple times every day	No change	Somewhat less	A lot less	Somewhat less	A lot less	Somewhat less	Somewhat less	Somewhat less	A lot less	Somewhat less	Somewhat more	Deteriorated somewhat	No change	No change	Deteriorated somewhat	Deteriorated a lot	Deteriorated a lot	Deteriorated somewhat	Deteriorated somewhat	Not concerned	Slightly concerned	Very concerned	Very concerned	Very concerned	Slightly concerned	Slightly concerned	Slightly concerned	Extremely concerned	Not at all	Quite a bit	Not at all	A little bit	A little bit	A little bit	A little bit	Quite a bit	A little bit	Quite a bit
4/14/2020 20:55:44	14	WA	Male	36-40 years	I am presently in a committed relationship	Casual	Construction	A few times per week	A few times per week	A few times per week	About once a day	A lot more	A lot less	A lot less	Somewhat more	Somewhat less	Somewhat more	A lot less	No change	A lot more	A lot more	Somewhat more	No change	Improved somewhat	Deteriorated a lot	Improved somewhat	Improved somewhat	Improved somewhat	No change	No change	Very concerned	Extremely concerned	Very concerned	Slightly concerned	Slightly concerned	Not concerned	Not concerned	Not concerned	Very concerned	Quite a bit	A little bit	A lot	Not at all	Quite a bit	Not at all	Quite a bit	A little bit	Quite a bit	A little bit
4/14/2020 20:56:03	14	WA	Female	51-60 years	I am presently in a committed relationship	Part-time	Health care and social assistance	Multiple times every day	Multiple times every day	About once a day	Multiple times every day	No change	No change	A lot less	Somewhat more	Somewhat less	Somewhat more	No change	No change	A lot more	Somewhat more	Somewhat more	Deteriorated somewhat	No change	Deteriorated somewhat	No change	Deteriorated somewhat	Deteriorated somewhat	No change	No change	Extremely concerned	Extremely concerned	Very concerned	Very concerned	Not concerned	Slightly concerned	Slightly concerned	Slightly concerned	Very concerned	A little bit	Quite a bit	A little bit	A little bit	A little bit	A little bit	A little bit	Not at all	A little bit	A little bit
4/14/2020 20:57:35	14	WA	Female	31-35 years	I am single	Part-time	Public administration and safety	Multiple times every day	About once a day	About once a day	Multiple times every day			Somewhat more	No change	A lot less	Somewhat more	A lot less	No change	Somewhat more	No change	No change	Deteriorated somewhat	Deteriorated somewhat	No change		Improved somewhat	Deteriorated somewhat	No change	Deteriorated a lot	Slightly concerned	Slightly concerned	Slightly concerned	Very concerned	Not concerned	Slightly concerned	Not concerned	Very concerned	Extremely concerned	Not at all	Quite a bit	A little bit	A lot	A little bit	Quite a bit	Quite a bit	A lot	Quite a bit	A little bit
4/14/2020 21:00:35	14	WA	I do not identify as either male or female	36-40 years	I am presently in a committed relationship	Full-time	Electricity, gas, water, and waste services	Multiple times every day	Multiple times every day	Multiple times every day	Multiple times every day	A lot more	A lot less	No change	No change	A lot less	Somewhat more	Somewhat less	A lot more	A lot more	Somewhat more	Somewhat more	Deteriorated somewhat	No change	Deteriorated somewhat	No change	No change	Deteriorated somewhat	No change	No change	Slightly concerned	Very concerned	Slightly concerned	Slightly concerned	Slightly concerned	Not concerned	Slightly concerned	Slightly concerned	Slightly concerned	A little bit	Quite a bit	A little bit	Quite a bit	A little bit	A little bit	A little bit	Quite a bit	Not at all	A little bit
4/14/2020 21:01:16	14	WA	Female	41-50 years	I am presently in a committed relationship	Casual	Education and training	Multiple times every day	About once a day	About once a day	Multiple times every day	Somewhat more	No change	No change	No change	A lot less	A lot more	A lot less	A lot less	A lot more	A lot more	Somewhat more	Deteriorated somewhat	Improved somewhat	Deteriorated somewhat	No change	No change	No change	No change	No change	Very concerned	Very concerned	Very concerned	Slightly concerned	Slightly concerned	Not concerned	Not concerned	Not concerned	Very concerned	A little bit	A little bit	A little bit	Quite a bit	A little bit	A little bit	Quite a bit	A little bit	A little bit	Not at all
4/14/2020 21:01:18	14	WA	Female	31-35 years	I am presently in a committed relationship	Part-time	Health care and social assistance	A few times per week	A few times per week	About once a day	A few times per week	A lot less	A lot less	A lot less	A lot less	A lot less	Somewhat more	Somewhat less	No change	A lot more	Somewhat more	A lot more	Deteriorated somewhat	No change	Deteriorated somewhat	No change	No change	No change	No change	Deteriorated somewhat	Slightly concerned	Slightly concerned	Extremely concerned	Extremely concerned	Very concerned	Not concerned	Not concerned	Very concerned	Extremely concerned	A little bit	A little bit	A little bit	Not at all	Not at all	Not at all	Not at all	A lot	A lot	A little bit
4/14/2020 21:03:53	14	WA	Female	51-60 years	I am single	Full-time	Financial and insurance services	About once a day	A few times per week	Multiple times every day	About once a day			No change	Somewhat more	No change	Somewhat more	No change	No change	Somewhat more	No change	No change	No change	No change	No change		No change	No change	No change	Deteriorated somewhat	Slightly concerned	Very concerned	Not concerned	Not concerned	Not concerned	Not concerned	Not concerned	Not concerned	Slightly concerned	A lot	A little bit	A lot	A little bit	A lot	A little bit	A lot	A little bit	A lot	A little bit
4/14/2020 21:06:07	14	VIC	Female	26-30 years	I am presently in a committed relationship	Full-time	Information media and telecommunications	About once a week or less	A few times per week	About once a day	About once a day	No change	No change	No change	Somewhat more	A lot less	No change	No change	No change	A lot more	Somewhat more	A lot more	No change	No change	No change	No change	No change	Deteriorated somewhat	No change	Deteriorated somewhat	Slightly concerned	Very concerned	Extremely concerned	Extremely concerned	Extremely concerned	Extremely concerned	Not concerned	Slightly concerned	Slightly concerned	Quite a bit	A little bit	A little bit	Not at all	Not at all	A little bit	Not at all	Quite a bit	Not at all	Quite a bit
4/14/2020 21:08:31	14	WA	Female	41-50 years	I am presently in a committed relationship	Part-time	Manufacturing	Multiple times every day	Multiple times every day	Multiple times every day	Multiple times every day	No change	No change	Somewhat more	No change	No change	No change	Somewhat less	No change	Somewhat more	No change	No change	No change	Improved somewhat	Deteriorated somewhat	No change	No change	Improved somewhat	No change	No change	Slightly concerned	Slightly concerned	Very concerned	Slightly concerned	Very concerned	Not concerned	Not concerned	Not concerned	Very concerned	Quite a bit	A little bit	Quite a bit	A little bit	A lot	Not at all	Quite a bit	A little bit	A lot	Not at all
4/14/2020 21:13:19	14	WA	Female	26-30 years	I am presently in a committed relationship	Full-time	Manufacturing	Multiple times every day	About once a day	About once a day	About once a day	A lot less	A lot more	Somewhat less	Somewhat more	A lot less	A lot more	A lot less	A lot more	A lot less	Somewhat less	No change	Deteriorated somewhat	No change	No change	No change	No change	No change	No change	No change	Slightly concerned	Extremely concerned	Slightly concerned	Not concerned	Slightly concerned	Not concerned	Not concerned	Not concerned	Very concerned	Quite a bit	Quite a bit	A little bit	A little bit	A little bit	A little bit	Quite a bit	Not at all	Quite a bit	Not at all
4/14/2020 21:14:10	14	SA	Female	61-70 years	I am presently in a committed relationship	Part-time	Other (please specify)	Multiple times every day	Multiple times every day	Multiple times every day	Multiple times every day	A lot more	No change	A lot more	A lot more	A lot less	A lot more	A lot less	Somewhat more	A lot more	A lot more	A lot more	No change	Deteriorated somewhat	Deteriorated somewhat	No change	Deteriorated a lot	Deteriorated a lot	Deteriorated a lot	Deteriorated a lot	Very concerned	Very concerned	Very concerned	Very concerned	Very concerned	Very concerned	Extremely concerned	Extremely concerned	Extremely concerned	A little bit	A lot	A little bit	Quite a bit	A little bit	A little bit	Quite a bit	A little bit	A little bit	A little bit
4/14/2020 21:14:55	14	WA	Female	31-35 years	I am presently in a committed relationship	Part-time	Agriculture, forestry, and fishing	A few times per week	A few times per week	About once a day	About once a day	A lot less	No change	A lot more	No change	A lot more	A lot less	Somewhat less	No change	A lot more	Somewhat more	No change	Deteriorated somewhat	No change	No change	No change	No change	Deteriorated somewhat	No change	Deteriorated somewhat	Not concerned	Slightly concerned	Slightly concerned	Slightly concerned	Not concerned	Not concerned	Not concerned	Slightly concerned	Very concerned	Quite a bit	A little bit	Quite a bit	A little bit	A little bit	A little bit	Quite a bit	A little bit	Quite a bit	A little bit
4/14/2020 21:15:03	14	WA	Female	26-30 years	I am single	Full-time	Professional, scientific and technical services	About once a day	About once a day	Multiple times every day	About once a day			A lot more	No change	A lot less	A lot less	A lot less	No change	A lot more	A lot more	Somewhat more	Deteriorated somewhat	Deteriorated somewhat	No change		No change	Deteriorated somewhat	Deteriorated somewhat	Deteriorated a lot	Slightly concerned	Extremely concerned	Slightly concerned	Extremely concerned	Very concerned	Not concerned	Not concerned	Very concerned	Slightly concerned	Quite a bit	Quite a bit	A little bit	A little bit	Not at all	A little bit	Quite a bit	Quite a bit	Not at all	Quite a bit
4/14/2020 21:15:33	14	WA	Female	22-25 years	I am presently in a committed relationship	Casual	Arts and recreation services	A few times per week	About once a week or less	A few times per week	A few times per week	No change	No change	No change	No change	Somewhat less	Somewhat less	A lot less	A lot less	Somewhat less	Somewhat more	A lot more	Deteriorated somewhat	Deteriorated somewhat	Deteriorated a lot	No change	No change	No change	Deteriorated somewhat	Deteriorated somewhat	Slightly concerned	Very concerned	Very concerned	Very concerned	Very concerned	Very concerned	Very concerned	Not concerned	Very concerned	Quite a bit	A little bit	A little bit	A little bit	A little bit	A little bit	A little bit	A little bit	Quite a bit	Not at all
4/14/2020 21:18:00	14	WA	Female	41-50 years	I am presently in a committed relationship	Full-time	Education and training	About once a day	About once a day	About once a day	Multiple times every day	Somewhat more	No change	A lot less	A lot more	A lot less	A lot more	No change	Somewhat more	A lot more	Somewhat more	Somewhat more	Deteriorated somewhat	No change	No change	No change	No change	No change	No change	No change	Very concerned	Very concerned	Slightly concerned	Slightly concerned	Slightly concerned	Slightly concerned	Slightly concerned	Not concerned	Extremely concerned	Quite a bit	Quite a bit	A little bit	A little bit	A little bit	A little bit	Quite a bit	A little bit	Quite a bit	Not at all
4/14/2020 21:18:57	14	WA	Female	51-60 years	I am presently in a committed relationship	Full-time	Transport, postal and warehousing	Multiple times every day	Multiple times every day	Multiple times every day	Multiple times every day	No change	No change	Somewhat less	No change	A lot more	No change	No change	No change	A lot more	Somewhat more	Somewhat more	No change	No change	No change	No change	No change	Deteriorated somewhat	No change	Deteriorated somewhat	Extremely concerned	Extremely concerned	Extremely concerned	Extremely concerned	Extremely concerned	Extremely concerned	Slightly concerned	Slightly concerned	Extremely concerned	A lot	A little bit	Quite a bit	Not at all	A little bit	A little bit	Quite a bit	Not at all	Quite a bit	Not at all
4/14/2020 21:20:03	14	WA	Female	31-35 years	I am presently in a committed relationship	Full-time	Arts and recreation services	About once a day	About once a week or less	Multiple times every day	Multiple times every day	No change	No change	Somewhat less	Somewhat more	A lot less	Somewhat more	No change	No change	A lot more	Somewhat more	No change	No change	No change	Deteriorated somewhat	No change	No change	No change	No change	No change	Slightly concerned	Very concerned	Slightly concerned	Not concerned	Not concerned	Slightly concerned	Not concerned	Not concerned	Very concerned	Quite a bit	A little bit	A little bit	A little bit	A little bit	A little bit	Quite a bit	A little bit	A little bit	A little bit
4/14/2020 21:20:57	14	WA	Male	36-40 years	I am presently in a committed relationship	Full-time	Transport, postal and warehousing	Multiple times every day	About once a week or less	Multiple times every day	Multiple times every day	Somewhat more	No change	No change	No change	No change	No change	No change	No change	Somewhat more	No change	No change	Deteriorated somewhat	No change	No change	No change	No change	No change	No change	Deteriorated somewhat	Slightly concerned	Slightly concerned	Very concerned	Slightly concerned	Slightly concerned	Slightly concerned	Slightly concerned	Slightly concerned	Extremely concerned	A little bit	Quite a bit	A little bit	A little bit	A little bit	A little bit	A little bit	Quite a bit	A little bit	A little bit
4/14/2020 21:21:55	14	WA	Female	26-30 years	I am single	Part-time	Health care and social assistance	A few times per week	A few times per week	Multiple times every day	Multiple times every day			A lot less	Somewhat more	A lot less	A lot less	A lot less	A lot less	A lot less	A lot more	A lot more	Deteriorated somewhat	Deteriorated a lot	Deteriorated somewhat		No change	Deteriorated somewhat	Deteriorated somewhat	Deteriorated a lot	Not concerned	Slightly concerned	Extremely concerned	Extremely concerned	Very concerned	Not concerned	Not concerned	Slightly concerned	Very concerned	A little bit	A little bit	A little bit	A little bit	A little bit	A little bit	A little bit	A little bit	A little bit	A lot
4/14/2020 21:22:44	14	WA	Female	26-30 years	I am presently in a committed relationship	Stay at home parent		About once a day	About once a day	Multiple times every day	Multiple times every day	No change	No change	Somewhat more	No change	A lot less	Somewhat more			A lot more	A lot more	Somewhat more	No change	No change	No change	No change	No change	Deteriorated somewhat			Slightly concerned	Very concerned	Extremely concerned			Extremely concerned	Extremely concerned	Not concerned	Extremely concerned	Quite a bit	Quite a bit	Quite a bit	Not at all	Not at all	A little bit	Quite a bit	A lot	Not at all	A lot
4/14/2020 21:24:30	14	WA	Female	71 years or older	I am presently in a committed relationship	Retired		Multiple times every day	Multiple times every day	About once a day	Multiple times every day	Somewhat more	No change	A lot less	A lot more	A lot less	A lot more			A lot more	Somewhat more	A lot more	No change	No change	Improved somewhat	No change	No change	No change			Slightly concerned	Slightly concerned	Not concerned			Not concerned	Not concerned	Not concerned	Very concerned	A lot	A little bit	A lot	A little bit	Quite a bit	A little bit	A lot	A little bit	Quite a bit	Not at all
4/14/2020 21:24:37	14	WA	Female	41-50 years	I am presently in a committed relationship	Full-time	Health care and social assistance	Multiple times every day	About once a day	A few times per week	Multiple times every day	No change	No change	Somewhat more	Somewhat more	A lot less	A lot less	Somewhat less	A lot more	A lot more	Somewhat more	Somewhat more	Deteriorated somewhat	Deteriorated a lot	No change	Deteriorated somewhat	Improved somewhat	No change	Deteriorated somewhat	Improved somewhat	Very concerned	Very concerned	Very concerned	Not concerned	Slightly concerned	Not concerned	Not concerned	Not concerned	Slightly concerned	A little bit	Quite a bit	Quite a bit	Quite a bit	A little bit	A little bit	A little bit	A lot	Quite a bit	A lot
4/14/2020 21:26:56	14	WA	Male	51-60 years	I am presently in a committed relationship	Full-time	Health care and social assistance	Multiple times every day	Multiple times every day	Multiple times every day	Multiple times every day	Somewhat more	No change	A lot less	A lot more	A lot less	Somewhat more	No change	No change	A lot more	Somewhat more	Somewhat more	Deteriorated somewhat	Improved somewhat	No change	No change	No change	No change	No change	No change	Very concerned	Slightly concerned	Slightly concerned	Not concerned	Not concerned	Not concerned	Slightly concerned	Not concerned	Very concerned	A little bit	Quite a bit	Quite a bit	A little bit	Quite a bit	A little bit	Quite a bit	A little bit	Quite a bit	A little bit
4/14/2020 21:27:47	14	WA	Male	61-70 years	I am single	Retired		Multiple times every day	Multiple times every day	A few times per week	A few times per week			A lot less	A lot less	A lot less	Somewhat more			A lot less	A lot less	Somewhat more	No change	Deteriorated somewhat	No change		Deteriorated somewhat	Improved somewhat			Very concerned	Very concerned	Slightly concerned			Not concerned	Not concerned	Slightly concerned	Slightly concerned	Quite a bit	A little bit	A little bit	Not at all	A little bit	A little bit	Quite a bit	A little bit	A little bit	A little bit
4/14/2020 21:33:56	14	QLD	Female	51-60 years	I am presently in a committed relationship	Full-time	Manufacturing	About once a week or less	About once a week or less	About once a day	About once a week or less	No change	No change	No change	No change	No change	Somewhat more	No change	No change	No change	No change	A lot more	No change	No change	No change	No change	No change	Deteriorated somewhat	No change	No change	Not concerned	Not concerned	Very concerned	Slightly concerned	Not concerned	Not concerned	Not concerned	Not concerned	Extremely concerned	Not at all	Quite a bit	A little bit	Not at all	A little bit	A little bit	A lot	A little bit	Quite a bit	A little bit
4/14/2020 21:34:38	14	NSW	Female	51-60 years	I am presently in a committed relationship	Casual	Public administration and safety	Multiple times every day	A few times per week	About once a day	About once a day	No change	No change	No change	No change	No change	Somewhat more	No change	Somewhat more	Somewhat more	Somewhat more	Somewhat more	Deteriorated somewhat	Deteriorated somewhat	Deteriorated somewhat	No change	Deteriorated somewhat	Deteriorated somewhat	No change	No change	Slightly concerned	Very concerned	Very concerned	Slightly concerned	Slightly concerned	Slightly concerned	Slightly concerned	Very concerned	Very concerned	A little bit	Quite a bit	Not at all	Quite a bit	A little bit	Quite a bit	A little bit	A little bit	Not at all	Quite a bit
4/14/2020 21:36:35	14	WA	Female	31-35 years	I am single	Full-time	Mining	Multiple times every day	Multiple times every day	A few times per week	Multiple times every day			A lot less	No change	A lot less	No change	A lot less	Somewhat less	A lot more	A lot more	Somewhat more	Deteriorated somewhat	Deteriorated somewhat	No change		No change	Deteriorated somewhat	Deteriorated somewhat	Deteriorated a lot	Very concerned	Extremely concerned	Extremely concerned	Very concerned	Extremely concerned	Very concerned	Slightly concerned	Slightly concerned	Extremely concerned	A little bit	Quite a bit	A little bit	A little bit	A little bit	Quite a bit	A little bit	Quite a bit	Not at all	A lot
4/14/2020 21:40:08	14	WA	Male	31-35 years	I am presently in a committed relationship	Full-time	Education and training	A few times per week	About once a week or less	A few times per week	About once a day	Somewhat more	No change	No change	No change	A lot less	Somewhat more	Somewhat less	Somewhat more	Somewhat less	No change	Somewhat more	No change	Deteriorated somewhat	Deteriorated a lot	No change	No change	Deteriorated somewhat	No change	Deteriorated a lot	Slightly concerned	Slightly concerned	Not concerned	Not concerned	Slightly concerned	Slightly concerned	Not concerned	Not concerned	Slightly concerned	A little bit	A little bit	A little bit	A little bit	Quite a bit	Not at all	Not at all	Quite a bit	Quite a bit	A lot
4/14/2020 21:41:12	14	WA	Female	51-60 years	I am single	Full-time	Education and training	Multiple times every day	Multiple times every day	Multiple times every day	Multiple times every day			A lot more	A lot more	A lot more	A lot more	A lot less	A lot more	A lot more	A lot more	A lot more	Deteriorated a lot	Deteriorated somewhat	No change		Deteriorated somewhat	No change	No change	Deteriorated a lot	Very concerned	Very concerned	Extremely concerned	Slightly concerned	Extremely concerned	Extremely concerned	Extremely concerned	Extremely concerned	Extremely concerned	Quite a bit	Quite a bit	A little bit	A little bit	A little bit	Quite a bit	A little bit	Quite a bit	Not at all	Quite a bit
4/14/2020 21:42:01	14	WA	Female	31-35 years	I am presently in a committed relationship	Unemployed		A few times per week	A few times per week	A few times per week	A few times per week	No change	No change	Somewhat less	Somewhat more	A lot less	Somewhat more			A lot more	Somewhat more	A lot more	Deteriorated somewhat	Deteriorated somewhat	Deteriorated a lot	Deteriorated somewhat	No change	No change			Very concerned	Very concerned	Extremely concerned			Slightly concerned	Not concerned	Very concerned	Not concerned	A little bit	Quite a bit	A little bit	A little bit	A little bit	Quite a bit	A little bit	Quite a bit	Not at all	Quite a bit
4/14/2020 21:42:20	14	WA	Female	41-50 years	I am presently in a committed relationship	Part-time	Education and training	Multiple times every day	Multiple times every day	Multiple times every day	Multiple times every day	No change	No change	Somewhat more	Somewhat more	Somewhat less	Somewhat more	No change	No change	Somewhat more	Somewhat more	Somewhat more	Deteriorated somewhat	Deteriorated somewhat	No change	No change	No change	No change	No change	No change	Not concerned	Not concerned	Not concerned	Slightly concerned	Not concerned	Not concerned	Not concerned	Not concerned	Extremely concerned	Quite a bit	A little bit	A little bit	A little bit	A little bit	A little bit	A little bit	A little bit	Not at all	Quite a bit
4/14/2020 21:42:40	14	WA	Female	51-60 years	I am single	Full-time	Professional, scientific and technical services	Multiple times every day	About once a day	Multiple times every day	Multiple times every day			Somewhat more	Somewhat more	A lot less	Somewhat more	A lot less	A lot more	A lot more	Somewhat more	Somewhat more	Deteriorated somewhat	Deteriorated somewhat	No change		No change	Improved somewhat	Improved somewhat	Deteriorated a lot	Not concerned	Very concerned	Slightly concerned	Very concerned	Slightly concerned	Slightly concerned	Not concerned	Not concerned	Very concerned	Quite a bit	A little bit	Quite a bit	A little bit	Quite a bit	Not at all	Quite a bit	Quite a bit	A little bit	Quite a bit
4/14/2020 21:42:53	14	WA	Female	51-60 years	I am presently in a committed relationship	Full-time	Accommodation and food services	Multiple times every day	A few times per week	Multiple times every day	Multiple times every day	A lot less	Somewhat less	Somewhat less	Somewhat less	A lot less	Somewhat less	Somewhat less	No change	Somewhat more	A lot more	No change	Deteriorated somewhat	Deteriorated somewhat	Deteriorated a lot	Deteriorated a lot	Deteriorated somewhat	Deteriorated somewhat	No change	No change	Slightly concerned	Slightly concerned	Extremely concerned	Slightly concerned	Not concerned	Very concerned	Not concerned	Extremely concerned	Very concerned	A little bit	A lot	A little bit	Quite a bit	A little bit	Quite a bit	Quite a bit	Not at all	A little bit	Not at all
4/14/2020 21:46:36	14	WA	Female	31-35 years	I am presently in a committed relationship	Full-time	Health care and social assistance	About once a day	About once a week or less	A few times per week	About once a day	A lot more	A lot less	A lot less	No change	A lot less	Somewhat more	A lot less	No change	Somewhat more	Somewhat more	Somewhat less	Deteriorated somewhat	Deteriorated somewhat	Deteriorated somewhat	No change	No change	No change	No change	Deteriorated a lot	Slightly concerned	Slightly concerned	Slightly concerned	Slightly concerned	Not concerned	Not concerned	Not concerned	Not concerned	Slightly concerned	A lot	Quite a bit	A little bit	A little bit	Quite a bit	Not at all	Quite a bit	Quite a bit	Quite a bit	A little bit
4/14/2020 21:47:24	14	WA	Male	26-30 years	I am presently in a committed relationship	Full-time	Arts and recreation services	Multiple times every day	Multiple times every day	Multiple times every day	Multiple times every day	A lot more	A lot less	A lot more	A lot less	A lot less	A lot more	A lot less	A lot more	A lot more	A lot more	A lot more	No change	Improved somewhat	Improved somewhat	Improved somewhat	Improved somewhat	No change	No change	Improved somewhat	Very concerned	Very concerned	Extremely concerned	Not concerned	Slightly concerned	Slightly concerned	Not concerned	Slightly concerned	Extremely concerned	Quite a bit	Quite a bit	Quite a bit	Not at all	A lot	Not at all	A lot	Not at all	Quite a bit	Not at all
4/14/2020 21:49:06	14	WA	Female	36-40 years	I am presently in a committed relationship	Full-time	Mining	Multiple times every day	Multiple times every day	Multiple times every day	Multiple times every day	A lot more	A lot less	No change	Somewhat more	A lot less	No change	A lot less	A lot more	A lot more	Somewhat more	A lot more	Deteriorated somewhat	Deteriorated somewhat	Deteriorated somewhat	Improved somewhat	No change	No change	No change	Improved somewhat	Slightly concerned	Slightly concerned	Slightly concerned	Not concerned	Slightly concerned	Not concerned	Slightly concerned	Slightly concerned	Very concerned	A little bit	A lot	Not at all	A little bit	A little bit	Quite a bit	A little bit	Not at all	A little bit	A little bit
4/14/2020 21:51:45	14	WA	Female	31-35 years	I am presently in a committed relationship	Stay at home parent		About once a day	A few times per week	About once a day	Multiple times every day	No change	No change	A lot less	Somewhat more	A lot less	No change			A lot more	Somewhat more	Somewhat more	No change	No change	Deteriorated somewhat	No change	No change	No change			Slightly concerned	Very concerned	Very concerned			Not concerned	Not concerned	Not concerned	Very concerned	Quite a bit	A little bit	Quite a bit	A little bit	A little bit	A little bit	A little bit	Quite a bit	A little bit	A little bit
4/14/2020 21:55:36	14	WA	Female	61-70 years	I am presently in a committed relationship	Full-time	Administrative and support services	About once a week or less	About once a day	Multiple times every day	Multiple times every day	No change	No change	A lot less	No change	A lot less	Somewhat more	Somewhat less	Somewhat more	A lot more	Somewhat more	No change	Deteriorated somewhat	No change	No change	Deteriorated somewhat	No change	No change	No change	No change	Not concerned	Slightly concerned	Not concerned	Not concerned	Not concerned	Not concerned	Slightly concerned	Extremely concerned	Very concerned	Not at all	Quite a bit	Not at all	A little bit	Not at all	A little bit	A little bit	A little bit	Not at all	Quite a bit
4/14/2020 21:57:44	14	WA	Male	51-60 years	I am presently in a committed relationship	Full-time	Other (please specify)	About once a day	About once a day	Multiple times every day	About once a day	No change	No change	A lot less	Somewhat more	A lot less	Somewhat more	Somewhat less	Somewhat less	Somewhat more	Somewhat more	No change	No change	No change	Deteriorated somewhat	Improved somewhat	No change	No change	No change	Deteriorated somewhat	Slightly concerned	Very concerned	Very concerned	Slightly concerned	Very concerned	Not concerned	Not concerned	Slightly concerned	Very concerned	Quite a bit	A little bit	A little bit	Not at all	A little bit	Not at all	Quite a bit	A little bit	A little bit	A little bit
4/14/2020 21:59:46	14	WA	Female	41-50 years	I am presently in a committed relationship	Part-time	Education and training	Multiple times every day	Multiple times every day	Multiple times every day	Multiple times every day	A lot more	A lot less	A lot more	Somewhat more	A lot less	A lot more	A lot less	A lot more	A lot more	A lot more	No change	No change	No change	No change	No change	No change	No change	No change	Deteriorated somewhat	Very concerned	Very concerned	Very concerned	Very concerned	Very concerned	Slightly concerned	Slightly concerned	Not concerned	Extremely concerned	A little bit	A lot	A little bit	A little bit	A little bit	Quite a bit	A little bit	Quite a bit	A little bit	A little bit
4/14/2020 21:59:47	14	WA	Female	18-21 years	I am single	Unemployed		About once a day	About once a day	Multiple times every day	Multiple times every day			A lot more	No change	A lot less	A lot more			A lot more	Somewhat more	A lot more	No change	Deteriorated somewhat	Deteriorated somewhat		No change	No change			Slightly concerned	Very concerned	Slightly concerned			Not concerned	Not concerned	Not concerned	Very concerned	Quite a bit	Quite a bit	A lot	A little bit	Not at all	Not at all	A little bit	A little bit	Not at all	Quite a bit
4/14/2020 22:01:48	14	WA	Female	26-30 years	I am presently in a committed relationship	Full-time	Agriculture, forestry, and fishing	A few times per week	A few times per week	About once a day	A few times per week	No change	No change	No change	Somewhat more	Somewhat less	No change	A lot less	Somewhat more	Somewhat more	No change	No change	No change	Deteriorated somewhat	No change	No change	No change	No change	No change	No change	Slightly concerned	Very concerned	Not concerned	Slightly concerned	Not concerned	Not concerned	Not concerned	Slightly concerned	Extremely concerned	A little bit	A little bit	Quite a bit	A little bit	Quite a bit	A little bit	A little bit	A little bit	A little bit	Quite a bit
4/14/2020 22:07:22	14	WA	Male	31-35 years	I am presently in a committed relationship	Full-time	Health care and social assistance	Multiple times every day	Multiple times every day	About once a day	Multiple times every day	A lot more	No change	Somewhat more	No change	Somewhat less	No change	Somewhat less	Somewhat more	A lot more	Somewhat more	No change	No change	No change	No change	No change	Improved somewhat	No change	No change	Improved somewhat	Slightly concerned	Slightly concerned	Not concerned	Not concerned	Not concerned	Not concerned	Not concerned	Not concerned	Slightly concerned	Quite a bit	Not at all	A lot	A little bit	Quite a bit	Not at all	A little bit	A little bit	A little bit	Quite a bit
4/14/2020 22:10:18	14	WA	Female	61-70 years	I am single	Retired		Multiple times every day	Multiple times every day	A few times per week	A few times per week			A lot less	No change	A lot less	Somewhat more			A lot more	A lot more	Somewhat more	Deteriorated somewhat	No change	Improved somewhat		No change	No change			Extremely concerned	Extremely concerned	Very concerned			Not concerned	Not concerned	Not concerned	Extremely concerned	A little bit	Quite a bit	Quite a bit	Quite a bit	Quite a bit	Not at all	A little bit	A lot	A little bit	Quite a bit
4/14/2020 22:17:06	14	WA	Female	26-30 years	I am presently in a committed relationship	Stay at home parent		About once a day	A few times per week	About once a day	Multiple times every day	No change	No change	Somewhat less	Somewhat less	Somewhat less	Somewhat more			A lot more	No change	No change	Deteriorated somewhat	No change	Deteriorated somewhat	No change	No change	No change			Slightly concerned	Very concerned	Slightly concerned			Slightly concerned	Extremely concerned	Slightly concerned	Extremely concerned	A little bit	A little bit	A little bit	Quite a bit	A little bit	A little bit	Quite a bit	A little bit	A little bit	A little bit
4/14/2020 22:17:16	14	WA	Female	61-70 years	I am presently in a committed relationship	Part-time	Health care and social assistance	About once a day	About once a day	About once a day	Multiple times every day	A lot more	Somewhat more	A lot less	Somewhat more	A lot less	A lot less	A lot less	Somewhat more	A lot more	A lot more	No change	Deteriorated somewhat	No change	Deteriorated a lot	No change	No change	No change	No change	No change	Very concerned	Very concerned	Very concerned	Very concerned	Extremely concerned	Extremely concerned	Slightly concerned	Very concerned	Extremely concerned	Quite a bit	Quite a bit	Quite a bit	A little bit	Quite a bit	Quite a bit	A lot	A little bit	Quite a bit	A little bit
4/14/2020 22:18:11	14	WA	Female	41-50 years	I am single	Part-time	Electricity, gas, water, and waste services	Multiple times every day	A few times per week	About once a day	Multiple times every day			A lot less	Somewhat more	A lot less	Somewhat more	A lot less	A lot more	Somewhat less	Somewhat more	Somewhat more	Deteriorated a lot	Deteriorated somewhat	No change		No change	Deteriorated somewhat	No change	Deteriorated somewhat	Extremely concerned	Extremely concerned	Not concerned	Very concerned	Not concerned	Not concerned	Slightly concerned	Slightly concerned	Very concerned	A lot	A lot	A little bit	Quite a bit	Not at all	A lot	Not at all	Quite a bit	Not at all	Quite a bit
4/14/2020 22:19:50	14	WA	Female	51-60 years	I am presently in a committed relationship	Casual	Professional, scientific and technical services	Multiple times every day	A few times per week	A few times per week	Multiple times every day	No change	No change	Somewhat less	Somewhat more	A lot less	Somewhat more	A lot less	No change	A lot more	A lot less	Somewhat more	No change	No change	No change	No change	No change	No change	No change	No change	Slightly concerned	Slightly concerned	Slightly concerned	Slightly concerned	Slightly concerned	Not concerned	Not concerned	Not concerned	Very concerned	Quite a bit	A little bit	A lot	A little bit	Quite a bit	Not at all	A lot	Quite a bit	A little bit	Quite a bit
4/14/2020 22:22:25	14	WA	Female	36-40 years	I am presently in a committed relationship	Full-time	Retail trade	About once a day	About once a day	Multiple times every day	Multiple times every day	Somewhat more	No change	Somewhat less	Somewhat more	Somewhat less	Somewhat more	No change	No change	A lot more	No change	No change	Deteriorated somewhat	No change	Improved somewhat	No change	No change	No change	No change	Improved somewhat	Slightly concerned	Slightly concerned	Extremely concerned	Slightly concerned	Extremely concerned	Extremely concerned	Not concerned	Not concerned	Very concerned	Quite a bit	A little bit	A little bit	A little bit	Not at all	A little bit	A little bit	A little bit	Not at all	A little bit
4/14/2020 22:24:47	14	WA	Female	31-35 years	I am presently in a committed relationship	Unemployed		About once a day	Multiple times every day	Multiple times every day	About once a day	A lot more	A lot more	Somewhat less	Somewhat more	A lot less	A lot less			A lot more	A lot more	A lot more	Improved a lot	Improved a lot	Improved a lot	Improved a lot	No change	No change			Slightly concerned	Slightly concerned	Not concerned			Not concerned	Slightly concerned	Not concerned	Slightly concerned	A lot	A little bit	Quite a bit	Not at all	A little bit	Not at all	A lot	A little bit	A lot	Not at all
4/14/2020 22:26:09	14	WA	Female	26-30 years	I am presently in a committed relationship	Full-time	Education and training	Multiple times every day	About once a day	Multiple times every day	Multiple times every day	Somewhat less	No change	Somewhat less	Somewhat more	Somewhat less	No change	Somewhat more	No change	Somewhat more	Somewhat more	Somewhat more	Deteriorated somewhat	Deteriorated somewhat	No change	No change	No change	No change	No change	Improved somewhat	Very concerned	Very concerned	Slightly concerned	Slightly concerned	Not concerned	Not concerned	Not concerned	Not concerned	Slightly concerned	Quite a bit	Quite a bit	Not at all	A little bit	A little bit	A little bit	A little bit	A little bit	A little bit	A little bit
4/14/2020 22:26:26	14	WA	Female	61-70 years	I am presently in a committed relationship	Retired		Multiple times every day	A few times per week	About once a day	Multiple times every day	No change	No change	Somewhat less	No change	A lot less	No change			A lot more	A lot more	No change	Deteriorated somewhat	No change	No change	No change	No change	No change			Extremely concerned	Extremely concerned	Slightly concerned			Slightly concerned	Slightly concerned	Slightly concerned	Very concerned	A little bit	Quite a bit	A little bit	A little bit	A little bit	A little bit	A little bit	Quite a bit	A little bit	Quite a bit
4/14/2020 22:27:28	14	NSW	Female	41-50 years	I am presently in a committed relationship	Full-time	Education and training	A few times per week	A few times per week	About once a week or less	A few times per week	A lot more	Somewhat more	A lot more	Somewhat more	A lot less	Somewhat less	A lot less	No change	Somewhat more	No change	No change	Improved a lot	Deteriorated somewhat	Improved somewhat	Improved somewhat	Improved somewhat	No change	No change	No change	Slightly concerned	Slightly concerned	Slightly concerned	Not concerned	Slightly concerned	Not concerned	Not concerned	Not concerned	Not concerned	Quite a bit	Not at all	A little bit	Not at all	Quite a bit	Not at all	A little bit	A little bit	A little bit	A little bit
4/14/2020 22:27:51	14	WA	Male	26-30 years	I am single	Full-time	Mining	Multiple times every day	About once a week or less	Multiple times every day	Multiple times every day			A lot less	No change	Somewhat less	No change	A lot less	Somewhat less	A lot more	Somewhat more	No change	Deteriorated somewhat	No change	No change		No change	No change	No change	Deteriorated a lot	Very concerned	Very concerned	Not concerned	Extremely concerned	Not concerned	Not concerned	Slightly concerned	Not concerned	Extremely concerned	A little bit	Quite a bit	A lot	Quite a bit	A lot	Not at all	A lot	A little bit	Quite a bit	Not at all
4/14/2020 22:32:46	14	WA	Female	31-35 years	I am single	Full-time	Manufacturing	Multiple times every day	About once a week or less	About once a day	Multiple times every day			A lot less	A lot more	A lot less	Somewhat more	No change	No change	Somewhat more	Somewhat less	No change	Deteriorated somewhat	Deteriorated a lot	No change		No change	No change	Deteriorated somewhat	No change	Slightly concerned	Very concerned	Slightly concerned	Slightly concerned	Not concerned	Slightly concerned	Slightly concerned	Extremely concerned	Very concerned	Not at all	A lot	A little bit	A lot	Not at all	Quite a bit	Not at all	Quite a bit	Not at all	A lot
4/14/2020 22:33:43	14	WA	Male	31-35 years	I am presently in a committed relationship	Full-time	Financial and insurance services	About once a day	About once a week or less	A few times per week	About once a day	Somewhat more	Somewhat less	A lot less	Somewhat more	A lot less	Somewhat more	A lot less	A lot more	A lot more	A lot more	No change	Deteriorated somewhat	No change	Improved somewhat	No change	No change	No change	No change	Deteriorated somewhat	Slightly concerned	Extremely concerned	Not concerned	Slightly concerned	Not concerned	Not concerned	Slightly concerned	Slightly concerned	Very concerned	A little bit	A little bit	A little bit	Not at all	A little bit	A little bit	Quite a bit	A little bit	Quite a bit	Not at all
4/14/2020 22:35:24	14	WA	Female	22-25 years	I am presently in a committed relationship	Casual	Education and training	About once a day	About once a day	Multiple times every day	Multiple times every day	A lot less	No change	A lot more	A lot less	A lot less	Somewhat more	A lot less	A lot less	A lot more	A lot more	Somewhat more	No change	Improved a lot	Deteriorated a lot	Deteriorated a lot	Improved somewhat	No change	No change	Deteriorated a lot	Very concerned	Very concerned	Extremely concerned	Extremely concerned	Not concerned	Slightly concerned	Extremely concerned	Extremely concerned	Extremely concerned	Not at all	Quite a bit	Quite a bit	A lot	Quite a bit	Quite a bit	Not at all	A little bit	Not at all	A little bit
4/14/2020 22:37:25	14	WA	Female	51-60 years	I am presently in a committed relationship	Full-time	Information media and telecommunications	Multiple times every day	Multiple times every day	Multiple times every day	Multiple times every day	A lot more	A lot less	Somewhat less	Somewhat more	A lot less	A lot more	A lot less	Somewhat more	A lot more	Somewhat more	Somewhat more	No change	No change	No change	No change	No change	Deteriorated somewhat	Deteriorated somewhat	Improved somewhat	Slightly concerned	Slightly concerned	Slightly concerned	Not concerned	Not concerned	Not concerned	Not concerned	Not concerned	Slightly concerned	A lot	A little bit	Quite a bit	Not at all	A lot	Not at all	A lot	Not at all	A lot	Not at all
4/14/2020 22:41:28	14	WA	Female	26-30 years	I am single	Full-time	Professional, scientific and technical services	A few times per week	A few times per week	A few times per week	Multiple times every day			A lot less	No change	A lot less	Somewhat more	A lot less	A lot more	Somewhat more	No change	No change	Deteriorated somewhat	Deteriorated somewhat	Improved somewhat		No change	Improved somewhat	Deteriorated somewhat	No change	Slightly concerned	Very concerned	Not concerned	Not concerned	Not concerned	Not concerned	Not concerned	Slightly concerned	Extremely concerned	A little bit	Quite a bit	A little bit	Quite a bit	A little bit	A little bit	A little bit	Quite a bit	A little bit	Quite a bit
4/14/2020 22:42:18	14	WA	Female	31-35 years	I am presently in a committed relationship	Full-time	Education and training	About once a day	Multiple times every day	Multiple times every day	Multiple times every day	No change	No change	A lot less	A lot more	A lot less	Somewhat more	No change	Somewhat more	A lot more	Somewhat more	Somewhat more	Deteriorated somewhat	No change	No change	No change	No change	No change	No change	Deteriorated somewhat	Slightly concerned	Very concerned	Extremely concerned	Extremely concerned	Extremely concerned	Extremely concerned	Very concerned	Slightly concerned	Extremely concerned	A little bit	Quite a bit	A little bit	A little bit	A little bit	Not at all	Not at all	Quite a bit	Not at all	Quite a bit
4/14/2020 22:51:23	14	WA	Male	26-30 years	I am single	Full-time	Other (please specify)	About once a week or less	About once a week or less	A few times per week	About once a week or less			Somewhat less	Somewhat more	Somewhat less	No change	A lot less	Somewhat more	Somewhat more	No change	Somewhat less	Improved somewhat	Improved somewhat	Improved somewhat		No change	No change	No change	Improved somewhat	Not concerned	Slightly concerned	Not concerned	Not concerned	Not concerned	Not concerned	Not concerned	Not concerned	Slightly concerned	A lot	Not at all	A lot	Not at all	A lot	Not at all	A lot	Not at all	A lot	Not at all
4/14/2020 22:53:49	14	WA	Male	22-25 years	I am single	Full-time	Mining	Multiple times every day	A few times per week	Multiple times every day	Multiple times every day			No change	No change	A lot less	Somewhat more	Somewhat less	Somewhat more	Somewhat more	Somewhat more	No change	No change	No change	No change		No change	No change	No change	Deteriorated somewhat	Slightly concerned	Slightly concerned	Slightly concerned	Slightly concerned	Slightly concerned	Not concerned	Not concerned	Slightly concerned	Not concerned	Quite a bit	A little bit	Quite a bit	A little bit	Quite a bit	Not at all	Quite a bit	Quite a bit	A little bit	A little bit
4/14/2020 22:55:05	14	WA	Female	51-60 years	I am presently in a committed relationship	Full-time	Health care and social assistance	Multiple times every day	Multiple times every day	Multiple times every day	Multiple times every day	Somewhat more	Somewhat less	Somewhat more	Somewhat less	A lot less	Somewhat more	A lot less	Somewhat more	A lot more	Somewhat more	A lot more	Deteriorated somewhat	Deteriorated somewhat	Improved somewhat	No change	No change	No change	Improved somewhat	No change	Very concerned	Extremely concerned	Not concerned	Slightly concerned	Not concerned	Not concerned	Not concerned	Not concerned	Very concerned	A little bit	Quite a bit	A little bit	A little bit	A lot	A little bit	Quite a bit	A little bit	A little bit	A little bit
4/14/2020 22:56:59	14	WA	Female	26-30 years	I am presently in a committed relationship	Stay at home parent		About once a day	A few times per week	Multiple times every day	Multiple times every day	A lot less	A lot more	A lot less	A lot more	A lot less	A lot more			A lot more	A lot more	A lot more	Deteriorated somewhat	No change	No change	No change	No change	No change			Very concerned	Very concerned	Slightly concerned			Not concerned	Slightly concerned	Very concerned	Extremely concerned	A little bit	Quite a bit	A little bit	Quite a bit	A little bit	A little bit	A little bit	Quite a bit	A little bit	A lot
4/14/2020 23:05:55	14	WA	Female	41-50 years	I am single	Part-time	Accommodation and food services	Multiple times every day	About once a day	Multiple times every day	Multiple times every day			No change	No change	A lot less	Somewhat more	No change	No change	Somewhat more	No change	No change	No change	No change	No change		No change	No change	No change	No change	Not concerned	Slightly concerned	Not concerned	Not concerned	Not concerned	Not concerned	Not concerned	Not concerned	Slightly concerned	A lot	A little bit	Quite a bit	A little bit	Quite a bit	Not at all	A little bit	Quite a bit	A little bit	A lot
4/14/2020 23:14:17	14	WA	Female	61-70 years	I am presently in a committed relationship	Full-time	Education and training	Multiple times every day	Multiple times every day	About once a day	Multiple times every day	Somewhat more	Somewhat more	Somewhat more	Somewhat more	Somewhat more	Somewhat more	Somewhat more	Somewhat more	Somewhat more	Somewhat more	Somewhat more	Improved somewhat	Improved somewhat	No change	Improved somewhat	Improved somewhat	Improved somewhat	Improved somewhat	Improved somewhat	Slightly concerned	Slightly concerned	Very concerned	Very concerned	Slightly concerned	Slightly concerned	Slightly concerned	Not concerned	Very concerned	Quite a bit	A little bit	Quite a bit	A little bit	Quite a bit	A little bit	Quite a bit	A little bit	Quite a bit	A little bit
4/14/2020 23:18:10	14	WA	Male	36-40 years	I am presently in a committed relationship	Unemployed		Multiple times every day	Multiple times every day	Multiple times every day	Multiple times every day	No change	No change	A lot less	A lot more	A lot less	A lot more			A lot more	Somewhat more	No change	No change	No change	Deteriorated somewhat	No change	No change	No change			Slightly concerned	Very concerned	Very concerned			Not concerned	Not concerned	Not concerned	Very concerned	Quite a bit	A little bit	Quite a bit	A little bit	Quite a bit	A little bit	Quite a bit	A little bit	Quite a bit	A little bit
4/14/2020 23:19:02	14	NSW	Female	26-30 years	I am presently in a committed relationship	Stay at home parent		Multiple times every day	Multiple times every day	Multiple times every day	Multiple times every day	No change	No change	A lot less	Somewhat more	A lot less	Somewhat more			No change	No change	Somewhat more	Deteriorated somewhat	Deteriorated somewhat	No change	No change	No change	Deteriorated somewhat			Very concerned	Extremely concerned	Slightly concerned			Not concerned	Slightly concerned	Slightly concerned	Very concerned	Quite a bit	Quite a bit	A little bit	A little bit	A little bit	Quite a bit	A little bit	A little bit	A little bit	Quite a bit
4/14/2020 23:26:05	14	WA	Male	31-35 years	I am presently in a committed relationship	Part-time	Transport, postal and warehousing	A few times per week	A few times per week	About once a day	About once a day	A lot more	A lot more	Somewhat more	Somewhat more	No change	Somewhat more	A lot less	A lot less	A lot more	Somewhat more	A lot more	Deteriorated somewhat	Deteriorated a lot	No change	Improved a lot	Improved somewhat	No change	No change	No change	Slightly concerned	Extremely concerned	Not concerned	Not concerned	Very concerned	Not concerned	Not concerned	Not concerned	Very concerned	Quite a bit	Quite a bit	A lot	Not at all	A lot	A little bit	A little bit	Quite a bit	A little bit	Quite a bit
4/14/2020 23:34:27	14	WA	Female	51-60 years	Widowed	Full-time	Health care and social assistance	A few times per week	A few times per week	Multiple times every day	Multiple times every day			Somewhat more	No change	Somewhat less	No change	No change	No change	A lot more	Somewhat more	Somewhat more	Deteriorated somewhat	No change	No change		Deteriorated somewhat	Deteriorated somewhat	No change	No change	Extremely concerned	Extremely concerned	Extremely concerned	Very concerned	Slightly concerned	Very concerned	Slightly concerned	Slightly concerned	Extremely concerned	A little bit	Quite a bit	Quite a bit	A little bit	Not at all	A little bit	Quite a bit	A little bit	Quite a bit	A little bit
4/14/2020 23:45:13	14	WA	Male	36-40 years	I am single	Unemployed		Multiple times every day	Multiple times every day	Multiple times every day	About once a day			A lot less	Somewhat more	A lot less	Somewhat more			A lot more	A lot more	A lot more	Deteriorated somewhat	No change	Deteriorated a lot		No change	No change			Slightly concerned	Very concerned	Extremely concerned			Not concerned	Very concerned	Extremely concerned	Extremely concerned	A little bit	Quite a bit	A little bit	Quite a bit	A little bit	A little bit	Quite a bit	A little bit	Quite a bit	A little bit
4/14/2020 23:46:27	14	WA	Female	31-35 years	I am presently in a committed relationship	Full-time	Mining	About once a day	A few times per week	About once a day	About once a day	No change	No change	A lot less	Somewhat less	A lot less	No change	A lot less	Somewhat more	A lot more	A lot more	No change	No change	Deteriorated somewhat	No change	No change	No change	No change	No change	No change	Slightly concerned	Very concerned	Not concerned	Not concerned	Not concerned	Not concerned	Slightly concerned	Not concerned	Slightly concerned	Quite a bit	Not at all	A lot	A little bit	Quite a bit	A little bit	Quite a bit	A little bit	Quite a bit	A little bit
4/14/2020 23:50:07	14	WA	Female	36-40 years	I am presently in a committed relationship	Casual	Arts and recreation services	About once a day	About once a day	Multiple times every day	Multiple times every day	No change	No change	No change	Somewhat more	A lot less	Somewhat more	A lot less	Somewhat more	A lot more	Somewhat more	A lot more	No change	No change	No change	No change	No change	No change	No change	Deteriorated a lot	Slightly concerned	Slightly concerned	Not concerned	Not concerned	Slightly concerned	Not concerned	Not concerned	Not concerned	Slightly concerned	A little bit	A little bit	Quite a bit	A little bit	A little bit	Not at all	Quite a bit	A little bit	Not at all	Not at all
4/14/2020 23:54:50	14	WA	Female	41-50 years	I am presently in a committed relationship	Part-time	Retail trade	Multiple times every day	Multiple times every day	Multiple times every day	Multiple times every day	Somewhat more	No change	A lot less	Somewhat more	A lot less	Somewhat more	No change	Somewhat more	A lot more	A lot more	Somewhat more	Deteriorated somewhat	Deteriorated somewhat	Deteriorated a lot	No change	No change	No change	No change	Deteriorated somewhat	Extremely concerned	Extremely concerned	Extremely concerned	Slightly concerned	Slightly concerned	Very concerned	Slightly concerned	Not concerned	Extremely concerned	A little bit	A lot	A little bit	Quite a bit	A little bit	Quite a bit	A little bit	Quite a bit	A little bit	A little bit
4/15/2020 0:23:57	15	WA	Female	26-30 years	I am presently in a committed relationship	Stay at home parent		Multiple times every day	Multiple times every day	Multiple times every day	Multiple times every day	No change	No change	A lot less	Somewhat more	A lot less	Somewhat more			Somewhat more	No change	A lot more	Deteriorated somewhat	Deteriorated somewhat	No change	No change	No change	No change			Slightly concerned	Very concerned	Slightly concerned			Not concerned	Slightly concerned	Not concerned	Slightly concerned	A lot	Quite a bit	A little bit	A little bit	Quite a bit	A little bit	A little bit	A little bit	A little bit	Quite a bit
4/15/2020 0:29:21	15	WA	Female	26-30 years	I am presently in a committed relationship	Full-time	Mining	About once a day	About once a day	Multiple times every day	Multiple times every day	Somewhat more	Somewhat more	A lot less	A lot less	A lot less	Somewhat less	No change	No change	A lot more	Somewhat more	No change	No change	No change	No change	No change	Deteriorated somewhat	No change	No change	No change	Slightly concerned	Slightly concerned	Very concerned	Slightly concerned	Very concerned	Slightly concerned	Not concerned	Not concerned	Extremely concerned	A little bit	A little bit	Quite a bit	A little bit	Not at all	A little bit	Not at all	Quite a bit	Not at all	Quite a bit
4/15/2020 2:04:32	15	WA	Male	61-70 years	I am single	Retired		Multiple times every day	A few times per week	A few times per week	Multiple times every day			A lot less	Somewhat less	A lot less	No change			A lot more	A lot more	A lot less	Deteriorated somewhat	No change	Deteriorated somewhat		Deteriorated somewhat	Deteriorated somewhat			Very concerned	Very concerned	Slightly concerned			Not concerned	Not concerned	Very concerned	Extremely concerned	A little bit	Quite a bit	A little bit	Quite a bit	A little bit	A little bit	Quite a bit	A little bit	Quite a bit	A little bit
4/15/2020 2:18:26	15	VIC	Female	36-40 years	I am single	Full-time	Education and training	A few times per week	Multiple times every day	Multiple times every day	Multiple times every day			No change	A lot more	A lot less	A lot more	A lot less	Somewhat more	A lot more	A lot more	A lot less	Deteriorated somewhat	Improved somewhat	No change		Improved somewhat	No change	No change	No change	Slightly concerned	Extremely concerned	Slightly concerned	Slightly concerned	Slightly concerned	Not concerned	Not concerned	Slightly concerned	Very concerned	Not at all	A lot	A lot	Quite a bit	Quite a bit	Quite a bit	A lot	A little bit	A lot	Not at all
4/15/2020 2:23:19	15	WA	Female	41-50 years	I am presently in a committed relationship	Full-time	Health care and social assistance	About once a day	A few times per week	About once a day	About once a day	No change	No change	Somewhat less	No change	A lot less	Somewhat more	No change	No change	Somewhat more	Somewhat more	Somewhat more	No change	No change	No change	No change	No change	No change	No change	No change	Slightly concerned	Slightly concerned	Slightly concerned	Not concerned	Not concerned	Not concerned	Slightly concerned	Slightly concerned	Very concerned	Quite a bit	A little bit	Quite a bit	A little bit	A little bit	A little bit	A little bit	Quite a bit	A little bit	A little bit
4/15/2020 4:13:04	15	QLD	Male	41-50 years	I am presently in a committed relationship	Full-time	Mining	Multiple times every day	A few times per week	About once a day	Multiple times every day	Somewhat more	A lot less	Somewhat more	Somewhat more	A lot less	A lot more	A lot less	A lot more	A lot more	No change	No change	No change	No change	No change	No change	No change	No change	No change	No change	Slightly concerned	Extremely concerned	Slightly concerned	Slightly concerned	Slightly concerned	Not concerned	Not concerned	Not concerned	Extremely concerned	Quite a bit	Quite a bit	Quite a bit	Quite a bit	Quite a bit	A little bit	A little bit	A little bit	A little bit	A little bit
4/15/2020 4:54:22	15	WA	Female	31-35 years	I am presently in a committed relationship	Full-time	Health care and social assistance	Multiple times every day	Multiple times every day	Multiple times every day	Multiple times every day	Somewhat more	No change	A lot less	Somewhat more	A lot less	Somewhat more	Somewhat less	Somewhat more	A lot more	A lot more	A lot more	No change	No change	Deteriorated somewhat	No change	No change	Deteriorated somewhat	No change	No change	Very concerned	Very concerned	Slightly concerned	Slightly concerned	Very concerned	Very concerned	Slightly concerned	Slightly concerned	Extremely concerned	Quite a bit	A little bit	Quite a bit	Not at all	Quite a bit	A little bit	Quite a bit	A little bit	A little bit	Not at all
4/15/2020 5:23:43	15	WA	Female	61-70 years	I am presently in a committed relationship	Retired		Multiple times every day	Multiple times every day	Multiple times every day	Multiple times every day	Somewhat more	No change	A lot less	A lot more	A lot less	A lot more			A lot more	A lot more	Somewhat more	No change	Deteriorated somewhat	No change	No change	No change	No change			Slightly concerned	Slightly concerned	Slightly concerned			Not concerned	Not concerned	Slightly concerned	Extremely concerned	Quite a bit	A little bit	Quite a bit	A little bit	Quite a bit	Not at all	Quite a bit	Not at all	A little bit	A little bit
4/15/2020 5:28:12	15	WA	Female	36-40 years	I am presently in a committed relationship	Full-time	Health care and social assistance	About once a day	About once a day	Multiple times every day	Multiple times every day	No change	No change	Somewhat less	Somewhat more	A lot less	Somewhat more	No change	No change	A lot more	Somewhat more	Somewhat less	Improved somewhat	Improved a lot	Deteriorated somewhat	No change	No change	No change	No change	Improved somewhat	Not concerned	Very concerned	Extremely concerned	Not concerned	Slightly concerned	Not concerned	Not concerned	Not concerned	Very concerned	Quite a bit	A little bit	Quite a bit	A little bit	Quite a bit	Not at all	Quite a bit	A little bit	Quite a bit	Not at all
4/15/2020 5:52:32	15	WA	Male	31-35 years	I am presently in a committed relationship	Full-time	Education and training	Multiple times every day	About once a week or less	Multiple times every day	Multiple times every day	Somewhat more	Somewhat more	A lot more	Somewhat more	No change	Somewhat more	Somewhat more	A lot more	A lot more	A lot more	No change	Deteriorated somewhat	Deteriorated somewhat	No change	Deteriorated somewhat	Deteriorated somewhat	No change	Improved somewhat	No change	Slightly concerned	Slightly concerned	Not concerned	Slightly concerned	Not concerned	Not concerned	Not concerned	Not concerned	Not concerned	A little bit	A little bit	A lot	A little bit	A little bit	Not at all	Quite a bit	A little bit	Quite a bit	Not at all
4/15/2020 5:56:29	15	WA	Female	31-35 years	I am presently in a committed relationship	Full-time	Health care and social assistance	About once a day	About once a day	Multiple times every day	Multiple times every day	A lot less	No change	No change	No change	Somewhat less	No change	Somewhat less	No change	No change	No change	Somewhat more	Deteriorated somewhat	No change	No change	No change	No change	No change	No change	No change	Not concerned	Very concerned	Extremely concerned	Not concerned	Very concerned	Very concerned	Not concerned	Slightly concerned	Extremely concerned	A little bit	A little bit	Quite a bit	Quite a bit	A little bit	Not at all	Quite a bit	A little bit	A little bit	A little bit
4/15/2020 6:06:12	15	NSW	Female	31-35 years	I am presently in a committed relationship	Stay at home parent		Multiple times every day	About once a day	About once a day	Multiple times every day	A lot more	No change	A lot less	Somewhat less	Somewhat less	Somewhat less			A lot more	A lot more	A lot more	Deteriorated a lot	Deteriorated somewhat	Deteriorated a lot	No change	Deteriorated somewhat	Deteriorated somewhat			Slightly concerned	Slightly concerned	Not concerned			Not concerned	Not concerned	Very concerned	Extremely concerned	A little bit	A lot	A little bit	A lot	A little bit	Quite a bit	A little bit	Quite a bit	Not at all	A lot
4/15/2020 6:28:42	15	WA	Male	31-35 years	I am single	Casual	Arts and recreation services	About once a day	About once a day	A few times per week	About once a day			A lot less	A lot less	A lot less	A lot less	A lot less	A lot less	A lot more	A lot more	A lot less	No change	Deteriorated somewhat	No change		Deteriorated somewhat	No change	No change	Deteriorated a lot	Very concerned	Slightly concerned	Not concerned	Extremely concerned	Not concerned	Not concerned	Slightly concerned	Not concerned	Slightly concerned	Not at all	A little bit	A lot	A lot	A little bit	Not at all	Not at all	A little bit	Not at all	A little bit
4/15/2020 6:42:26	15	WA	Female	61-70 years	I am presently in a committed relationship	Retired		Multiple times every day	Multiple times every day	About once a day	Multiple times every day	Somewhat more	No change	No change	No change	A lot less	Somewhat more			A lot more	Somewhat more	No change	Deteriorated somewhat	Deteriorated somewhat	No change	No change	No change	No change			Slightly concerned	Slightly concerned	Not concerned			Not concerned	Not concerned	Not concerned	Slightly concerned	A little bit	Quite a bit	Quite a bit	A lot	Not at all	A little bit	A little bit	Quite a bit	Not at all	Quite a bit
4/15/2020 6:43:27	15	SA	Female	31-35 years	I am presently in a committed relationship	Part-time	Health care and social assistance	About once a day	A few times per week	About once a day	Multiple times every day	A lot more	A lot less	A lot less	A lot more	A lot less	A lot more	A lot less	A lot more	A lot more	A lot more	A lot more	No change	Deteriorated somewhat	Deteriorated somewhat	Improved somewhat	Improved a lot	No change	No change	Deteriorated somewhat	Very concerned	Extremely concerned	Slightly concerned	Slightly concerned	Slightly concerned	Not concerned	Not concerned	Not concerned	Very concerned	A little bit	A lot	A little bit	A little bit	A little bit	A lot	A little bit	A little bit	Not at all	Quite a bit
4/15/2020 6:54:22	15	WA	Female	51-60 years	I am presently in a committed relationship	Part-time	Retail trade	About once a day	About once a day	A few times per week	A few times per week	No change	No change	Somewhat less	No change	A lot less	Somewhat more	A lot less	No change	A lot more	A lot more	Somewhat more	No change	No change	Deteriorated a lot	No change	No change	No change	No change	Deteriorated a lot	Very concerned	Extremely concerned	Extremely concerned	Extremely concerned	Extremely concerned	Slightly concerned	Slightly concerned	Slightly concerned	Extremely concerned	Quite a bit	A little bit	Quite a bit	A little bit	A little bit	A little bit	Quite a bit	Quite a bit	Quite a bit	Quite a bit
4/15/2020 7:03:15	15	QLD	Female	31-35 years	I am presently in a committed relationship	Full-time	Retail trade	Multiple times every day	Multiple times every day	Multiple times every day	Multiple times every day	A lot more	No change	A lot more	A lot more	A lot less	A lot more	A lot less	A lot more	A lot more	Somewhat more	Somewhat more	Deteriorated somewhat	Improved somewhat	No change	Improved somewhat	Improved somewhat	No change	No change	No change	Slightly concerned	Very concerned	Very concerned	Slightly concerned	Very concerned	Slightly concerned	Not concerned	Very concerned	Very concerned	Quite a bit	A lot	A little bit	Not at all	A little bit	A little bit	Quite a bit	A little bit	A little bit	A little bit
4/15/2020 7:08:29	15	QLD	Female	51-60 years	I am presently in a committed relationship	Part-time	Health care and social assistance	Multiple times every day	Multiple times every day	Multiple times every day	Multiple times every day	No change	Somewhat less	No change	Somewhat more	Somewhat more	No change	A lot less	A lot less	Somewhat more	Somewhat more	A lot more	Deteriorated somewhat	Deteriorated a lot	Deteriorated somewhat	No change	No change	Deteriorated somewhat	Deteriorated somewhat	No change	Slightly concerned	Very concerned	Extremely concerned	Very concerned	Extremely concerned	Very concerned	Slightly concerned	Slightly concerned	Extremely concerned	Quite a bit	A lot	Quite a bit	A lot	A little bit	A little bit	Not at all	A lot	A little bit	A lot
4/15/2020 7:24:48	15	WA	Female	31-35 years	I am presently in a committed relationship	Part-time	Mining	About once a week or less	About once a week or less	About once a day	About once a day	A lot more	Somewhat less	No change	No change	Somewhat less	No change	A lot less	Somewhat more	A lot more	Somewhat more	No change	Improved a lot	Improved somewhat	No change	Improved somewhat	No change	No change	Deteriorated somewhat	No change	Slightly concerned	Slightly concerned	Not concerned	Not concerned	Not concerned	Not concerned	Not concerned	Not concerned	Slightly concerned	A lot	A little bit	Quite a bit	A little bit	Quite a bit	A little bit	Quite a bit	A little bit	A little bit	A little bit
4/15/2020 7:28:44	15	QLD	Female	26-30 years	I am presently in a committed relationship	Full-time	Other (please specify)	About once a day	A few times per week	A few times per week	A few times per week	A lot more	Somewhat less	A lot less	No change	A lot less	Somewhat more	No change	No change	A lot more	A lot more	No change	No change	No change	No change	No change	No change	No change	No change	No change	Slightly concerned	Slightly concerned	Not concerned	Not concerned	Not concerned	Not concerned	Slightly concerned	Not concerned	Slightly concerned	A lot	Not at all	A lot	A little bit	A lot	Not at all	A lot	Not at all	A lot	A little bit
4/15/2020 7:31:18	15	WA	Female	61-70 years	I am presently in a committed relationship	Full-time	Education and training	Multiple times every day	Multiple times every day	Multiple times every day	Multiple times every day	A lot more	No change	A lot more	Somewhat more	A lot less	Somewhat more	A lot less	A lot more	A lot more	Somewhat more	Somewhat more	No change	No change	Deteriorated somewhat	No change	No change	No change	No change	No change	Extremely concerned	Extremely concerned	Slightly concerned	Not concerned	Not concerned	Not concerned	Slightly concerned	Slightly concerned	Extremely concerned	Quite a bit	Quite a bit	Quite a bit	A little bit	Quite a bit	A little bit	A lot	Not at all	A lot	A little bit
4/15/2020 7:35:02	15	WA	Female	22-25 years	I am single	Full-time	Administrative and support services	About once a week or less	About once a week or less	About once a day	Multiple times every day			A lot less	Somewhat more	A lot less	A lot less	No change	No change	A lot more	A lot more	A lot more	Deteriorated a lot	Deteriorated a lot	No change		Improved somewhat	Deteriorated somewhat	Deteriorated a lot	Deteriorated a lot	Slightly concerned	Slightly concerned	Extremely concerned	Slightly concerned	Extremely concerned	Extremely concerned	Extremely concerned	Extremely concerned	Extremely concerned	Not at all	A lot	Not at all	A lot	Not at all	A lot	Not at all	A lot	Not at all	A lot
4/15/2020 7:35:45	15	QLD	Female	31-35 years	I am presently in a committed relationship	Full-time	Public administration and safety	About once a day	Multiple times every day	A few times per week	About once a day	A lot more	No change	A lot less	Somewhat more	A lot less	No change	A lot less	A lot more	A lot more	Somewhat more	No change	Deteriorated somewhat	No change	No change	Improved somewhat	Improved somewhat	Improved somewhat	Deteriorated somewhat	Deteriorated somewhat	Slightly concerned	Slightly concerned	Slightly concerned	Slightly concerned	Slightly concerned	Not concerned	Slightly concerned	Not concerned	Very concerned	Quite a bit	A little bit	Quite a bit	A little bit	Quite a bit	A little bit	A lot	A little bit	Quite a bit	A little bit
4/15/2020 7:41:17	15	QLD	Male	61-70 years	I am presently in a committed relationship	Part-time	Professional, scientific and technical services	Multiple times every day	Multiple times every day	A few times per week	Multiple times every day	No change	No change	No change	No change	No change	Somewhat less	Somewhat less	Somewhat less	A lot more	A lot more	Somewhat more	Deteriorated somewhat	Deteriorated somewhat	Deteriorated a lot	Deteriorated somewhat	No change	No change	Deteriorated somewhat	Deteriorated somewhat	Extremely concerned	Extremely concerned	Extremely concerned	Extremely concerned	Extremely concerned	Not concerned	Very concerned	Very concerned	Very concerned	Not at all	A lot	Not at all	Quite a bit	Not at all	Quite a bit	Not at all	A lot	Not at all	A lot
4/15/2020 7:41:53	15	QLD	Female	36-40 years	I am presently in a committed relationship	Part-time	Health care and social assistance	About once a day	About once a day	About once a day	Multiple times every day	Somewhat more	Somewhat more	A lot less	Somewhat more	A lot less	No change	No change	No change	A lot more	Somewhat more	A lot more	No change	Deteriorated somewhat	Deteriorated somewhat	Improved somewhat	Deteriorated somewhat	Deteriorated somewhat	No change	No change	Extremely concerned	Extremely concerned	Extremely concerned	Extremely concerned	Not concerned	Not concerned	Slightly concerned	Very concerned	Very concerned	Quite a bit	Quite a bit	Quite a bit	A little bit	A little bit	Quite a bit	A little bit	A little bit	A little bit	Quite a bit
4/15/2020 7:46:26	15	WA	Female	26-30 years	I am presently in a committed relationship	Full-time	Transport, postal and warehousing	About once a day	About once a day	Multiple times every day	Multiple times every day	No change	No change	A lot less	Somewhat more	A lot less	Somewhat more	Somewhat less	A lot more	A lot more	Somewhat more	No change	Deteriorated somewhat	No change	No change	No change	No change	Deteriorated somewhat	No change	Deteriorated somewhat	Very concerned	Extremely concerned	Not concerned	Slightly concerned	Not concerned	Not concerned	Slightly concerned	Slightly concerned	Very concerned	A little bit	Quite a bit	A little bit	Quite a bit	A little bit	Quite a bit	Not at all	Quite a bit	A little bit	A lot
4/15/2020 7:47:24	15	QLD	Female	26-30 years	I am presently in a committed relationship	Stay at home parent		About once a day	Multiple times every day	About once a day	Multiple times every day	A lot more	No change	Somewhat more	Somewhat more	A lot less	A lot more			A lot more	Somewhat more	A lot more	Deteriorated a lot	Deteriorated somewhat	Deteriorated a lot	No change	No change	No change			Slightly concerned	Very concerned	Extremely concerned			Not concerned	Slightly concerned	Not concerned	Extremely concerned	Quite a bit	A lot	A little bit	A lot	A little bit	A little bit	A little bit	A lot	Not at all	Quite a bit
4/15/2020 7:51:02	15	VIC	Female	22-25 years	I am single	Casual	Arts and recreation services	About once a day	A few times per week	Multiple times every day	Multiple times every day			Somewhat more	No change	Somewhat less	Somewhat more	No change	No change	No change	No change	Somewhat less	Deteriorated a lot	Deteriorated somewhat	No change		No change	Deteriorated somewhat	No change	Deteriorated a lot	Not concerned	Slightly concerned	Slightly concerned	Extremely concerned	Very concerned	Not concerned	Not concerned	Very concerned	Extremely concerned	A little bit	A little bit	Not at all	A lot	A little bit	Not at all	Quite a bit	A lot	A little bit	A lot
4/15/2020 7:51:58	15	WA	Female	61-70 years	I am presently in a committed relationship	Retired		Multiple times every day	Multiple times every day	About once a day	Multiple times every day	A lot more	No change	A lot less	A lot more	A lot less	Somewhat more			A lot more	Somewhat more	A lot more	No change	Improved somewhat	Improved somewhat	No change	No change	No change			Slightly concerned	Very concerned	Slightly concerned			Not concerned	Not concerned	Not concerned	Very concerned	Quite a bit	A little bit	A little bit	A little bit	A little bit	Not at all	Quite a bit	A little bit	Quite a bit	A little bit
4/15/2020 7:53:58	15	WA	Female	36-40 years	I am presently in a committed relationship	Stay at home parent		A few times per week	A few times per week	A few times per week	A few times per week	No change	No change	A lot less	Somewhat more	A lot less	A lot more			A lot more	Somewhat more	No change	Deteriorated somewhat	Deteriorated somewhat	No change	No change	No change	Deteriorated somewhat			Very concerned	Very concerned	Slightly concerned			Not concerned	Slightly concerned	Slightly concerned	Very concerned	Quite a bit	Quite a bit	A little bit	A little bit	A little bit	A little bit	A little bit	Quite a bit	A little bit	Quite a bit
4/15/2020 8:01:12	15	WA	Female	31-35 years	I am presently in a committed relationship	Stay at home parent		About once a day	About once a day	About once a day	About once a day	No change	No change	Somewhat less	Somewhat more	A lot less	Somewhat more			A lot more	Somewhat more	No change	No change	No change	No change	No change	No change	No change			Slightly concerned	Slightly concerned	Not concerned			Not concerned	Slightly concerned	Not concerned	Extremely concerned	A lot	A little bit	Quite a bit	A little bit	Quite a bit	Not at all	Quite a bit	A little bit	Quite a bit	Not at all
4/15/2020 8:06:44	15	WA	Female	41-50 years	I am presently in a committed relationship	Full-time	Construction	Multiple times every day	Multiple times every day	Multiple times every day	Multiple times every day	Somewhat more	No change	No change	Somewhat more	Somewhat less	No change	No change	No change	A lot more	Somewhat more	Somewhat more	Deteriorated somewhat	Deteriorated somewhat	Deteriorated somewhat	No change	No change	No change	No change	Deteriorated somewhat	Slightly concerned	Slightly concerned	Very concerned	Very concerned	Not concerned	Very concerned	Not concerned	Slightly concerned	Very concerned	Quite a bit	Quite a bit	A little bit	A little bit	A little bit	Quite a bit	A little bit	Quite a bit	A little bit	A little bit
4/15/2020 8:07:17	15	WA	Male	26-30 years	I am presently in a committed relationship	Full-time	Professional, scientific and technical services	A few times per week	About once a week or less	A few times per week	About once a week or less	No change	No change	Somewhat less	No change	A lot less	No change	A lot less	No change	A lot more	A lot more	No change	No change	Deteriorated somewhat	No change	No change	No change	No change	No change	No change	Not concerned	Slightly concerned	Not concerned	Not concerned	Not concerned	Not concerned	Not concerned	Not concerned	Slightly concerned	A lot	Not at all	Quite a bit	Not at all	A little bit	Not at all	A little bit	Not at all	A little bit	Quite a bit
4/15/2020 8:09:39	15	WA	Female	51-60 years	I am presently in a committed relationship	Part-time	Administrative and support services	A few times per week	A few times per week	Multiple times every day	Multiple times every day	A lot less	A lot less	A lot less	Somewhat more	A lot less	Somewhat more	A lot more	A lot more	A lot more	Somewhat less	A lot more	Deteriorated somewhat	Deteriorated somewhat	Deteriorated somewhat	Deteriorated somewhat	No change	No change	Deteriorated somewhat	Deteriorated somewhat	Slightly concerned	Very concerned	Very concerned	Very concerned	Very concerned	Not concerned	Slightly concerned	Slightly concerned	Extremely concerned	A little bit	Quite a bit	A little bit	A little bit	Quite a bit	A little bit	Quite a bit	A lot	Quite a bit	Quite a bit
4/15/2020 8:16:18	15	WA	Male	51-60 years	I am presently in a committed relationship	Full-time	Information media and telecommunications	About once a day	A few times per week	A few times per week	About once a week or less	Somewhat more	No change	Somewhat more	Somewhat more	A lot less	Somewhat more	Somewhat less	Somewhat more	A lot more	Somewhat more	No change	No change	No change	No change	No change	No change	No change	No change	No change	Slightly concerned	Very concerned	Very concerned	Slightly concerned	Slightly concerned	Slightly concerned	Slightly concerned	Not concerned	Very concerned	Quite a bit	A little bit	Quite a bit	Not at all	Quite a bit	Not at all	A lot	Not at all	Quite a bit	Not at all
4/15/2020 8:16:23	15	WA	Female	41-50 years	I am presently in a committed relationship	Part-time	Health care and social assistance	About once a week or less	A few times per week	About once a week or less	A few times per week	No change	No change	Somewhat more	No change	A lot less	No change	No change	No change	A lot more	No change	No change	No change	No change	Improved somewhat	No change	No change	No change	No change	No change	Slightly concerned	Very concerned	Not concerned	Not concerned	Not concerned	Not concerned	Not concerned	Not concerned	Very concerned	Quite a bit	A little bit	Quite a bit	Not at all	Quite a bit	A little bit	Quite a bit	Not at all	Quite a bit	A little bit
4/15/2020 8:18:58	15	WA	Female	41-50 years	I am presently in a committed relationship	Part-time	Education and training	A few times per week	A few times per week	About once a day	About once a day	Somewhat less	A lot less	A lot more	No change	A lot less	A lot more	A lot less	Somewhat more	Somewhat more	No change	Somewhat more	Deteriorated somewhat	Improved somewhat	No change	Deteriorated somewhat	No change	No change	No change	No change	Slightly concerned	Very concerned	Not concerned	Slightly concerned	Slightly concerned	Not concerned	Slightly concerned	Not concerned	Slightly concerned	A little bit	A little bit	Quite a bit	A little bit	A little bit	A little bit	Quite a bit	A little bit	A little bit	A little bit
4/15/2020 8:21:49	15	WA	Female	31-35 years	I am presently in a committed relationship	Stay at home parent		Multiple times every day	Multiple times every day	About once a day	Multiple times every day	Somewhat more	No change	Somewhat less	Somewhat more	A lot less	Somewhat more			A lot more	A lot more	A lot more	Deteriorated somewhat	No change	No change	No change	No change	No change			Slightly concerned	Very concerned	Slightly concerned			Not concerned	Not concerned	Slightly concerned	Slightly concerned	Quite a bit	Quite a bit	A little bit	A little bit	A little bit	Quite a bit	Quite a bit	Quite a bit	A little bit	A little bit
4/15/2020 8:32:55	15	WA	Female	61-70 years	I am presently in a committed relationship	Casual	Health care and social assistance	Multiple times every day	About once a day	Multiple times every day	Multiple times every day	Somewhat more	No change	A lot less	Somewhat less	A lot less	Somewhat less	A lot less	Somewhat less	A lot more	A lot more	Somewhat more	No change	No change	Deteriorated somewhat	No change	No change	No change	No change	No change	Slightly concerned	Very concerned	Very concerned	Slightly concerned	Not concerned	Not concerned	Not concerned	Not concerned	Very concerned	Quite a bit	A little bit	Quite a bit	Not at all	Quite a bit	A little bit	Quite a bit	A little bit	Quite a bit	Not at all
4/15/2020 8:33:42	15	QLD	Female	36-40 years	I am presently in a committed relationship	Part-time	Health care and social assistance	About once a day	Multiple times every day	About once a day	Multiple times every day	A lot more	A lot less	A lot more	A lot more	A lot less	Somewhat more	A lot less	No change	A lot more	Somewhat more	Somewhat more	No change	No change	Deteriorated somewhat	Improved somewhat	Improved somewhat	No change	No change	Deteriorated somewhat	Slightly concerned	Slightly concerned	Slightly concerned	Slightly concerned	Not concerned	Not concerned	Not concerned	Not concerned	Slightly concerned	Quite a bit	Quite a bit	A little bit	Not at all	A little bit	A little bit	Quite a bit	A little bit	Quite a bit	A little bit
4/15/2020 8:35:13	15	WA	Female	26-30 years	I am presently in a committed relationship	Full-time	Health care and social assistance	A few times per week	About once a week or less	About once a day	About once a day	A lot more	No change	A lot less	A lot more	A lot less	A lot more	Somewhat less	No change	A lot more	A lot more	No change	Deteriorated somewhat	Improved somewhat	Deteriorated somewhat	No change	No change	No change	No change	No change	Slightly concerned	Slightly concerned	Very concerned	Very concerned	Very concerned	Not concerned	Slightly concerned	Not concerned	Slightly concerned	A little bit	Quite a bit	A little bit	Not at all	A little bit	A little bit	Quite a bit	A little bit	A little bit	A little bit
4/15/2020 8:37:31	15	WA	Female	51-60 years	I am presently in a committed relationship	Part-time	Health care and social assistance	Multiple times every day	About once a day	A few times per week	Multiple times every day	A lot more	A lot more	No change	Somewhat more	Somewhat less	Somewhat more	A lot less	Somewhat more	A lot more	A lot more	Somewhat more	Deteriorated somewhat	Deteriorated somewhat	No change	No change	No change	No change	Deteriorated a lot	Deteriorated a lot	Extremely concerned	Very concerned	Slightly concerned	Slightly concerned	Extremely concerned	Slightly concerned	Not concerned	Not concerned	Slightly concerned	Quite a bit	Quite a bit	Quite a bit	Quite a bit	A little bit	Quite a bit	Quite a bit	A lot	Quite a bit	A little bit
4/15/2020 8:38:55	15	WA	Female	51-60 years	I am presently in a committed relationship	Full-time	Education and training	About once a day	About once a day	Multiple times every day	A few times per week	Somewhat more	No change	No change	Somewhat more	Somewhat more	Somewhat more	Somewhat less	No change	Somewhat more	Somewhat more	Somewhat more	Deteriorated somewhat	Deteriorated somewhat	Deteriorated somewhat	No change	No change	No change	No change	No change	Not concerned	Not concerned	Slightly concerned	Not concerned	Slightly concerned	Not concerned	Not concerned	Slightly concerned	Very concerned	Quite a bit	A little bit	Quite a bit	A little bit	A little bit	Not at all	A lot	A little bit	A little bit	A little bit
4/15/2020 8:39:07	15	WA	Female	51-60 years	I am presently in a committed relationship	Full-time	Agriculture, forestry, and fishing	Multiple times every day	Multiple times every day	About once a week or less	Multiple times every day	No change	No change	No change	No change	A lot less	Somewhat more	No change	No change	Somewhat more	Somewhat more	No change	No change	No change	No change	No change	No change	No change	No change	No change	Slightly concerned	Slightly concerned	Not concerned	Not concerned	Not concerned	Not concerned	Not concerned	Not concerned	Extremely concerned	Quite a bit	A little bit	Quite a bit	A little bit	Quite a bit	A little bit	Quite a bit	Not at all	A little bit	A little bit
4/15/2020 8:47:17	15	VIC	Male	61-70 years	Widowed	Retired		A few times per week	A few times per week	About once a week or less	About once a day			Somewhat less	No change	A lot less	Somewhat more			A lot more	A lot more	No change	No change	No change	No change		No change	No change			Very concerned	Very concerned	Not concerned			Not concerned	Slightly concerned	Not concerned	Very concerned	Quite a bit	A little bit	Quite a bit	A little bit	Quite a bit	A little bit	Quite a bit	A little bit	A little bit	Quite a bit
4/15/2020 8:47:42	15	WA	Female	31-35 years	I am presently in a committed relationship	Part-time	Education and training	A few times per week	A few times per week	A few times per week	About once a day	A lot more	No change	A lot less	Somewhat more	A lot less	Somewhat more	A lot less	A lot less	A lot less	A lot more	Somewhat more	Deteriorated somewhat	Deteriorated somewhat	No change	Improved somewhat	No change	No change	No change	Deteriorated somewhat	Slightly concerned	Slightly concerned	Very concerned	Very concerned	Not concerned	Not concerned	Not concerned	Slightly concerned	Very concerned	Quite a bit	A little bit	Quite a bit	A little bit	A little bit	A little bit	Quite a bit	A little bit	A little bit	A little bit
4/15/2020 8:49:06	15	WA	Female	41-50 years	I am presently in a committed relationship	Full-time	Professional, scientific and technical services	Multiple times every day	A few times per week	About once a day	About once a day	Somewhat more	No change	Somewhat more	No change	Somewhat less	Somewhat less	Somewhat less	Somewhat more	Somewhat more	No change	Somewhat more	No change	Deteriorated somewhat	No change	No change	No change	Deteriorated somewhat	Deteriorated somewhat	Improved somewhat	Not concerned	Not concerned	Slightly concerned	Slightly concerned	Slightly concerned	Not concerned	Not concerned	Slightly concerned	Extremely concerned	A little bit	Quite a bit	A little bit	Not at all	A little bit	A little bit	Quite a bit	A little bit	Quite a bit	A little bit
4/15/2020 8:50:01	15	WA	Female	51-60 years	I am presently in a committed relationship	Full-time	Education and training	About once a day	About once a day	Multiple times every day	Multiple times every day	Somewhat more	No change	Somewhat more	No change	A lot less	A lot less	No change	No change	A lot more	No change	No change	No change	Deteriorated somewhat	No change	No change	No change	Deteriorated somewhat	No change	No change	Slightly concerned	Slightly concerned	Not concerned	Slightly concerned	Not concerned	Slightly concerned	Slightly concerned	Slightly concerned	Extremely concerned	Quite a bit	A little bit	Quite a bit	Not at all	A little bit	Not at all	Quite a bit	Not at all	A little bit	Not at all
4/15/2020 8:51:06	15	WA	Male	26-30 years	I am single	Full-time	Electricity, gas, water, and waste services	Multiple times every day	Multiple times every day	About once a week or less	Multiple times every day			Somewhat less	No change	Somewhat less	Somewhat more	No change	No change	No change	Somewhat more	Somewhat more	Deteriorated somewhat	Deteriorated somewhat	No change		No change	Deteriorated somewhat	No change	No change	Slightly concerned	Extremely concerned	Not concerned	Not concerned	Very concerned	Slightly concerned	Very concerned	Slightly concerned	Slightly concerned	A little bit	A lot	A little bit	Quite a bit	Not at all	A little bit	A little bit	A little bit	Not at all	A lot
4/15/2020 8:53:11	15	WA	Female	51-60 years	I am presently in a committed relationship	Part-time	Education and training	About once a day	A few times per week	About once a day	Multiple times every day	No change	No change	A lot less	Somewhat more	A lot less	No change	Somewhat less	Somewhat more	A lot more	A lot more	Somewhat more	No change	No change	No change	No change	No change	Deteriorated somewhat	Improved somewhat	No change	Slightly concerned	Slightly concerned	Slightly concerned	Not concerned	Not concerned	Not concerned	Not concerned	Not concerned	Extremely concerned	A little bit	Quite a bit	A little bit	Quite a bit	A little bit	Quite a bit	A little bit	A little bit	A little bit	Quite a bit
4/15/2020 8:58:52	15	WA	Male	31-35 years	I am presently in a committed relationship	Full-time	Education and training	Multiple times every day	Multiple times every day	Multiple times every day	Multiple times every day	No change	No change	Somewhat less	No change	A lot less	Somewhat less	No change	No change	No change	No change	Somewhat more	No change	Deteriorated somewhat	Improved a lot	Deteriorated somewhat	No change	No change	No change	Deteriorated somewhat	Not concerned	Not concerned	Not concerned	Not concerned	Not concerned	Not concerned	Not concerned	Not concerned	Not concerned	Quite a bit	A little bit	Quite a bit	Not at all	Quite a bit	Not at all	A lot	Not at all	Quite a bit	A little bit
4/15/2020 8:59:58	15	WA	Female	26-30 years	I am presently in a committed relationship	Casual	Health care and social assistance	A few times per week	A few times per week	A few times per week	About once a day	No change	No change	Somewhat less	No change	A lot less	No change	No change	No change	A lot more	Somewhat more	Somewhat more	Deteriorated somewhat	Deteriorated somewhat	Deteriorated somewhat	No change	No change	No change	No change	Deteriorated somewhat	Slightly concerned	Very concerned	Very concerned	Slightly concerned	Extremely concerned	Not concerned	Not concerned	Slightly concerned	Very concerned	Quite a bit	A little bit	A little bit	A little bit	Quite a bit	A little bit	A little bit	A little bit	Quite a bit	A little bit
4/15/2020 9:02:32	15	WA	Female	31-35 years	I am presently in a committed relationship	Part-time	Other (please specify)	A few times per week	A few times per week	About once a day	About once a day	No change	No change	Somewhat more	Somewhat more	A lot less	No change	No change	No change	No change	No change	No change	No change	No change	No change	No change	No change	No change	No change	Improved somewhat	Not concerned	Slightly concerned	Not concerned	Not concerned	Not concerned	Not concerned	Slightly concerned	Not concerned	Slightly concerned	Quite a bit	A little bit	Quite a bit	A little bit	Not at all	A little bit	Quite a bit	A little bit	Not at all	A little bit
4/15/2020 9:02:45	15	WA	Male	71 years or older	I am presently in a committed relationship	Full-time	Health care and social assistance	About once a day	About once a day	Multiple times every day	Multiple times every day	Somewhat more	No change	A lot less	Somewhat more	Somewhat less	Somewhat less	A lot less	Somewhat more	No change	No change	Somewhat more	No change	Improved somewhat	No change	No change	No change	No change	Improved somewhat	No change	Slightly concerned	Very concerned	Not concerned	Not concerned	Not concerned	Not concerned	Not concerned	Not concerned	Extremely concerned	Quite a bit	Quite a bit	A lot	A little bit	Quite a bit	Not at all	A lot	Not at all	Quite a bit	Not at all
4/15/2020 9:05:57	15	QLD	Female	41-50 years	I am presently in a committed relationship	Full-time	Education and training	A few times per week	A few times per week	About once a week or less	About once a week or less	No change	No change	A lot less	No change	A lot less	No change	No change	Somewhat more	Somewhat more	No change	No change	No change	No change	No change	No change	No change	No change	No change	Deteriorated somewhat	Slightly concerned	Slightly concerned	Slightly concerned	Very concerned	Not concerned	Not concerned	Not concerned	Not concerned	Very concerned	Quite a bit	A little bit	A little bit	Not at all	Quite a bit	Not at all	Quite a bit	A little bit	Quite a bit	A little bit
4/15/2020 9:09:25	15	WA	Female	41-50 years	I am presently in a committed relationship	Full-time	Mining	Multiple times every day	A few times per week	A few times per week	About once a day	A lot more	A lot less	Somewhat less	No change	A lot less	Somewhat more	A lot less	Somewhat more	A lot more	No change	Somewhat more	No change	Deteriorated somewhat	No change	No change	No change	No change	Deteriorated somewhat	Deteriorated somewhat	Not concerned	Slightly concerned	Slightly concerned	Slightly concerned	Slightly concerned	Slightly concerned	Not concerned	Not concerned	Very concerned	A little bit	A little bit	A little bit	Not at all	A little bit	Not at all	Quite a bit	A little bit	A little bit	Quite a bit
4/15/2020 9:14:15	15	WA	Female	51-60 years	I am presently in a committed relationship	Part-time	Agriculture, forestry, and fishing	About once a day	About once a day	Multiple times every day	Multiple times every day	Somewhat more	A lot less	Somewhat less	Somewhat more	A lot less	Somewhat less	A lot less	Somewhat less	A lot more	No change	Somewhat more	No change	No change	No change	No change	No change	No change	No change	Deteriorated somewhat	Slightly concerned	Slightly concerned	Slightly concerned	Slightly concerned	Slightly concerned	Not concerned	Not concerned	Not concerned	Very concerned	A lot	A little bit	A lot	Not at all	Quite a bit	Not at all	A lot	Not at all	Quite a bit	A little bit
4/15/2020 9:19:47	15	WA	Female	41-50 years	I am presently in a committed relationship	Full-time	Education and training	Multiple times every day	Multiple times every day	Multiple times every day	Multiple times every day	Somewhat more	No change	A lot more	A lot more	A lot less	No change	No change	No change	A lot more	Somewhat more	No change	No change	No change	No change	Improved somewhat	Improved somewhat	Improved somewhat	No change	No change	Very concerned	Extremely concerned	Not concerned	Not concerned	Not concerned	Not concerned	Very concerned	Slightly concerned	Slightly concerned	Quite a bit	A lot	Quite a bit	A little bit	Quite a bit	Quite a bit	Quite a bit	A lot	A little bit	A little bit
4/15/2020 9:21:57	15	NSW	Male	61-70 years	I am presently in a committed relationship	Casual	Arts and recreation services	Multiple times every day	A few times per week	Multiple times every day	Multiple times every day	Somewhat more	A lot less	A lot less	No change	A lot less	No change	A lot less	A lot less	A lot more	Somewhat more	Somewhat more	No change	No change	Deteriorated a lot	No change	No change	No change	No change	No change	Slightly concerned	Slightly concerned	Extremely concerned	Extremely concerned	Extremely concerned	Not concerned	Not concerned	Not concerned	Extremely concerned	Not at all	A little bit	Quite a bit	Not at all	Quite a bit	A little bit	Quite a bit	Not at all	Quite a bit	Not at all
4/15/2020 9:22:36	15	WA	Male	41-50 years	I am presently in a committed relationship	Full-time	Professional, scientific and technical services	Multiple times every day	About once a day	Multiple times every day	Multiple times every day	No change	No change	No change	No change	A lot less	Somewhat more	A lot less	A lot more	A lot more	No change	No change	No change	No change	No change	No change	No change	No change	No change	Deteriorated somewhat	Slightly concerned	Slightly concerned	Very concerned	Very concerned	Slightly concerned	Slightly concerned	Slightly concerned	Slightly concerned	Very concerned	A lot	A little bit	Quite a bit	Not at all	Quite a bit	Not at all	Quite a bit	Not at all	Quite a bit	Not at all
4/15/2020 9:25:21	15	WA	Female	41-50 years	I am presently in a committed relationship	Full-time	Education and training	Multiple times every day	Multiple times every day	Multiple times every day	Multiple times every day	No change	No change	No change	Somewhat more	No change	Somewhat more	No change	No change	Somewhat more	No change	Somewhat more	Deteriorated somewhat	Deteriorated somewhat	No change	No change	Improved somewhat	Improved somewhat	Improved somewhat	No change	Not concerned	Slightly concerned	Not concerned	Slightly concerned	Not concerned	Not concerned	Not concerned	Not concerned	Very concerned	Quite a bit	A little bit	Quite a bit	A little bit	Quite a bit	A little bit	Quite a bit	A little bit	Quite a bit	A little bit
4/15/2020 9:29:32	15	WA	Female	31-35 years	I am presently in a committed relationship	Part-time	Health care and social assistance	About once a day	About once a day	Multiple times every day	Multiple times every day	A lot more	No change	A lot less	Somewhat more	Somewhat less	Somewhat more	No change	No change	A lot more	A lot more	Somewhat more	Deteriorated somewhat	Improved somewhat	Deteriorated somewhat	No change	No change	No change	No change	No change	Not concerned	Slightly concerned	Slightly concerned	Not concerned	Not concerned	Slightly concerned	Not concerned	Not concerned	Extremely concerned	Quite a bit	A little bit	Quite a bit	A little bit	Quite a bit	Not at all	A lot	A little bit	Quite a bit	Not at all
4/15/2020 9:34:13	15	WA	Male	22-25 years	I am single	Full-time	Mining	Multiple times every day	About once a day	Multiple times every day	A few times per week			A lot more	Somewhat more	Somewhat more	Somewhat more	A lot less	A lot more	Somewhat more	Somewhat more	A lot more	No change	Deteriorated somewhat	Improved somewhat		No change	No change	No change	Deteriorated somewhat	Slightly concerned	Slightly concerned	Extremely concerned	Extremely concerned	Extremely concerned	Slightly concerned	Not concerned	Not concerned	Very concerned	Quite a bit	A little bit	Quite a bit	Not at all	Quite a bit	A little bit	A little bit	Not at all	A little bit	A lot
4/15/2020 9:34:39	15	WA	Male	36-40 years	I am presently in a committed relationship	Full-time	Transport, postal and warehousing	A few times per week	A few times per week	About once a week or less	About once a week or less	Somewhat more	No change	A lot more	No change	A lot less	A lot less	No change	No change	Somewhat more	No change	No change	No change	No change	No change	No change	No change	No change	No change	No change	Slightly concerned	Slightly concerned	Very concerned	Very concerned	Extremely concerned	Extremely concerned	Very concerned	Very concerned	Extremely concerned	Quite a bit	A little bit	Quite a bit	A little bit	Quite a bit	A little bit	A little bit	A little bit	Quite a bit	Quite a bit
4/15/2020 9:35:28	15	WA	Female	51-60 years	I am presently in a committed relationship	Full-time	Public administration and safety	Multiple times every day	Multiple times every day	Multiple times every day	Multiple times every day	A lot more	A lot less	Somewhat less	Somewhat more	Somewhat less	Somewhat more	Somewhat less	Somewhat more	Somewhat more	Somewhat more	Somewhat more	No change	No change	Deteriorated somewhat	No change	No change	No change	No change	Improved somewhat	Slightly concerned	Very concerned	Very concerned	Very concerned	Very concerned	Slightly concerned	Not concerned	Not concerned	Extremely concerned	A little bit	Quite a bit	A little bit	A little bit	Quite a bit	A little bit	A lot	A little bit	Quite a bit	Not at all
4/15/2020 9:51:39	15	VIC	Male	61-70 years	I am presently in a committed relationship	Retired		About once a day	A few times per week	A few times per week	A few times per week	Somewhat more	No change	A lot less	Somewhat more	Somewhat less	No change			A lot more	Somewhat more	No change	No change	No change	No change	No change	Improved somewhat	Deteriorated somewhat			Slightly concerned	Slightly concerned	Not concerned			Not concerned	Not concerned	Not concerned	Slightly concerned	Quite a bit	Not at all	Quite a bit	Not at all	Quite a bit	Not at all	A lot	Not at all	A little bit	A little bit
4/15/2020 10:08:59	15	WA	Female	26-30 years	I am presently in a committed relationship	Stay at home parent		About once a day	A few times per week	About once a day	Multiple times every day	Somewhat more	Somewhat more	A lot less	Somewhat more	A lot less	Somewhat more			A lot more	A lot more	No change	Deteriorated somewhat	No change	No change	No change	No change	Deteriorated somewhat			Slightly concerned	Very concerned	Slightly concerned			Not concerned	Very concerned	Very concerned	Very concerned	Quite a bit	A little bit	Quite a bit	A little bit	A little bit	A little bit	A lot	A little bit	Quite a bit	Not at all
4/15/2020 10:12:31	15	WA	Female	41-50 years	I am presently in a committed relationship	Full-time	Electricity, gas, water, and waste services	Multiple times every day	About once a week or less	A few times per week	Multiple times every day	Somewhat more	No change	A lot less	Somewhat less	A lot less	Somewhat less	A lot less	Somewhat more	A lot more	A lot more	Somewhat more	Deteriorated somewhat	Deteriorated somewhat	Deteriorated a lot	No change	No change	No change	No change	No change	Slightly concerned	Very concerned	Extremely concerned	Slightly concerned	Slightly concerned	Slightly concerned	Not concerned	Very concerned	Extremely concerned	A little bit	Quite a bit	A little bit	Quite a bit	A little bit	Quite a bit	Quite a bit	A little bit	Quite a bit	A little bit
4/15/2020 10:12:43	15	WA	Female	51-60 years	I am presently in a committed relationship	Stay at home parent		Multiple times every day	A few times per week	Multiple times every day	Multiple times every day	No change	No change	No change	Somewhat more	A lot less	Somewhat more			A lot more	Somewhat more	No change	No change	No change	No change	No change	No change	Deteriorated somewhat			Slightly concerned	Very concerned	Slightly concerned			Not concerned	Not concerned	Not concerned	Extremely concerned	A little bit	Quite a bit	Not at all	A little bit	A little bit	Quite a bit	Quite a bit	A little bit	A little bit	Quite a bit
4/15/2020 10:12:53	15	QLD	Female	51-60 years	I am presently in a committed relationship	Part-time	Education and training	About once a day	About once a day	About once a day	About once a day	No change	No change	A lot less	A lot more	A lot less	Somewhat more	Somewhat more	Somewhat more	A lot more	A lot more	Somewhat more	Deteriorated somewhat	Deteriorated somewhat	No change	No change	No change	No change	No change	Improved a lot	Slightly concerned	Slightly concerned	Not concerned	Very concerned	Not concerned	Not concerned	Not concerned	Slightly concerned	Slightly concerned	A little bit	A little bit	A little bit	A little bit	A little bit	A little bit	A little bit	Quite a bit	A little bit	A little bit
4/15/2020 10:13:52	15	WA	Female	61-70 years	I am presently in a committed relationship	Retired		Multiple times every day	Multiple times every day	Multiple times every day	Multiple times every day	No change	No change	A lot less	No change	A lot less	Somewhat more			A lot more	A lot more	Somewhat more	No change	No change	No change	No change	No change	No change			Slightly concerned	Slightly concerned	Slightly concerned			Not concerned	Not concerned	Not concerned	Slightly concerned	A lot	A little bit	A lot	Not at all	A lot	Not at all	A lot	Not at all	A lot	Not at all
4/15/2020 10:17:23	15	WA	Female	51-60 years	I am presently in a committed relationship	Part-time	Administrative and support services	Multiple times every day	About once a day	About once a day	Multiple times every day	Somewhat more	No change	A lot more	A lot more	A lot less	Somewhat more	No change	No change	Somewhat more	Somewhat more	A lot more	Deteriorated somewhat	No change	No change	No change	Improved somewhat	No change	No change	No change	Very concerned	Extremely concerned	Not concerned	Not concerned	Not concerned	Not concerned	Extremely concerned	Extremely concerned	Extremely concerned	A little bit	A lot	A little bit	A lot	A little bit	A lot	Quite a bit	Quite a bit	A little bit	A little bit
4/15/2020 10:18:36	15	WA	Female	41-50 years	I am single	Casual	Health care and social assistance	About once a day	About once a day	Multiple times every day	Multiple times every day			No change	Somewhat more	No change	A lot more	A lot less	A lot more	A lot more	A lot more	No change	Deteriorated somewhat	Deteriorated somewhat	Deteriorated a lot		Improved somewhat	No change	No change	Deteriorated somewhat	Not concerned	Extremely concerned	Very concerned	Extremely concerned	Very concerned	Slightly concerned	Slightly concerned	Not concerned	Extremely concerned	A little bit	A lot	Quite a bit	Not at all	Not at all	A little bit	A little bit	Quite a bit	Not at all	A lot
4/15/2020 10:22:59	15	QLD	Male	61-70 years	I am presently in a committed relationship	Unemployed		About once a day	About once a week or less	A few times per week	About once a week or less	No change	No change	No change	No change	No change	No change			No change	No change	No change	No change	No change	Deteriorated somewhat	No change	No change	No change			Not concerned	Not concerned	Very concerned			Not concerned	Not concerned	Not concerned	Extremely concerned	Quite a bit	Quite a bit	A lot	A little bit	A little bit	Quite a bit	A lot	Not at all	A lot	Not at all
4/15/2020 10:23:46	15	WA	Male	61-70 years	I am presently in a committed relationship	Retired		Multiple times every day	Multiple times every day	Multiple times every day	Multiple times every day	Somewhat more	No change	A lot less	No change	A lot less	No change			A lot less	Somewhat less	No change	No change	No change	No change	No change	No change	No change			Slightly concerned	Slightly concerned	Not concerned			Not concerned	Not concerned	Not concerned	Very concerned	A little bit	A little bit	A little bit	Not at all	Quite a bit	Not at all	Quite a bit	A little bit	A little bit	A little bit
4/15/2020 10:24:13	15	WA	Female	41-50 years	I am presently in a committed relationship	Full-time	Health care and social assistance	Multiple times every day	A few times per week	About once a day	Multiple times every day	Somewhat more	No change	Somewhat more	Somewhat more	A lot less	Somewhat more	No change	No change	Somewhat more	A lot more	No change	No change	No change	Improved somewhat	No change	No change	No change	No change	No change	Slightly concerned	Slightly concerned	Not concerned	Not concerned	Not concerned	Not concerned	Not concerned	Not concerned	Slightly concerned	A lot	A little bit	A lot	A little bit	A lot	Not at all	A lot	Not at all	A lot	A little bit
4/15/2020 10:27:54	15	WA	Female	22-25 years	I am presently in a committed relationship	Casual	Professional, scientific and technical services	Multiple times every day	A few times per week	Multiple times every day	About once a day	A lot less	Somewhat more	A lot more	Somewhat more	A lot less	Somewhat more	A lot less	Somewhat more	A lot more	Somewhat more	A lot more	Deteriorated somewhat	Deteriorated somewhat	Deteriorated somewhat	No change	Improved somewhat	No change	No change	Deteriorated somewhat	Not concerned	Extremely concerned	Slightly concerned	Slightly concerned	Not concerned	Not concerned	Slightly concerned	Very concerned	Very concerned	A little bit	Quite a bit	A little bit	A little bit	A little bit	A little bit	A little bit	Quite a bit	A little bit	Quite a bit
4/15/2020 10:30:03	15	WA	Male	26-30 years	I am presently in a committed relationship	Full-time	Professional, scientific and technical services	Multiple times every day	Multiple times every day	Multiple times every day	Multiple times every day	No change	No change	A lot less	No change	A lot less	No change	A lot less	Somewhat more	A lot more	A lot more	Somewhat less	Deteriorated somewhat	Deteriorated somewhat	Deteriorated somewhat	No change	No change	No change	No change	Deteriorated somewhat	Not concerned	Slightly concerned	Very concerned	Extremely concerned	Extremely concerned	Slightly concerned	Not concerned	Slightly concerned	Extremely concerned	A little bit	A little bit	A little bit	A little bit	A little bit	A little bit	Not at all	A lot	Not at all	A lot
4/15/2020 10:30:32	15	WA	Female	22-25 years	I am single	Casual	Professional, scientific and technical services	A few times per week	A few times per week	About once a day	About once a day			A lot more	No change	A lot less	No change	A lot less	A lot less	No change	No change	No change	No change	Improved somewhat	Deteriorated somewhat		No change	No change	No change	Deteriorated a lot	Slightly concerned	Slightly concerned	Slightly concerned	Very concerned	Not concerned	Not concerned	Not concerned	Not concerned	Very concerned	A lot	A little bit	A lot	Not at all	Quite a bit	Not at all	Quite a bit	Quite a bit	A little bit	Quite a bit
4/15/2020 10:32:50	15	WA	Female	26-30 years	I am single	Full-time	Professional, scientific and technical services	Multiple times every day	About once a day	About once a day	Multiple times every day			Somewhat less	Somewhat more	A lot less	A lot more	A lot less	Somewhat more	A lot more	No change	A lot less	Deteriorated somewhat	No change	Improved somewhat		No change	Deteriorated somewhat	No change	Deteriorated a lot	Slightly concerned	Very concerned	Not concerned	Extremely concerned	Not concerned	Not concerned	Not concerned	Very concerned	Extremely concerned	A lot	A little bit	A lot	Not at all	A little bit	Not at all	Quite a bit	Not at all	A little bit	Not at all
4/15/2020 10:34:04	15	WA	Female	26-30 years	I am presently in a committed relationship	Casual	Accommodation and food services	A few times per week	A few times per week	About once a week or less	About once a day	A lot more	No change	A lot less	No change	A lot less	Somewhat less	A lot less	Somewhat less	A lot more	A lot more	Somewhat more	Deteriorated somewhat	Deteriorated a lot	Deteriorated a lot	No change	No change	Deteriorated somewhat	Deteriorated somewhat	Deteriorated a lot	Extremely concerned	Extremely concerned	Very concerned	Very concerned	Extremely concerned	Extremely concerned	Very concerned	Not concerned	Slightly concerned	Quite a bit	A lot	A little bit	Quite a bit	A little bit	A lot	Not at all	A little bit	A little bit	A lot
4/15/2020 10:34:28	15	WA	Female	31-35 years	I am presently in a committed relationship	Casual	Rental, hiring, and real estate services	Multiple times every day	About once a day	Multiple times every day	Multiple times every day	No change	No change	A lot less	Somewhat more	A lot less	Somewhat more	No change	No change	A lot more	Somewhat more	A lot more	No change	Deteriorated somewhat	Deteriorated somewhat	Improved somewhat	Improved somewhat	Improved somewhat	Improved somewhat	Improved somewhat	Slightly concerned	Slightly concerned	Very concerned	Very concerned	Extremely concerned	Slightly concerned	Very concerned	Slightly concerned	Extremely concerned	Quite a bit	A little bit	A little bit	A little bit	A little bit	A little bit	A little bit	Quite a bit	A little bit	A little bit
4/15/2020 10:34:35	15	WA	Female	36-40 years	I am presently in a committed relationship	Full-time	Health care and social assistance	A few times per week	A few times per week	About once a day	Multiple times every day	No change	No change	A lot more	No change	A lot less	A lot more	A lot less	A lot more	A lot more	Somewhat more	No change	Improved somewhat	Improved somewhat	No change	No change	No change	No change	No change	Improved somewhat	Slightly concerned	Very concerned	Very concerned	Not concerned	Very concerned	Slightly concerned	Slightly concerned	Not concerned	Very concerned	Quite a bit	A little bit	Quite a bit	A little bit	A little bit	A little bit	Quite a bit	A little bit	Quite a bit	Not at all
4/15/2020 10:36:15	15	WA	Female	41-50 years	I am presently in a committed relationship	Part-time	Professional, scientific and technical services	Multiple times every day	Multiple times every day	Multiple times every day	Multiple times every day	A lot more	No change	A lot more	No change	A lot less	Somewhat more	A lot less	Somewhat more	A lot more	Somewhat more	A lot more	Deteriorated somewhat	Deteriorated somewhat	Improved somewhat	Improved somewhat	No change	No change	No change	Improved somewhat	Extremely concerned	Extremely concerned	Very concerned	Not concerned	Slightly concerned	Not concerned	Slightly concerned	Not concerned	Extremely concerned	Quite a bit	A lot	Quite a bit	A little bit	Quite a bit	Quite a bit	Quite a bit	A lot	A little bit	Quite a bit
4/15/2020 10:41:17	15	WA	Female	61-70 years	I am presently in a committed relationship	Retired		Multiple times every day	About once a day	About once a day	Multiple times every day	A lot more	No change	Somewhat less	No change	Somewhat less	Somewhat less			A lot more	No change	Somewhat more	Improved somewhat	No change	Improved somewhat	No change	No change	No change			Slightly concerned	Slightly concerned	Slightly concerned			Not concerned	Not concerned	Not concerned	Very concerned	A lot	A little bit	A lot	Not at all	Quite a bit	A little bit	Quite a bit	Not at all	A lot	A little bit
4/15/2020 10:42:49	15	WA	Male	51-60 years	I am presently in a committed relationship	Full-time	Mining	Multiple times every day	Multiple times every day	About once a day	Multiple times every day	A lot more	A lot more	A lot more	A lot more	A lot more	Somewhat more	A lot more	Somewhat more	A lot more	Somewhat more	Somewhat more	No change	No change	Deteriorated a lot	Improved somewhat	Improved a lot	No change	No change	No change	Very concerned	Extremely concerned	Extremely concerned	Extremely concerned	Very concerned	Very concerned	Slightly concerned	Slightly concerned	Extremely concerned	A lot	A little bit	Quite a bit	Not at all	A lot	Not at all	Quite a bit	Not at all	A lot	A little bit
4/15/2020 10:43:27	15	WA	Female	26-30 years	I am presently in a committed relationship	Full-time	Health care and social assistance	Multiple times every day	Multiple times every day	Multiple times every day	Multiple times every day	Somewhat more	No change	No change	No change	Somewhat less	No change	No change	No change	A lot more	Somewhat more	No change	No change	Improved somewhat	Improved somewhat	No change	No change	No change	No change	No change	Not concerned	Slightly concerned	Slightly concerned	Slightly concerned	Not concerned	Not concerned	Not concerned	Not concerned	Slightly concerned	Quite a bit	Not at all	A little bit	Not at all	Quite a bit	Not at all	Quite a bit	Not at all	Quite a bit	Not at all
4/15/2020 10:43:48	15	WA	Female	31-35 years	I am single	Stay at home parent		About once a day	A few times per week	About once a day	A few times per week			A lot less	No change	A lot less	Somewhat more			A lot more	Somewhat more	Somewhat more	Deteriorated somewhat	No change	Deteriorated somewhat		No change	Deteriorated somewhat			Not concerned	Slightly concerned	Not concerned			Not concerned	Not concerned	Slightly concerned	Slightly concerned	A little bit	A little bit	A little bit	A little bit	A little bit	A little bit	Quite a bit	A little bit	A little bit	A little bit
4/15/2020 10:43:53	15	WA	Female	41-50 years	I am presently in a committed relationship	Full-time	Education and training	About once a day	About once a day	Multiple times every day	Multiple times every day	No change	No change	No change	A lot more	No change	Somewhat more	No change	Somewhat more	A lot more	A lot more	Somewhat more	Deteriorated somewhat	Deteriorated somewhat	No change	No change	Improved somewhat	No change	No change	No change	Very concerned	Extremely concerned	Slightly concerned	Slightly concerned	Not concerned	Not concerned	Slightly concerned	Not concerned	Not concerned	Quite a bit	Quite a bit	Quite a bit	Quite a bit	A little bit	Quite a bit	Quite a bit	A little bit	Quite a bit	A little bit
4/15/2020 10:44:01	15	WA	Male	26-30 years	I am presently in a committed relationship	Full-time	Health care and social assistance	About once a day	About once a day	Multiple times every day	About once a day	Somewhat more	No change	Somewhat more	Somewhat more	Somewhat less	Somewhat more	No change	No change	Somewhat more	No change	No change	No change	Improved somewhat	No change	Improved somewhat	Improved somewhat	No change	No change	Deteriorated somewhat	Slightly concerned	Very concerned	Not concerned	Not concerned	Not concerned	Not concerned	Not concerned	Not concerned	Not concerned	A lot	A little bit	Quite a bit	Not at all	Quite a bit	A little bit	Quite a bit	A little bit	Quite a bit	Not at all
4/15/2020 10:44:36	15	QLD	Female	41-50 years	I am presently in a committed relationship	Part-time	Accommodation and food services	Multiple times every day	About once a day	Multiple times every day	Multiple times every day	Somewhat more	No change	A lot less	Somewhat more	A lot less	Somewhat more	A lot less	Somewhat more	A lot more	No change	A lot more	Deteriorated somewhat	Deteriorated somewhat	Deteriorated a lot	No change	No change	No change	No change	Deteriorated a lot	Extremely concerned	Extremely concerned	Very concerned	Very concerned	Slightly concerned	Not concerned	Very concerned	Not concerned	Extremely concerned	Quite a bit	A lot	A little bit	Quite a bit	A little bit	A lot	A little bit	Quite a bit	A little bit	A lot
4/15/2020 10:47:53	15	WA	Female	41-50 years	I am presently in a committed relationship	Full-time	Education and training	A few times per week	About once a day	A few times per week	A few times per week	Somewhat more	Somewhat less	Somewhat less	Somewhat more	Somewhat more	Somewhat more	A lot less	Somewhat more	A lot more	Somewhat more	A lot more	Deteriorated somewhat	No change	No change	No change	No change	No change	No change	Deteriorated somewhat	Slightly concerned	Extremely concerned	Very concerned	Very concerned	Extremely concerned	Very concerned	Not concerned	Not concerned	Extremely concerned	A little bit	Quite a bit	A little bit	Quite a bit	A little bit	Quite a bit	Quite a bit	A little bit	A little bit	Not at all
4/15/2020 10:48:33	15	QLD	Female	41-50 years	I am presently in a committed relationship	Casual	Health care and social assistance	Multiple times every day	Multiple times every day	Multiple times every day	Multiple times every day	No change	No change	Somewhat less	No change	A lot more	No change	Somewhat less	Somewhat more	A lot more	Somewhat more	No change	No change	Improved somewhat	Improved somewhat	No change	No change	No change	No change	No change	Slightly concerned	Slightly concerned	Very concerned	Slightly concerned	Not concerned	Not concerned	Not concerned	Slightly concerned	Not concerned	Quite a bit	A little bit	Quite a bit	A little bit	Quite a bit	A little bit	Quite a bit	A little bit	Quite a bit	A little bit
4/15/2020 10:56:15	15	WA	Female	61-70 years	I am single	Full-time	Professional, scientific and technical services	About once a day	About once a day	Multiple times every day	Multiple times every day			A lot less	Somewhat more	A lot less	Somewhat more	A lot less	A lot more	A lot more	Somewhat more	No change	No change	No change	No change		No change	No change	No change	No change	Slightly concerned	Slightly concerned	Slightly concerned	Not concerned	Slightly concerned	Not concerned	Not concerned	Not concerned	Very concerned	A little bit	Quite a bit	Quite a bit	A little bit	Quite a bit	Not at all	Quite a bit	A little bit	Quite a bit	A little bit
4/15/2020 10:56:57	15	WA	Female	31-35 years	I am presently in a committed relationship	Full-time	Education and training	About once a week or less	A few times per week	A few times per week	A few times per week	Somewhat more	No change	No change	Somewhat more	A lot less	Somewhat more	A lot less	Somewhat more	A lot more	Somewhat more	No change	No change	Improved somewhat	No change	No change	No change	No change	No change	No change	Slightly concerned	Slightly concerned	Not concerned	Not concerned	Not concerned	Not concerned	Not concerned	Not concerned	Slightly concerned	A little bit	Quite a bit	A little bit	Not at all	A little bit	A little bit	A little bit	A little bit	A little bit	Not at all
4/15/2020 10:59:16	15	WA	Female	31-35 years	I am presently in a committed relationship	Stay at home parent		About once a day	About once a week or less	About once a day	Multiple times every day	A lot less	A lot less	A lot less	A lot more	A lot less	Somewhat more			A lot more	Somewhat more	A lot more	Deteriorated somewhat	Deteriorated somewhat	Deteriorated somewhat	Deteriorated somewhat	No change	No change			Slightly concerned	Very concerned	Slightly concerned			Not concerned	Not concerned	Slightly concerned	Slightly concerned	A little bit	Quite a bit	Not at all	A lot	Not at all	A little bit	Quite a bit	Quite a bit	A little bit	A little bit
4/15/2020 11:01:30	15	WA	Female	41-50 years	I am presently in a committed relationship	Full-time	Rental, hiring, and real estate services	About once a day	About once a day	Multiple times every day	About once a day	No change	No change	Somewhat less	Somewhat more	A lot less	Somewhat more	No change	No change	Somewhat more	No change	No change	No change	No change	Deteriorated somewhat	No change	No change	No change	No change	No change	Slightly concerned	Slightly concerned	Extremely concerned	Not concerned	Not concerned	Very concerned	Not concerned	Not concerned	Extremely concerned	A little bit	A little bit	Quite a bit	A little bit	Quite a bit	A little bit	Quite a bit	A little bit	Quite a bit	A little bit
4/15/2020 11:06:41	15	WA	Female	71 years or older	I am single	Retired		Multiple times every day	Multiple times every day	A few times per week	Multiple times every day			A lot less	Somewhat more	A lot less	A lot more			A lot more	A lot more	Somewhat more	Deteriorated somewhat	No change	No change		No change	No change			Extremely concerned	Extremely concerned	Extremely concerned			Extremely concerned	Slightly concerned	Slightly concerned	Extremely concerned	Quite a bit	Quite a bit	Quite a bit	Quite a bit	Quite a bit	Quite a bit	Quite a bit	A lot	Quite a bit	A lot
4/15/2020 11:13:25	15	NSW	Female	31-35 years	I am presently in a committed relationship	Part-time	Education and training	About once a day	About once a week or less	About once a week or less	About once a day	No change	No change	No change	Somewhat more	No change	No change	Somewhat more	No change	A lot more	A lot more	A lot more	Deteriorated somewhat	Improved a lot	No change	Improved somewhat	Improved somewhat	No change	No change	No change	Extremely concerned	Very concerned	Very concerned	Very concerned	Slightly concerned	Not concerned	Not concerned	Not concerned	Very concerned	Quite a bit	Quite a bit	Quite a bit	Quite a bit	Quite a bit	Quite a bit	A lot	Not at all	Quite a bit	Not at all
4/15/2020 11:13:39	15	WA	Female	41-50 years	I am presently in a committed relationship	Casual	Health care and social assistance	About once a day	About once a day	About once a day	About once a day	Somewhat less	Somewhat more	Somewhat more	Somewhat more	Somewhat more	Somewhat more	No change	No change	A lot more	A lot more	Somewhat less	No change	Improved somewhat	No change	No change	No change	No change	No change	No change	Slightly concerned	Slightly concerned	Slightly concerned	Not concerned	Not concerned	Not concerned	Not concerned	Not concerned	Slightly concerned	Quite a bit	Not at all	Quite a bit	Not at all	Quite a bit	Not at all	A little bit	Quite a bit	Quite a bit	A little bit
4/15/2020 11:15:15	15	QLD	Female	31-35 years	I am presently in a committed relationship	Stay at home parent		Multiple times every day	About once a day	Multiple times every day	Multiple times every day	No change	No change	A lot less	A lot less	A lot less	Somewhat less			A lot more	A lot more	Somewhat more	Deteriorated somewhat	No change	No change	No change	Deteriorated somewhat	Deteriorated somewhat			Slightly concerned	Slightly concerned	Slightly concerned			Slightly concerned	Slightly concerned	Very concerned	Slightly concerned	Quite a bit	A little bit	Quite a bit	A little bit	Quite a bit	A little bit	Quite a bit	Not at all	Quite a bit	Quite a bit
4/15/2020 11:15:18	15	NSW	Female	71 years or older	I am presently in a committed relationship	Retired		Multiple times every day	Multiple times every day	A few times per week	About once a day	A lot more	A lot less	A lot less	A lot more	A lot less	A lot less			A lot more	A lot more	A lot more	Deteriorated a lot	Deteriorated a lot	No change	No change	Deteriorated somewhat	Deteriorated a lot			Extremely concerned	Extremely concerned	Not concerned			Not concerned	Slightly concerned	Very concerned	Extremely concerned	Not at all	A lot	Not at all	A lot	Not at all	A lot	Not at all	A lot	Not at all	A lot
4/15/2020 11:16:23	15	WA	Male	51-60 years	I am single	Full-time	Information media and telecommunications	About once a week or less	About once a week or less	A few times per week	About once a day			A lot less	Somewhat more	Somewhat less	Somewhat more	A lot less	A lot more	A lot more	Somewhat more	A lot less	No change	Deteriorated somewhat	No change		No change	No change	No change	No change	Very concerned	Extremely concerned	Extremely concerned	Extremely concerned	Extremely concerned	Very concerned	Not concerned	Not concerned	Slightly concerned	Quite a bit	A little bit	A lot	Not at all	Quite a bit	A little bit	Quite a bit	Not at all	Quite a bit	A little bit
4/15/2020 11:16:57	15	WA	Male	51-60 years	I am presently in a committed relationship	Unemployed		Multiple times every day	A few times per week	A few times per week	About once a day	No change	No change	Somewhat more	Somewhat more	A lot less	Somewhat more			Somewhat more	Somewhat more	No change	No change	No change	Deteriorated somewhat	No change	No change	No change			Slightly concerned	Slightly concerned	Slightly concerned			Slightly concerned	Not concerned	Not concerned	Very concerned	A little bit	A little bit	Quite a bit	A little bit	A little bit	A little bit	A little bit	Quite a bit	A little bit	A little bit
4/15/2020 11:18:49	15	WA	Male	41-50 years	I am presently in a committed relationship	Full-time	Mining	Multiple times every day	Multiple times every day	Multiple times every day	Multiple times every day	A lot less	A lot more	A lot less	A lot more	A lot less	Somewhat more	A lot less	A lot more	A lot more	Somewhat more	A lot more	No change	Deteriorated somewhat	No change	No change	No change	No change	No change	Deteriorated somewhat	Very concerned	Extremely concerned	Not concerned	Not concerned	Not concerned	Not concerned	Slightly concerned	Slightly concerned	Extremely concerned	Quite a bit	A little bit	Quite a bit	A little bit	Quite a bit	A little bit	A little bit	A little bit	Quite a bit	Quite a bit
4/15/2020 11:20:00	15	QLD	Male	51-60 years	I am presently in a committed relationship	Full-time	Electricity, gas, water, and waste services	Multiple times every day	Multiple times every day	Multiple times every day	Multiple times every day	A lot more	Somewhat more	A lot less	Somewhat more	A lot less	Somewhat less	A lot less	No change	A lot more	Somewhat more	Somewhat more	No change	Deteriorated somewhat	No change	No change	No change	No change	No change	No change	Very concerned	Extremely concerned	Slightly concerned	Slightly concerned	Very concerned	Not concerned	Slightly concerned	Not concerned	Extremely concerned	Quite a bit	A little bit	A lot	Not at all	Quite a bit	Not at all	Quite a bit	A little bit	Quite a bit	A little bit
4/15/2020 11:24:05	15	WA	Male	41-50 years	I am presently in a committed relationship	Full-time	Health care and social assistance	Multiple times every day	A few times per week	Multiple times every day	Multiple times every day	No change	Somewhat more	A lot less	Somewhat less	A lot less	A lot more	A lot less	A lot more	A lot more	A lot more	Somewhat less	Deteriorated somewhat	No change	Improved somewhat	Deteriorated somewhat	Deteriorated somewhat	No change	No change	No change	Very concerned	Very concerned	Slightly concerned	Not concerned	Slightly concerned	Slightly concerned	Slightly concerned	Slightly concerned	Extremely concerned	A little bit	Quite a bit	A little bit	Not at all	A little bit	A little bit	Quite a bit	A little bit	A little bit	Not at all
4/15/2020 11:26:58	15	QLD	Male	61-70 years	I am presently in a committed relationship	Retired		Multiple times every day	Multiple times every day	About once a day	Multiple times every day	A lot less	Somewhat more	No change	No change	A lot less	No change			A lot more	A lot more	Somewhat more	Deteriorated somewhat	No change	No change	No change	No change	No change			Slightly concerned	Slightly concerned	Not concerned			Not concerned	Not concerned	Not concerned	Very concerned	A little bit	Quite a bit	A little bit	A lot	A little bit	A little bit	A little bit	Not at all	A little bit	A little bit
4/15/2020 11:29:08	15	WA	Male	31-35 years	I am single	Full-time	Mining	A few times per week	A few times per week	A few times per week	About once a day			A lot less	No change	A lot less	No change	Somewhat less	No change	A lot more	A lot more	A lot more	No change	No change	Deteriorated somewhat		No change	No change	No change	No change	Slightly concerned	Very concerned	Slightly concerned	Not concerned	Slightly concerned	Not concerned	Not concerned	Not concerned	Slightly concerned	Quite a bit	A little bit	Quite a bit	Not at all	A little bit	A little bit	A little bit	A little bit	A little bit	A little bit
4/15/2020 11:33:22	15	WA	Male	31-35 years	I am presently in a committed relationship	Full-time	Health care and social assistance	About once a day	About once a day	A few times per week	About once a day	A lot more	No change	A lot more	No change	A lot less	Somewhat more	A lot less	No change	A lot more	A lot more	Somewhat more	Improved a lot	Improved a lot	Deteriorated somewhat	Improved a lot	Improved somewhat	No change	Deteriorated somewhat	Deteriorated somewhat	Slightly concerned	Slightly concerned	Very concerned	Not concerned	Slightly concerned	Slightly concerned	Not concerned	Not concerned	Very concerned	A lot	A little bit	A lot	Not at all	A lot	Not at all	A lot	A little bit	A lot	A little bit
4/15/2020 11:37:11	15	WA	Female	51-60 years	I am single	Full-time	Health care and social assistance	Multiple times every day	Multiple times every day	Multiple times every day	Multiple times every day			A lot less	Somewhat more	A lot less	Somewhat more	No change	No change	Somewhat more	No change	Somewhat more	No change	No change	No change		No change	No change	No change	No change	Slightly concerned	Slightly concerned	Very concerned	Slightly concerned	Not concerned	Not concerned	Not concerned	Not concerned	Extremely concerned	A lot	A little bit	Quite a bit	A little bit	A lot	Not at all	A lot	A little bit	A lot	Not at all
4/15/2020 11:38:47	15	WA	Female	71 years or older	I am presently in a committed relationship	Retired		About once a day	About once a week or less	A few times per week	A few times per week	No change	No change	No change	Somewhat more	Somewhat more	Somewhat more			A lot more	Somewhat more	No change	No change	No change	No change	No change	Improved somewhat	Deteriorated somewhat			Not concerned	Slightly concerned	Not concerned			Not concerned	Not concerned	Not concerned	Not concerned	Quite a bit	Not at all	Quite a bit	A little bit	Quite a bit	A little bit	Quite a bit	A little bit	A little bit	A little bit
4/15/2020 11:42:12	15	WA	Male	31-35 years	I am presently in a committed relationship	Full-time	Construction	A few times per week	A few times per week	Multiple times every day	Multiple times every day	No change	No change	Somewhat more	A lot more	No change	No change	Somewhat more	Somewhat more	A lot less	Somewhat less	Somewhat more	No change	Deteriorated somewhat	Deteriorated somewhat	Improved somewhat	Improved somewhat	No change	No change	Improved somewhat	Very concerned	Extremely concerned	Extremely concerned	Extremely concerned	Extremely concerned	Extremely concerned	Extremely concerned	Not concerned	Very concerned	A lot	Quite a bit	A little bit	A little bit	Quite a bit	A little bit	A little bit	Not at all	A little bit	A little bit
4/15/2020 11:45:30	15	WA	Male	41-50 years	I am presently in a committed relationship	Full-time	Health care and social assistance	About once a week or less	About once a week or less	About once a week or less	About once a week or less	No change	No change	No change	No change	Somewhat less	No change	Somewhat less	No change	Somewhat more	No change	Somewhat less	No change	No change	No change	Deteriorated somewhat	No change	No change	No change	Deteriorated somewhat	Not concerned	Slightly concerned	Not concerned	Not concerned	Not concerned	Slightly concerned	Slightly concerned	Not concerned	Slightly concerned	A lot	Not at all	A lot	Not at all	A little bit	Not at all	Quite a bit	A little bit	Quite a bit	A little bit
4/15/2020 11:47:05	15	WA	Female	26-30 years	I am presently in a committed relationship	Full-time	Mining	Multiple times every day	A few times per week	Multiple times every day	Multiple times every day	A lot less	A lot more	No change	No change	A lot less	Somewhat more	A lot less	Somewhat less	A lot more	A lot more	A lot more	Deteriorated somewhat	Deteriorated somewhat	Improved somewhat	Deteriorated somewhat	No change	No change	Deteriorated somewhat	Deteriorated somewhat	Very concerned	Slightly concerned	Slightly concerned	Not concerned	Slightly concerned	Not concerned	Slightly concerned	Slightly concerned	Slightly concerned	Quite a bit	Quite a bit	A little bit	Quite a bit	Not at all	A little bit	A little bit	A little bit	Not at all	A little bit
4/15/2020 11:47:23	15	WA	Female	31-35 years	I am presently in a committed relationship	Full-time	Professional, scientific and technical services	Multiple times every day	Multiple times every day	Multiple times every day	Multiple times every day	No change	No change	A lot less	Somewhat more	A lot less	Somewhat more	A lot less	Somewhat more	A lot more	Somewhat more	No change	Deteriorated somewhat	No change	Improved somewhat	No change	No change	No change	No change	Deteriorated somewhat	Slightly concerned	Slightly concerned	Slightly concerned	Not concerned	Not concerned	Not concerned	Not concerned	Not concerned	Very concerned	Quite a bit	A little bit	A little bit	A little bit	A little bit	Not at all	Quite a bit	A little bit	A little bit	Not at all
4/15/2020 11:47:41	15	WA	Female	41-50 years	I am single	Full-time	Financial and insurance services	Multiple times every day	Multiple times every day	Multiple times every day	Multiple times every day			No change	Somewhat more	Somewhat more	Somewhat more	Somewhat less	Somewhat more	A lot more	Somewhat more	A lot more	No change	No change	No change		No change	No change	No change	No change	Slightly concerned	Very concerned	Slightly concerned	Slightly concerned	Slightly concerned	Slightly concerned	Not concerned	Not concerned	Extremely concerned	Quite a bit	A little bit	A little bit	Quite a bit	A little bit	A little bit	A little bit	Quite a bit	A little bit	A lot
4/15/2020 11:52:02	15	WA	Male	41-50 years	I am single	Full-time	Construction	About once a day	About once a day	About once a day	Multiple times every day			Somewhat less	A lot more	A lot less	Somewhat more	Somewhat less	No change	A lot more	No change	No change	No change	No change	Deteriorated somewhat		No change	No change	No change	Deteriorated somewhat	Extremely concerned	Extremely concerned	Extremely concerned	Extremely concerned	Very concerned	Very concerned	Not concerned	Not concerned	Extremely concerned	Quite a bit	Quite a bit	Quite a bit	Not at all	Quite a bit	A little bit	A little bit	Quite a bit	A little bit	Quite a bit
4/15/2020 11:52:11	15	WA	Female	41-50 years	I am presently in a committed relationship	Full-time	Health care and social assistance	Multiple times every day	Multiple times every day	Multiple times every day	Multiple times every day	A lot more	A lot less	A lot less	A lot less	A lot less	No change	A lot less	A lot more	A lot more	Somewhat more	No change	Improved somewhat	Improved somewhat	Improved somewhat	Improved somewhat	No change	No change	No change	Improved a lot	Very concerned	Very concerned	Slightly concerned	Very concerned	Slightly concerned	Not concerned	Not concerned	Not concerned	Very concerned	Quite a bit	A little bit	Quite a bit	Not at all	Quite a bit	Not at all	A little bit	A little bit	Quite a bit	A little bit
4/15/2020 11:54:12	15	QLD	Female	31-35 years	I am presently in a committed relationship	Stay at home parent		Multiple times every day	Multiple times every day	Multiple times every day	Multiple times every day	Somewhat less	No change	Somewhat more	No change	A lot less	A lot more			No change	A lot more	A lot more	No change	No change	Deteriorated somewhat	Improved somewhat	Improved somewhat	Deteriorated somewhat			Not concerned	Slightly concerned	Not concerned			Not concerned	Not concerned	Slightly concerned	Extremely concerned	Quite a bit	A little bit	Quite a bit	A little bit	A little bit	A little bit	A little bit	A little bit	A little bit	Quite a bit
4/15/2020 11:57:48	15	WA	Female	51-60 years	I am presently in a committed relationship	Stay at home parent		Multiple times every day	Multiple times every day	Multiple times every day	Multiple times every day	Somewhat more	No change	Somewhat more	Somewhat more	A lot less	Somewhat more			A lot less	Somewhat less	Somewhat more	Deteriorated somewhat	Deteriorated somewhat	Deteriorated somewhat	No change	No change	No change			Slightly concerned	Slightly concerned	Very concerned			Not concerned	Not concerned	Not concerned	Very concerned	Quite a bit	A little bit	Quite a bit	Not at all	Quite a bit	A little bit	A lot	A little bit	Quite a bit	A little bit
4/15/2020 11:58:24	15	WA	Male	36-40 years	I am presently in a committed relationship	Full-time	Education and training	Multiple times every day	About once a day	Multiple times every day	Multiple times every day	Somewhat more	A lot less	Somewhat more	A lot more	Somewhat more	Somewhat more	Somewhat more	Somewhat more	A lot more	Somewhat more	Somewhat more	No change	No change	No change	No change	No change	No change	No change	No change	Very concerned	Extremely concerned	Slightly concerned	Extremely concerned	Slightly concerned	Not concerned	Slightly concerned	Not concerned	Extremely concerned	Quite a bit	A lot	A little bit	Quite a bit	A little bit	A little bit	Quite a bit	A little bit	Quite a bit	Not at all
4/15/2020 11:59:25	15	WA	Male	41-50 years	I am presently in a committed relationship	Full-time	Construction	A few times per week	A few times per week	About once a week or less	About once a week or less	A lot more	A lot less	No change	No change	A lot less	Somewhat more	A lot less	A lot more	Somewhat more	Somewhat more	No change	No change	Deteriorated somewhat	No change	No change	No change	No change	No change	Deteriorated somewhat	Not concerned	Not concerned	Slightly concerned	Not concerned	Slightly concerned	Not concerned	Not concerned	Not concerned	Slightly concerned	A lot	Not at all	A lot	Not at all	A lot	Not at all	A lot	Not at all	A lot	A little bit
4/15/2020 11:59:31	15	WA	Female	41-50 years	I am presently in a committed relationship	Full-time	Health care and social assistance	About once a week or less	A few times per week	About once a week or less	About once a week or less	A lot more	No change	A lot more	A lot more	A lot more	A lot more	Somewhat more	Somewhat more	A lot less	A lot less	Somewhat more	Improved somewhat	Deteriorated somewhat	No change	Improved a lot	Improved a lot	Improved a lot	No change	Deteriorated somewhat	Not concerned	Not concerned	Not concerned	Not concerned	Not concerned	Not concerned	Not concerned	Not concerned	Slightly concerned	A lot	A little bit	A lot	A little bit	A lot	Not at all	Quite a bit	A little bit	A little bit	A little bit
4/15/2020 12:07:04	15	WA	Male	41-50 years	I am presently in a committed relationship	Full-time	Education and training	A few times per week	About once a day	Multiple times every day	A few times per week	No change	No change	No change	No change	Somewhat less	Somewhat more	A lot less	A lot more	A lot more	Somewhat more	No change	No change	No change	No change	No change	No change	No change	No change	No change	Slightly concerned	Slightly concerned	Very concerned	Extremely concerned	Extremely concerned	Extremely concerned	Slightly concerned	Not concerned	Very concerned	Not at all	A little bit	Quite a bit	A little bit	Quite a bit	Not at all	Quite a bit	A little bit	Quite a bit	A little bit
4/15/2020 12:07:21	15	WA	Male	26-30 years	I am single	Casual	Retail trade	Multiple times every day	Multiple times every day	Multiple times every day	Multiple times every day			Somewhat less	Somewhat more	A lot less	A lot more	No change	No change	Somewhat more	Somewhat more	No change	No change	No change	No change		No change	No change	No change	No change	Slightly concerned	Extremely concerned	Slightly concerned	Not concerned	Slightly concerned	Not concerned	Not concerned	Not concerned	Very concerned	Quite a bit	A little bit	Quite a bit	Not at all	Quite a bit	Not at all	Quite a bit	Not at all	Quite a bit	A little bit
4/15/2020 12:14:44	15	WA	Male	51-60 years	I am presently in a committed relationship	Full-time	Construction	A few times per week	About once a day	About once a day	Multiple times every day	Somewhat more	A lot less	A lot less	A lot more	A lot less	A lot more	Somewhat less	A lot more	A lot more	A lot more	A lot more	No change	No change	No change	No change	No change	No change	No change	No change	Very concerned	Very concerned	Very concerned	Slightly concerned	Slightly concerned	Slightly concerned	Not concerned	Not concerned	Slightly concerned	Quite a bit	A little bit	Quite a bit	A little bit	A little bit	Not at all	A lot	A little bit	A lot	Not at all
4/15/2020 12:15:22	15	WA	Female	41-50 years	I am presently in a committed relationship	Part-time	Education and training	About once a day	A few times per week	A few times per week	About once a day	No change	No change	A lot more	Somewhat more	A lot less	Somewhat less	A lot less	Somewhat more	A lot more	A lot more	Somewhat less	Deteriorated somewhat	Deteriorated somewhat	No change	No change	Improved somewhat	Deteriorated a lot	No change	Improved somewhat	Slightly concerned	Very concerned	Slightly concerned	Not concerned	Very concerned	Slightly concerned	Not concerned	Extremely concerned	Very concerned	A little bit	Quite a bit	A little bit	A little bit	Not at all	A little bit	Not at all	A lot	Not at all	Quite a bit
4/15/2020 12:20:55	15	WA	Female	51-60 years	I am presently in a committed relationship	Full-time	Professional, scientific and technical services	Multiple times every day	About once a day	About once a day	Multiple times every day	A lot more	A lot less	No change	A lot more	A lot less	Somewhat more	A lot less	A lot more	A lot more	No change	No change	Improved a lot	Deteriorated somewhat	No change	No change	Improved somewhat	No change	No change	Improved somewhat	Very concerned	Extremely concerned	Slightly concerned	Slightly concerned	Not concerned	Slightly concerned	Very concerned	Not concerned	Very concerned	A lot	A little bit	A lot	A little bit	Quite a bit	A little bit	Quite a bit	A little bit	A little bit	A lot
4/15/2020 12:28:30	15	WA	Male	41-50 years	I am presently in a committed relationship	Full-time	Wholesale trade	Multiple times every day	Multiple times every day	Multiple times every day	Multiple times every day	Somewhat less	Somewhat more	A lot less	Somewhat more	A lot less	Somewhat more	Somewhat less	Somewhat more	A lot more	Somewhat more	A lot more	Deteriorated somewhat	Deteriorated a lot	Deteriorated a lot	Deteriorated somewhat	Deteriorated somewhat	Deteriorated somewhat	Deteriorated somewhat	Deteriorated somewhat	Slightly concerned	Slightly concerned	Extremely concerned	Very concerned	Extremely concerned	Extremely concerned	Very concerned	Extremely concerned	Extremely concerned	A little bit	A lot	A little bit	A little bit	Not at all	Not at all	A little bit	A little bit	A little bit	Quite a bit
4/15/2020 12:35:09	15	WA	Female	31-35 years	I am single	Unemployed		About once a week or less	About once a week or less	About once a week or less	About once a week or less			A lot less	No change	A lot less	Somewhat less			A lot more	Somewhat more	Somewhat less	No change	Deteriorated somewhat	Deteriorated a lot		No change	Deteriorated somewhat			Slightly concerned	Slightly concerned	Slightly concerned			Slightly concerned	Not concerned	Slightly concerned	Very concerned	A little bit	A little bit	Quite a bit	A little bit	A little bit	A little bit	Not at all	A little bit	Not at all	Quite a bit
4/15/2020 12:37:48	15	QLD	Female	31-35 years	I am presently in a committed relationship	Casual	Health care and social assistance	Multiple times every day	About once a day	About once a day	About once a day	Somewhat more	No change	Somewhat more	Somewhat more	A lot less	Somewhat more	No change	Somewhat more	A lot more	Somewhat more	A lot more	Deteriorated somewhat	Improved somewhat	Deteriorated somewhat	No change	No change	No change	No change	Improved somewhat	Slightly concerned	Very concerned	Not concerned	Not concerned	Not concerned	Not concerned	Not concerned	Slightly concerned	Slightly concerned	A little bit	Quite a bit	A little bit	Quite a bit	A little bit	A little bit	Quite a bit	A little bit	A little bit	A little bit
4/15/2020 12:38:48	15	WA	Female	31-35 years	I am single	Full-time	Professional, scientific and technical services	A few times per week	A few times per week	About once a week or less	About once a week or less			A lot more	Somewhat more	A lot less	A lot more	A lot less	Somewhat more	A lot less	A lot less	A lot more	Deteriorated a lot	Deteriorated somewhat	Improved somewhat		Improved somewhat	Improved somewhat	Deteriorated somewhat	Deteriorated somewhat	Slightly concerned	Slightly concerned	Slightly concerned	Very concerned	Slightly concerned	Not concerned	Not concerned	Slightly concerned	Extremely concerned	A little bit	A little bit	Not at all	A little bit	A little bit	A little bit	A little bit	Quite a bit	A little bit	Quite a bit
4/15/2020 12:39:46	15	WA	Female	22-25 years	I am single	Full-time	Education and training	Multiple times every day	Multiple times every day	About once a day	Multiple times every day			A lot less	Somewhat more	A lot less	A lot less	A lot less	A lot less	A lot more	Somewhat more	A lot more	Deteriorated a lot	Deteriorated a lot	No change		Improved somewhat	Deteriorated a lot	Deteriorated a lot	Deteriorated somewhat	Slightly concerned	Very concerned	Not concerned	Slightly concerned	Not concerned	Slightly concerned	Very concerned	Extremely concerned	Extremely concerned	Not at all	A lot	Not at all	A lot	Not at all	A lot	Not at all	A lot	Not at all	A lot
4/15/2020 12:50:46	15	WA	Female	31-35 years	I am presently in a committed relationship	Part-time	Professional, scientific and technical services	A few times per week	About once a week or less	About once a day	About once a day	No change	No change	Somewhat less	Somewhat more	A lot less	Somewhat more	A lot less	A lot more	Somewhat more	No change	Somewhat more	Deteriorated somewhat	No change	Deteriorated somewhat	No change	No change	No change	No change	Deteriorated somewhat	Very concerned	Very concerned	Slightly concerned	Not concerned	Slightly concerned	Not concerned	Not concerned	Not concerned	Very concerned	A little bit	A little bit	A little bit	A little bit	A little bit	A little bit	A little bit	A little bit	A little bit	A little bit
4/15/2020 12:51:15	15	WA	Female	31-35 years	I am presently in a committed relationship	Casual	Accommodation and food services	A few times per week	About once a week or less	About once a week or less	A few times per week	A lot less	No change	A lot less	No change	A lot less	No change	A lot less	No change	Somewhat more	No change	A lot more	Deteriorated somewhat	Deteriorated somewhat	Deteriorated a lot	No change	No change	No change	No change	No change	Slightly concerned	Very concerned	Extremely concerned	Extremely concerned	Extremely concerned	Not concerned	Not concerned	Not concerned	Very concerned	A little bit	Quite a bit	A little bit	A little bit	Not at all	Not at all	A little bit	Not at all	A little bit	Quite a bit
4/15/2020 12:51:53	15	WA	Female	36-40 years	I am presently in a committed relationship	Full-time	Health care and social assistance	Multiple times every day	About once a day	A few times per week	Multiple times every day	Somewhat less	No change	A lot less	No change	A lot less	Somewhat less	A lot less	A lot less	Somewhat more	A lot more	A lot more	Deteriorated a lot	No change	Deteriorated a lot	Deteriorated somewhat	No change	Deteriorated somewhat	Deteriorated somewhat	Deteriorated somewhat	Slightly concerned	Extremely concerned	Extremely concerned	Slightly concerned	Extremely concerned	Extremely concerned	Not concerned	Slightly concerned	Extremely concerned	A little bit	A lot	A little bit	Quite a bit	A little bit	A little bit	Quite a bit	Quite a bit	A little bit	Quite a bit
4/15/2020 12:58:45	15	WA	Female	51-60 years	I am presently in a committed relationship	Part-time	Health care and social assistance	A few times per week	A few times per week	About once a day	Multiple times every day	No change	No change	A lot less	Somewhat more	A lot less	Somewhat more	A lot less	Somewhat more	A lot more	A lot more	Somewhat more	No change	Deteriorated somewhat	Deteriorated somewhat	No change	No change	No change	No change	No change	Very concerned	Very concerned	Not concerned	Very concerned	Not concerned	Not concerned	Not concerned	Not concerned	Very concerned	A lot	A little bit	A lot	A little bit	A lot	A little bit	Quite a bit	A little bit	Quite a bit	A little bit
4/15/2020 12:58:55	15	TAS	Male	51-60 years	I am presently in a committed relationship	Retired		About once a day	A few times per week	About once a week or less	A few times per week	No change	No change	A lot less	Somewhat more	A lot less	No change			No change	No change	Somewhat more	Deteriorated somewhat	Deteriorated somewhat	Deteriorated a lot	No change	No change	No change			Not concerned	Slightly concerned	Not concerned			Not concerned	Slightly concerned	Not concerned	Very concerned	A little bit	Not at all	A lot	Quite a bit	A little bit	Not at all	Quite a bit	Quite a bit	A little bit	A little bit
4/15/2020 12:59:00	15	WA	Female	41-50 years	I am presently in a committed relationship	Full-time	Education and training	A few times per week	About once a day	Multiple times every day	Multiple times every day	Somewhat more	Somewhat less	A lot more	Somewhat more	Somewhat less	Somewhat more	Somewhat less	Somewhat more	A lot more	Somewhat more	Somewhat more	No change	Deteriorated somewhat	Improved somewhat	No change	No change	Deteriorated somewhat	Deteriorated somewhat	Deteriorated somewhat	Slightly concerned	Very concerned	Slightly concerned	Slightly concerned	Slightly concerned	Not concerned	Slightly concerned	Slightly concerned	Very concerned	A little bit	Quite a bit	A little bit	A little bit	A little bit	A little bit	A little bit	A little bit	A little bit	Quite a bit
4/15/2020 13:03:27	15	WA	Male	41-50 years	I am single	Unemployed		About once a day	A few times per week	About once a day	About once a day			No change	No change	Somewhat less	Somewhat more			No change	Somewhat less	No change	No change	No change	Deteriorated somewhat		No change	No change			Not concerned	Slightly concerned	Slightly concerned			Slightly concerned	Slightly concerned	Not concerned	Not concerned	Quite a bit	A little bit	A lot	Not at all	Quite a bit	Not at all	Quite a bit	A little bit	Quite a bit	A little bit
4/15/2020 13:10:01	15	WA	Female	51-60 years	I am presently in a committed relationship	Casual	Health care and social assistance	Multiple times every day	Multiple times every day	Multiple times every day	Multiple times every day	A lot less	Somewhat more	A lot less	A lot more	A lot less	A lot more	A lot less	Somewhat more	A lot more	A lot more	A lot more	Deteriorated somewhat	No change	Deteriorated a lot	No change	No change	Deteriorated somewhat	Deteriorated somewhat	Deteriorated a lot	Slightly concerned	Extremely concerned	Extremely concerned	Not concerned	Extremely concerned	Not concerned	Not concerned	Slightly concerned	Extremely concerned	A little bit	Quite a bit	A little bit	Quite a bit	A little bit	Quite a bit	Quite a bit	A little bit	A little bit	A little bit
4/15/2020 13:10:43	15	WA	Male	51-60 years	I am presently in a committed relationship	Full-time	Professional, scientific and technical services	Multiple times every day	Multiple times every day	About once a day	About once a day	No change	No change	No change	No change	A lot less	Somewhat less	A lot less	A lot less	A lot more	A lot more	Somewhat more	No change	No change	Deteriorated a lot	No change	No change	No change	No change	No change	Very concerned	Very concerned	Extremely concerned	Not concerned	Not concerned	Not concerned	Not concerned	Not concerned	Very concerned	A little bit	Quite a bit	Quite a bit	A little bit	A little bit	A little bit	Quite a bit	A little bit	Quite a bit	A little bit
4/15/2020 13:17:28	15	NSW	Female	51-60 years	I am presently in a committed relationship	Unemployed		Multiple times every day	Multiple times every day	Multiple times every day	Multiple times every day	A lot less	A lot less	A lot less	A lot less	A lot less	A lot less			Somewhat more	Somewhat more	Somewhat more	Deteriorated somewhat	No change	Deteriorated somewhat	No change	No change	No change			Very concerned	Very concerned	Not concerned			Not concerned	Slightly concerned	Slightly concerned	Slightly concerned	A little bit	A little bit	A little bit	A little bit	Quite a bit	Not at all	A little bit	Quite a bit	A little bit	A little bit
4/15/2020 13:18:36	15	WA	Female	31-35 years	Widowed	Stay at home parent		About once a day	A few times per week	A few times per week	About once a day			A lot less	Somewhat more	A lot less	Somewhat more			A lot more	A lot more	No change	No change	No change	No change		No change	No change			Very concerned	Very concerned	Not concerned			Not concerned	Not concerned	Not concerned	Slightly concerned	Quite a bit	A little bit	Quite a bit	A little bit	Quite a bit	A little bit	Quite a bit	Not at all	Quite a bit	Not at all
4/15/2020 13:19:13	15	WA	Female	31-35 years	I am presently in a committed relationship	Full-time	Administrative and support services	About once a day	About once a day	A few times per week	Multiple times every day	No change	No change	A lot less	Somewhat more	A lot less	Somewhat more	Somewhat less	Somewhat more	A lot less	Somewhat less	No change	No change	No change	Deteriorated somewhat	No change	Deteriorated somewhat	Deteriorated somewhat	No change	Improved somewhat	Very concerned	Extremely concerned	Extremely concerned	Extremely concerned	Extremely concerned	Very concerned	Very concerned	Very concerned	Very concerned	A little bit	A lot	A little bit	A lot	Quite a bit	Quite a bit	A little bit	A little bit	Quite a bit	Quite a bit
4/15/2020 13:20:08	15	WA	Female	61-70 years	I am presently in a committed relationship	Full-time	Professional, scientific and technical services	Multiple times every day	About once a day	About once a day	Multiple times every day	No change	No change	A lot less	A lot more	A lot less	Somewhat more	A lot less	A lot more	A lot more	A lot more	No change	No change	No change	Deteriorated a lot	No change	No change	No change	No change	No change	Extremely concerned	Extremely concerned	Extremely concerned	Extremely concerned	Extremely concerned	Not concerned	Not concerned	Not concerned	Extremely concerned	Quite a bit	Quite a bit	Quite a bit	A little bit	A little bit	A little bit	A little bit	A little bit	A little bit	Quite a bit
4/15/2020 13:20:10	15	VIC	Male	61-70 years	I am presently in a committed relationship	Retired		Multiple times every day	About once a day	Multiple times every day	Multiple times every day	Somewhat more	A lot less	A lot less	A lot less	A lot less	A lot less			A lot more	A lot more	A lot more	Deteriorated somewhat	Deteriorated somewhat	Deteriorated a lot	No change	No change	No change			Slightly concerned	Very concerned	Very concerned			Not concerned	Slightly concerned	Very concerned	Extremely concerned	A little bit	A little bit	A little bit	A little bit	A little bit	Not at all	Not at all	Quite a bit	Not at all	A lot
4/15/2020 13:21:59	15	WA	Female	41-50 years	I am presently in a committed relationship	Full-time	Retail trade	Multiple times every day	Multiple times every day	Multiple times every day	Multiple times every day	No change	No change	A lot less	A lot more	A lot less	A lot more	A lot less	A lot more	Somewhat more	Somewhat more	No change	No change	No change	Deteriorated somewhat	No change	No change	No change	No change	No change	Slightly concerned	Very concerned	Very concerned	Very concerned	Very concerned	Very concerned	Very concerned	Very concerned	Very concerned	A little bit	A lot	Not at all	A little bit	A little bit	A little bit	Not at all	Not at all	A little bit	Not at all
4/15/2020 13:22:39	15	WA	Female	31-35 years	I am presently in a committed relationship	Full-time	Administrative and support services	Multiple times every day	About once a day	Multiple times every day	Multiple times every day	Somewhat more	Somewhat less	A lot less	Somewhat more	A lot less	A lot more	A lot less	Somewhat more	A lot more	Somewhat more	A lot more	Deteriorated somewhat	No change	Deteriorated somewhat	Improved somewhat	No change	No change	Deteriorated somewhat	Deteriorated a lot	Slightly concerned	Slightly concerned	Very concerned	Extremely concerned	Slightly concerned	Not concerned	Not concerned	Not concerned	Very concerned	Quite a bit	Quite a bit	Quite a bit	A little bit	A little bit	A little bit	Quite a bit	A little bit	Not at all	Quite a bit
4/15/2020 13:27:37	15	WA	Female	22-25 years	I am presently in a committed relationship	Unemployed		Multiple times every day	About once a day	About once a day	Multiple times every day	Somewhat more	Somewhat more	Somewhat less	Somewhat more	A lot less	A lot less			A lot more	A lot more	Somewhat more	Deteriorated somewhat	Deteriorated a lot	No change	Improved somewhat	Improved somewhat	No change			Slightly concerned	Extremely concerned	Not concerned			Not concerned	Slightly concerned	Not concerned	Very concerned	Quite a bit	A little bit	A little bit	A little bit	Not at all	Not at all	Not at all	A lot	Not at all	A lot
4/15/2020 13:31:55	15	QLD	Female	31-35 years	I am presently in a committed relationship	Stay at home parent		Multiple times every day	About once a day	Multiple times every day	Multiple times every day	A lot more	No change	A lot less	Somewhat more	A lot less	Somewhat more			A lot more	Somewhat more	Somewhat more	Deteriorated somewhat	No change	No change	No change	Improved somewhat	No change			Slightly concerned	Slightly concerned	Not concerned			Not concerned	Not concerned	Not concerned	Slightly concerned	Quite a bit	A little bit	Quite a bit	A little bit	A little bit	A little bit	Quite a bit	Quite a bit	Quite a bit	A little bit
4/15/2020 13:32:17	15	WA	Female	41-50 years	I am presently in a committed relationship	Part-time	Health care and social assistance	About once a day	About once a day	About once a day	Multiple times every day	Somewhat more	No change	Somewhat more	Somewhat less	A lot less	Somewhat more	A lot less	Somewhat more	A lot more	Somewhat more	Somewhat more	No change	No change	No change	Improved somewhat	No change	No change	No change	Improved somewhat	Very concerned	Extremely concerned	Extremely concerned	Very concerned	Extremely concerned	Extremely concerned	Slightly concerned	Not concerned	Extremely concerned	A little bit	A little bit	A little bit	A little bit	A little bit	A little bit	A little bit	A little bit	A little bit	A little bit
4/15/2020 13:35:42	15	NSW	Female	31-35 years	I am single	Full-time	Retail trade	Multiple times every day	Multiple times every day	Multiple times every day	Multiple times every day			A lot less	A lot more	A lot less	Somewhat more	A lot less	A lot more	A lot more	A lot more	A lot more	Improved somewhat	Deteriorated somewhat	Improved somewhat		No change	No change	No change	No change	Not concerned	Slightly concerned	Very concerned	Very concerned	Slightly concerned	Not concerned	Not concerned	Very concerned	Slightly concerned	A lot	Not at all	A little bit	Not at all	Quite a bit	Quite a bit	A little bit	A little bit	Not at all	A little bit
4/15/2020 13:40:01	15	WA	Female	31-35 years	I am presently in a committed relationship	Casual	Education and training	About once a day	About once a day	A few times per week	Multiple times every day	Somewhat more	Somewhat less	A lot less	No change	A lot less	Somewhat more	A lot less	A lot less	A lot more	A lot more	Somewhat more	Deteriorated somewhat	Improved somewhat	Deteriorated a lot	Improved somewhat	No change	No change	No change	No change	Slightly concerned	Very concerned	Extremely concerned	Not concerned	Extremely concerned	Slightly concerned	Slightly concerned	Slightly concerned	Very concerned	Quite a bit	Quite a bit	A little bit	A little bit	Not at all	Quite a bit	A little bit	Quite a bit	A little bit	Quite a bit
4/15/2020 13:40:14	15	QLD	Female	26-30 years	I am presently in a committed relationship	Stay at home parent		Multiple times every day	About once a day	About once a day	Multiple times every day	A lot more	No change	A lot less	A lot more	Somewhat less	Somewhat more			A lot more	A lot more	A lot more	Deteriorated a lot	No change	No change	Deteriorated somewhat	Deteriorated somewhat	Deteriorated somewhat			Slightly concerned	Very concerned	Slightly concerned			Slightly concerned	Slightly concerned	Very concerned	Slightly concerned	A little bit	A little bit	A little bit	A lot	Not at all	A little bit	A little bit	A lot	Not at all	A little bit
4/15/2020 13:41:46	15	WA	Female	41-50 years	I am single	Unemployed		Multiple times every day	Multiple times every day	About once a day	Multiple times every day			A lot less	A lot more	A lot less	A lot more			A lot more	A lot more	A lot more	Deteriorated a lot	Deteriorated somewhat	Deteriorated a lot		Deteriorated somewhat	Deteriorated a lot			Very concerned	Extremely concerned	Very concerned			Very concerned	Slightly concerned	Extremely concerned	Slightly concerned	A little bit	A lot	A little bit	A lot	A little bit	A lot	A little bit	A little bit	A little bit	A little bit
4/15/2020 13:49:39	15	WA	Male	51-60 years	I am presently in a committed relationship	Full-time	Electricity, gas, water, and waste services	Multiple times every day	Multiple times every day	About once a day	Multiple times every day	Somewhat more	No change	Somewhat more	No change	A lot less	No change	No change	Somewhat more	A lot more	A lot more	No change	Deteriorated somewhat	No change	Deteriorated somewhat	Deteriorated somewhat	No change	Deteriorated somewhat	No change	Deteriorated somewhat	Very concerned	Very concerned	Slightly concerned	Slightly concerned	Slightly concerned	Slightly concerned	Slightly concerned	Very concerned	Very concerned	A little bit	A little bit	Quite a bit	Quite a bit	A little bit	A little bit	Quite a bit	A little bit	Quite a bit	Not at all
4/15/2020 13:49:53	15	WA	Female	36-40 years	I am presently in a committed relationship	Part-time	Professional, scientific and technical services	About once a day	About once a day	About once a day	Multiple times every day	A lot more	No change	Somewhat more	No change	A lot less	Somewhat less	A lot less	Somewhat more	A lot more	A lot more	Somewhat more	Deteriorated somewhat	Deteriorated somewhat	Deteriorated somewhat	Improved somewhat	Improved somewhat	Deteriorated somewhat	Improved somewhat	Deteriorated somewhat	Slightly concerned	Very concerned	Slightly concerned	Slightly concerned	Not concerned	Not concerned	Not concerned	Slightly concerned	Slightly concerned	Quite a bit	Quite a bit	Quite a bit	A little bit	Quite a bit	A little bit	A little bit	Quite a bit	A little bit	A little bit
4/15/2020 13:55:13	15	QLD	Male	41-50 years	I am presently in a committed relationship	Full-time	Mining	Multiple times every day	Multiple times every day	Multiple times every day	Multiple times every day	Somewhat more	A lot less	A lot more	Somewhat more	A lot less	A lot more	A lot less	A lot more	Somewhat more	Somewhat more	Somewhat more	No change	Improved somewhat	Improved somewhat	No change	No change	No change	No change	No change	Slightly concerned	Slightly concerned	Extremely concerned	Slightly concerned	Extremely concerned	Extremely concerned	Slightly concerned	Not concerned	Very concerned	Quite a bit	A little bit	Quite a bit	Not at all	Quite a bit	Not at all	Quite a bit	A little bit	Quite a bit	A little bit
4/15/2020 13:58:03	15	WA	Female	26-30 years	I am presently in a committed relationship	Part-time	Other (please specify)	About once a day	About once a day	Multiple times every day	Multiple times every day	No change	No change	A lot less	No change	A lot less	Somewhat more	No change	No change	A lot more	Somewhat more	Somewhat more	No change	Deteriorated somewhat	Deteriorated a lot	Deteriorated a lot	Deteriorated a lot	No change	Deteriorated somewhat	Deteriorated a lot	Slightly concerned	Slightly concerned	Extremely concerned	Very concerned	Very concerned	Extremely concerned	Slightly concerned	Extremely concerned	Extremely concerned	Quite a bit	Quite a bit	A little bit	Quite a bit	A little bit	Quite a bit	Quite a bit	Quite a bit	A little bit	Quite a bit
4/15/2020 14:12:12	15	WA	Male	22-25 years	I am single	Casual	Health care and social assistance	A few times per week	A few times per week	A few times per week	A few times per week			Somewhat more	No change	Somewhat less	No change	A lot less	Somewhat more	Somewhat more	No change	Somewhat more	No change	No change	Deteriorated somewhat		No change	No change	No change	Deteriorated somewhat	Slightly concerned	Very concerned	Very concerned	Slightly concerned	Slightly concerned	Not concerned	Not concerned	Not concerned	Slightly concerned	Quite a bit	A little bit	A lot	A little bit	A little bit	Not at all	A lot	Not at all	Quite a bit	Not at all
4/15/2020 14:14:15	15	WA	Female	26-30 years	I am presently in a committed relationship	Full-time	Health care and social assistance	Multiple times every day	Multiple times every day	About once a day	About once a day	No change	No change	Somewhat less	No change	A lot less	Somewhat less	No change	No change	A lot more	No change	No change	Deteriorated somewhat	No change	No change	No change	No change	No change	No change	No change	Very concerned	Very concerned	Not concerned	Not concerned	Slightly concerned	Not concerned	Slightly concerned	Not concerned	Very concerned	A little bit	Quite a bit	A little bit	A little bit	A little bit	A little bit	Quite a bit	A little bit	Quite a bit	A little bit
4/15/2020 14:28:24	15	WA	Female	51-60 years	I am presently in a committed relationship	Part-time	Education and training	About once a day	About once a day	About once a day	Multiple times every day	No change	No change	Somewhat more	Somewhat more	A lot less	Somewhat more	No change	Somewhat more	A lot more	Somewhat more	Somewhat more	Deteriorated somewhat	Deteriorated somewhat	No change	No change	Deteriorated somewhat	Deteriorated somewhat	No change	No change	Very concerned	Very concerned	Slightly concerned	Slightly concerned	Slightly concerned	Not concerned	Slightly concerned	Slightly concerned	Slightly concerned	A little bit	A little bit	A little bit	A little bit	A little bit	A little bit	A little bit	Quite a bit	A little bit	Quite a bit
4/15/2020 14:41:20	15	QLD	Female	31-35 years	I am presently in a committed relationship	Full-time	Administrative and support services	Multiple times every day	About once a day	About once a day	About once a day	Somewhat more	Somewhat less	A lot less	Somewhat more	A lot less	No change	A lot less	A lot more	A lot more	A lot more	No change	Deteriorated somewhat	Deteriorated somewhat	Deteriorated somewhat	Improved somewhat	No change	No change	Improved somewhat	Deteriorated somewhat	Slightly concerned	Slightly concerned	Very concerned	Slightly concerned	Slightly concerned	Not concerned	Slightly concerned	Slightly concerned	Very concerned	A little bit	Quite a bit	A little bit	A little bit	Not at all	Quite a bit	Not at all	A lot	A little bit	A little bit
4/15/2020 14:46:10	15	WA	Male	26-30 years	I am presently in a committed relationship	Full-time	Professional, scientific and technical services	About once a day	About once a week or less	Multiple times every day	Multiple times every day	Somewhat more	Somewhat more	No change	No change	A lot less	Somewhat more	A lot less	Somewhat more	A lot more	Somewhat more	No change	No change	Improved somewhat	No change	No change	No change	No change	No change	Deteriorated somewhat	Slightly concerned	Very concerned	Slightly concerned	Not concerned	Slightly concerned	Not concerned	Not concerned	Not concerned	Slightly concerned	A little bit	A little bit	Quite a bit	A little bit	Not at all	A little bit	Quite a bit	Quite a bit	A little bit	Not at all
4/15/2020 14:56:49	15	WA	Male	41-50 years	I am presently in a committed relationship	Full-time	Professional, scientific and technical services	Multiple times every day	Multiple times every day	Multiple times every day	Multiple times every day	A lot more	A lot less	A lot less	A lot more	A lot more	A lot more	A lot less	A lot more	A lot more	Somewhat more	Somewhat more	No change	No change	No change	No change	No change	No change	No change	Improved somewhat	Very concerned	Very concerned	Extremely concerned	Extremely concerned	Extremely concerned	Extremely concerned	Slightly concerned	Very concerned	Extremely concerned	A little bit	Quite a bit	Quite a bit	A little bit	A little bit	A little bit	Quite a bit	A little bit	Quite a bit	Not at all
4/15/2020 15:06:10	15	WA	Female	26-30 years	I am presently in a committed relationship	Full-time	Accommodation and food services	A few times per week	About once a week or less	About once a day	About once a day	A lot more	A lot less	A lot less	No change	A lot less	Somewhat more	A lot less	Somewhat more	A lot more	A lot more	A lot more	Deteriorated a lot	No change	Deteriorated a lot	Deteriorated a lot	Deteriorated somewhat	Deteriorated somewhat	No change	Deteriorated a lot	Slightly concerned	Very concerned	Very concerned	Very concerned	Very concerned	Very concerned	Not concerned	Extremely concerned	Extremely concerned	A little bit	A little bit	A little bit	Quite a bit	A little bit	A little bit	A lot	A little bit	A little bit	A little bit
4/15/2020 15:10:42	15	NSW	Female	26-30 years	I am presently in a committed relationship	Full-time	Health care and social assistance	About once a week or less	About once a day	Multiple times every day	Multiple times every day	No change	No change	A lot less	Somewhat more	A lot less	Somewhat more	A lot less	Somewhat more	A lot more	No change	Somewhat more	Deteriorated somewhat	Deteriorated somewhat	Deteriorated somewhat	Deteriorated somewhat	No change	No change	No change	Deteriorated somewhat	Slightly concerned	Slightly concerned	Slightly concerned	Slightly concerned	Not concerned	Not concerned	Slightly concerned	Slightly concerned	Very concerned	A little bit	Quite a bit	A little bit	Quite a bit	Not at all	A little bit	A little bit	Quite a bit	Not at all	A lot
4/15/2020 15:14:14	15	WA	Female	18-21 years	I am presently in a committed relationship	Full-time	Health care and social assistance	Multiple times every day	About once a day	Multiple times every day	Multiple times every day	No change	No change	Somewhat less	No change	A lot less	Somewhat more	Somewhat less	No change	Somewhat more	Somewhat more	Somewhat more	Deteriorated somewhat	Deteriorated somewhat	No change	No change	No change	Deteriorated somewhat	No change	Deteriorated a lot	Very concerned	Slightly concerned	Slightly concerned	Not concerned	Not concerned	Not concerned	Not concerned	Not concerned	Slightly concerned	A little bit	Quite a bit	A little bit	Quite a bit	Quite a bit	A little bit	Quite a bit	A little bit	Quite a bit	Quite a bit
4/15/2020 15:19:37	15	WA	Female	51-60 years	I am presently in a committed relationship	Casual	Education and training	Multiple times every day	Multiple times every day	About once a week or less	Multiple times every day	Somewhat less	No change	Somewhat more	No change	A lot less	Somewhat more	A lot less	Somewhat more	Somewhat more	Somewhat more	No change	Improved somewhat	No change	No change	No change	No change	No change	No change	No change	Slightly concerned	Slightly concerned	Not concerned	Not concerned	Not concerned	Not concerned	Not concerned	Not concerned	Slightly concerned	A lot	A little bit	A lot	A little bit	A lot	Not at all	A lot	Not at all	A lot	Not at all
4/15/2020 15:25:13	15	WA	Female	41-50 years	I am presently in a committed relationship	Full-time	Health care and social assistance	About once a day	About once a day	About once a day	About once a day	Somewhat more	No change	Somewhat more	Somewhat more	Somewhat less	No change	No change	No change	Somewhat more	No change	No change	No change	Deteriorated somewhat	No change	No change	No change	No change	No change	No change	Very concerned	Slightly concerned	Slightly concerned	Not concerned	Not concerned	Slightly concerned	Slightly concerned	Slightly concerned	Very concerned	Quite a bit	A little bit	Quite a bit	A little bit	A little bit	Not at all	Not at all	Quite a bit	A little bit	A lot
4/15/2020 15:36:50	15	ACT	Female	51-60 years	I am presently in a committed relationship	Full-time	Public administration and safety	Multiple times every day	A few times per week	A few times per week	Multiple times every day	Somewhat less	No change	Somewhat more	Somewhat more	Somewhat less	Somewhat more	Somewhat less	A lot more	A lot more	A lot more	No change	Deteriorated somewhat	Improved somewhat	No change	No change	No change	No change	Improved somewhat	Improved somewhat	Extremely concerned	Extremely concerned	Not concerned	Slightly concerned	Not concerned	Not concerned	Slightly concerned	Not concerned	Extremely concerned	Quite a bit	Quite a bit	A little bit	A little bit	A little bit	A little bit	A little bit	Quite a bit	A little bit	Quite a bit
4/15/2020 15:39:09	15	WA	Male	51-60 years	I am presently in a committed relationship	Full-time	Manufacturing	Multiple times every day	Multiple times every day	Multiple times every day	Multiple times every day	No change	No change	Somewhat more	Somewhat more	Somewhat less	Somewhat more	No change	No change	Somewhat more	A lot less	Somewhat more	No change	No change	No change	No change	No change	No change	No change	Improved somewhat	Slightly concerned	Very concerned	Very concerned	Slightly concerned	Very concerned	Slightly concerned	Not concerned	Not concerned	Slightly concerned	Quite a bit	A little bit	Quite a bit	A little bit	Quite a bit	A little bit	Quite a bit	A little bit	A little bit	A little bit
4/15/2020 15:39:30	15	WA	Female	41-50 years	I am single	Full-time	Education and training	Multiple times every day	Multiple times every day	About once a day	Multiple times every day			Somewhat less	Somewhat more	A lot less	Somewhat less	Somewhat less	No change	Somewhat more	Somewhat more	Somewhat more	Deteriorated somewhat	No change	Deteriorated somewhat		Deteriorated somewhat	Deteriorated somewhat	Deteriorated somewhat	Deteriorated somewhat	Slightly concerned	Very concerned	Slightly concerned	Very concerned	Slightly concerned	Not concerned	Very concerned	Slightly concerned	Very concerned	A little bit	Quite a bit	A little bit	A little bit	A little bit	A little bit	Quite a bit	A little bit	A little bit	Quite a bit
4/15/2020 15:44:33	15	WA	Female	31-35 years	I am presently in a committed relationship	Full-time	Education and training	About once a day	About once a day	About once a day	About once a day	No change	No change	A lot less	Somewhat more	Somewhat less	No change	No change	No change	A lot more	No change	Somewhat more	Deteriorated somewhat	No change	Deteriorated somewhat	No change	Deteriorated somewhat	Deteriorated somewhat	Deteriorated somewhat	Deteriorated a lot	Slightly concerned	Very concerned	Very concerned	Very concerned	Slightly concerned	Very concerned	Slightly concerned	Very concerned	Slightly concerned	Quite a bit	Quite a bit	Quite a bit	A little bit	Quite a bit	A little bit	Quite a bit	A little bit	Quite a bit	A little bit
4/15/2020 16:04:33	15	WA	Female	26-30 years	I am presently in a committed relationship	Full-time	Education and training	About once a week or less	A few times per week	A few times per week	About once a week or less	No change	No change	Somewhat more	No change	No change	No change	No change	No change	No change	No change	No change	Deteriorated somewhat	Deteriorated a lot	No change	No change	No change	No change	No change	No change	Not concerned	Not concerned	Extremely concerned	Not concerned	Not concerned	Not concerned	Not concerned	Not concerned	Not concerned	Quite a bit	Not at all	A lot	A little bit	Quite a bit	Not at all	Not at all	A lot	Not at all	A lot
4/15/2020 16:07:08	15	SA	Male	61-70 years	I am presently in a committed relationship	Full-time	Health care and social assistance	Multiple times every day	Multiple times every day	Multiple times every day	Multiple times every day	A lot more	Somewhat more	A lot less	A lot more	A lot less	A lot more	No change	No change	A lot more	A lot more	A lot more	No change	No change	No change	No change	No change	Deteriorated somewhat	Deteriorated somewhat	No change	Extremely concerned	Extremely concerned	Not concerned	Not concerned	Slightly concerned	Very concerned	Extremely concerned	Not concerned	Not concerned	A little bit	Quite a bit	A lot	Not at all	A little bit	A little bit	Quite a bit	A little bit	Quite a bit	Quite a bit
4/15/2020 16:10:03	15	WA	Female	51-60 years	I am single	Casual	Other (please specify)	Multiple times every day	Multiple times every day	A few times per week	A few times per week			A lot less	Somewhat more	Somewhat less	Somewhat more	A lot less	Somewhat less	A lot more	Somewhat more	No change	Deteriorated somewhat	Deteriorated somewhat	Deteriorated a lot		Deteriorated somewhat	Deteriorated a lot	Deteriorated somewhat	Deteriorated a lot	Slightly concerned	Very concerned	Very concerned	Slightly concerned	Slightly concerned	Not concerned	Not concerned	Very concerned	Extremely concerned	A little bit	A little bit	Quite a bit	A little bit	Not at all	Not at all	Quite a bit	A little bit	Quite a bit	Not at all
4/15/2020 16:15:02	15	VIC	Female	51-60 years	I am presently in a committed relationship	Full-time	Other (please specify)	Multiple times every day	Multiple times every day	Multiple times every day	Multiple times every day	A lot more	A lot less	No change	Somewhat more	A lot less	Somewhat less	A lot less	Somewhat more	A lot more	A lot more	Somewhat more	Improved a lot	Deteriorated somewhat	Improved somewhat	Improved a lot	Improved somewhat	No change	No change	Improved somewhat	Very concerned	Very concerned	Slightly concerned	Not concerned	Not concerned	Not concerned	Slightly concerned	Not concerned	Very concerned	A lot	A little bit	A lot	A little bit	Quite a bit	A little bit	A little bit	A little bit	A little bit	Quite a bit
4/15/2020 16:15:09	15	WA	Female	41-50 years	I am single	Part-time	Health care and social assistance	A few times per week	A few times per week	A few times per week	Multiple times every day			A lot less	Somewhat more	A lot less	A lot more	Somewhat less	Somewhat more	A lot more	Somewhat more	Somewhat more	Deteriorated somewhat	Deteriorated somewhat	No change		No change	No change	No change	Improved a lot	Very concerned	Extremely concerned	Slightly concerned	Not concerned	Slightly concerned	Not concerned	Slightly concerned	Very concerned	Extremely concerned	A lot	A lot	A little bit	A lot	A little bit	Quite a bit	A little bit	Quite a bit	A little bit	Quite a bit
4/15/2020 16:16:04	15	QLD	Female	41-50 years	I am presently in a committed relationship	Full-time	Professional, scientific and technical services	Multiple times every day	Multiple times every day	Multiple times every day	Multiple times every day	No change	A lot less	No change	Somewhat more	A lot less	Somewhat more	A lot less	Somewhat more	A lot more	A lot more	No change	Deteriorated somewhat	No change	Deteriorated somewhat	No change	No change	Deteriorated somewhat	No change	No change	Slightly concerned	Very concerned	Very concerned	Not concerned	Slightly concerned	Not concerned	Not concerned	Slightly concerned	Very concerned	A little bit	A lot	A little bit	A little bit	A little bit	Quite a bit	Quite a bit	A little bit	A little bit	Quite a bit
4/15/2020 16:50:31	15	VIC	Male	31-35 years	I am presently in a committed relationship	Full-time	Health care and social assistance	Multiple times every day	About once a day	Multiple times every day	Multiple times every day	No change	No change	A lot less	Somewhat more	A lot less	Somewhat more	No change	Somewhat more	A lot more	Somewhat more	No change	Deteriorated somewhat	No change	Deteriorated somewhat	No change	No change	No change	No change	No change	Slightly concerned	Very concerned	Very concerned	Not concerned	Very concerned	Very concerned	Not concerned	Slightly concerned	Very concerned	A little bit	Quite a bit	A little bit	Quite a bit	A little bit	Quite a bit	Quite a bit	A little bit	A lot	A little bit
4/15/2020 16:58:47	15	WA	Female	61-70 years	I am presently in a committed relationship	Part-time	Health care and social assistance	Multiple times every day	About once a day	Multiple times every day	Multiple times every day	Somewhat more	No change	A lot less	Somewhat more	A lot less	No change	Somewhat less	No change	A lot more	Somewhat more	Somewhat more	No change	No change	Deteriorated somewhat	No change	No change	No change	Deteriorated somewhat	No change	Slightly concerned	Slightly concerned	Slightly concerned	Not concerned	Not concerned	Not concerned	Not concerned	Slightly concerned	Slightly concerned	A little bit	A little bit	Quite a bit	A little bit	Quite a bit	Not at all	Quite a bit	A little bit	Quite a bit	A little bit
4/15/2020 16:59:39	15	WA	Female	22-25 years	I am presently in a committed relationship	Full-time	Education and training	Multiple times every day	About once a day	Multiple times every day	Multiple times every day	Somewhat more	Somewhat less	Somewhat more	A lot more	A lot less	Somewhat less	Somewhat less	Somewhat more	Somewhat more	Somewhat more	Somewhat more	No change	No change	Deteriorated somewhat	Improved somewhat	No change	Deteriorated somewhat	No change	Improved somewhat	Very concerned	Extremely concerned	Slightly concerned	Not concerned	Slightly concerned	Slightly concerned	Slightly concerned	Slightly concerned	Slightly concerned	A little bit	A little bit	Quite a bit	Quite a bit	Quite a bit	A little bit	A little bit	Quite a bit	A little bit	Quite a bit
4/15/2020 17:00:22	15	WA	Male	51-60 years	I am presently in a committed relationship	Full-time	Mining	Multiple times every day	About once a day	Multiple times every day	Multiple times every day	Somewhat more	A lot less	Somewhat more	A lot less	A lot less	Somewhat more	A lot less	A lot more	A lot more	A lot more	Somewhat more	Deteriorated a lot	Deteriorated somewhat	No change	No change	No change	Deteriorated somewhat	Improved somewhat	Deteriorated somewhat	Very concerned	Extremely concerned	Very concerned	Very concerned	Very concerned	Not concerned	Not concerned	Slightly concerned	Extremely concerned	A little bit	Quite a bit	A little bit	Quite a bit	A little bit	A little bit	A little bit	A little bit	A little bit	Not at all
4/15/2020 17:16:41	15	QLD	Female	36-40 years	I am presently in a committed relationship	Part-time	Other (please specify)	About once a day	About once a day	About once a day	Multiple times every day	A lot less	No change	Somewhat more	A lot more	A lot less	Somewhat more	No change	No change	A lot more	Somewhat more	No change	Deteriorated somewhat	No change	Deteriorated somewhat	No change	Deteriorated somewhat	No change	No change	Deteriorated a lot	Slightly concerned	Extremely concerned	Slightly concerned	Very concerned	Not concerned	Not concerned	Not concerned	Not concerned	Extremely concerned	A little bit	Quite a bit	A little bit	A little bit	Not at all	A little bit	Quite a bit	Quite a bit	A little bit	A little bit
4/15/2020 17:18:57	15	WA	Female	41-50 years	I am presently in a committed relationship	Stay at home parent		Multiple times every day	Multiple times every day	About once a day	Multiple times every day	No change	No change	A lot less	Somewhat more	A lot less	No change			Somewhat more	Somewhat more	No change	Deteriorated somewhat	No change	No change	No change	No change	Deteriorated somewhat			Very concerned	Extremely concerned	Not concerned			Not concerned	Not concerned	Not concerned	Very concerned	Quite a bit	A little bit	Not at all	A little bit	Not at all	A little bit	A little bit	Quite a bit	A little bit	Quite a bit
4/15/2020 17:24:11	15	VIC	Male	41-50 years	I am presently in a committed relationship	Full-time	Public administration and safety	Multiple times every day	A few times per week	A few times per week	A few times per week	Somewhat more	No change	A lot less	Somewhat more	No change	Somewhat more	A lot less	A lot more	A lot more	Somewhat more	No change	No change	No change	No change	No change	No change	No change	Improved somewhat	No change	Very concerned	Very concerned	Slightly concerned	Not concerned	Slightly concerned	Slightly concerned	Not concerned	Slightly concerned	Extremely concerned	A little bit	A little bit	Not at all	A little bit	Quite a bit	Not at all	A little bit	Quite a bit	Not at all	A little bit
4/15/2020 17:31:57	15	QLD	Male	41-50 years	I am presently in a committed relationship	Full-time	Mining	Multiple times every day	Multiple times every day	About once a day	Multiple times every day	Somewhat less	A lot less	Somewhat more	A lot less	A lot less	A lot less	A lot less	A lot more	A lot more	A lot more	Somewhat more	Deteriorated somewhat	Deteriorated somewhat	Deteriorated somewhat	No change	Improved somewhat	Deteriorated a lot	Improved a lot	Deteriorated somewhat	Slightly concerned	Slightly concerned	Very concerned	Slightly concerned	Slightly concerned	Slightly concerned	Slightly concerned	Not concerned	Very concerned	A little bit	A lot	Quite a bit	A little bit	A little bit	A little bit	A little bit	A little bit	A little bit	Not at all
4/15/2020 17:40:10	15	WA	Male	41-50 years	I am presently in a committed relationship	Full-time	Mining	Multiple times every day	About once a day	Multiple times every day	Multiple times every day	A lot more	Somewhat more	A lot more	Somewhat more	A lot less	Somewhat more	A lot less	Somewhat more	A lot more	A lot more	No change	No change	No change	No change	Improved somewhat	Improved somewhat	Improved somewhat	Improved somewhat	No change	Slightly concerned	Very concerned	Very concerned	Slightly concerned	Very concerned	Very concerned	Slightly concerned	Slightly concerned	Very concerned	Not at all	Quite a bit	A little bit	Quite a bit	A little bit	Quite a bit	Quite a bit	Not at all	A little bit	Not at all
4/15/2020 17:43:04	15	WA	Female	26-30 years	I am presently in a committed relationship	Full-time	Education and training	Multiple times every day	Multiple times every day	About once a day	Multiple times every day	No change	No change	Somewhat less	Somewhat more	A lot less	A lot more	Somewhat less	A lot more	Somewhat more	No change	A lot more	Deteriorated somewhat	Deteriorated somewhat	No change	No change	No change	No change	No change	Improved somewhat	Slightly concerned	Extremely concerned	Very concerned	Slightly concerned	Slightly concerned	Slightly concerned	Slightly concerned	Slightly concerned	Very concerned	A little bit	Quite a bit	A little bit	A little bit	A little bit	A little bit	Not at all	A little bit	A little bit	A lot
4/15/2020 17:43:55	15	WA	Female	51-60 years	I am presently in a committed relationship	Full-time	Health care and social assistance	Multiple times every day	Multiple times every day	Multiple times every day	Multiple times every day	A lot less	Somewhat more	A lot less	Somewhat more	A lot less	Somewhat more	No change	Somewhat more	A lot more	Somewhat more	Somewhat more	Deteriorated somewhat	Deteriorated somewhat	Deteriorated somewhat	No change	No change	No change	Improved somewhat	Deteriorated somewhat	Slightly concerned	Very concerned	Slightly concerned	Slightly concerned	Not concerned	Slightly concerned	Slightly concerned	Slightly concerned	Very concerned	A little bit	Quite a bit	A little bit	Quite a bit	A little bit	A little bit	A little bit	A little bit	A little bit	A little bit
4/15/2020 17:44:42	15	WA	Female	41-50 years	I am presently in a committed relationship	Part-time	Education and training	Multiple times every day	Multiple times every day	Multiple times every day	Multiple times every day	A lot more	Somewhat less	A lot more	A lot more	A lot less	Somewhat more	A lot less	A lot more	A lot more	Somewhat more	Somewhat more	Deteriorated somewhat	Deteriorated somewhat	No change	Deteriorated somewhat	Deteriorated somewhat	Deteriorated somewhat	Deteriorated somewhat	No change	Slightly concerned	Very concerned	Very concerned	Very concerned	Very concerned	Not concerned	Not concerned	Not concerned	Very concerned	A little bit	A little bit	A little bit	A little bit	A little bit	A little bit	Quite a bit	A little bit	A little bit	Quite a bit
4/15/2020 17:46:57	15	WA	Male	22-25 years	I am presently in a committed relationship	Full-time	Education and training	Multiple times every day	Multiple times every day	About once a day	Multiple times every day	Somewhat less	Somewhat more	A lot more	No change	A lot less	Somewhat more	A lot less	Somewhat more	A lot more	A lot more	No change	Deteriorated somewhat	No change	No change	Improved somewhat	No change	No change	No change	Deteriorated somewhat	Slightly concerned	Very concerned	Not concerned	Slightly concerned	Slightly concerned	Not concerned	Not concerned	Slightly concerned	Slightly concerned	Quite a bit	A little bit	A little bit	A little bit	A little bit	A little bit	Quite a bit	A little bit	A little bit	A little bit
4/15/2020 17:52:01	15	SA	Male	61-70 years	I am presently in a committed relationship	Full-time	Retail trade	Multiple times every day	Multiple times every day	Multiple times every day	Multiple times every day	Somewhat more	No change	A lot less	No change	A lot less	Somewhat more	Somewhat more	No change	A lot more	Somewhat more	Somewhat more	No change	No change	No change	Improved somewhat	No change	Deteriorated somewhat	Deteriorated somewhat	No change	Not concerned	Not concerned	Not concerned	Not concerned	Not concerned	Not concerned	Not concerned	Slightly concerned	Very concerned	Quite a bit	A little bit	Quite a bit	A little bit	A little bit	Not at all	Quite a bit	Not at all	Quite a bit	Not at all
4/15/2020 18:00:18	15	NSW	Female	51-60 years	I am presently in a committed relationship	Full-time	Arts and recreation services	Multiple times every day	Multiple times every day	About once a day	Multiple times every day	A lot more	A lot less	A lot less	No change	A lot less	Somewhat less	A lot less	A lot less	A lot more	A lot more	No change	Deteriorated somewhat	No change	Deteriorated a lot	Improved somewhat	No change	Deteriorated somewhat	No change	Deteriorated a lot	Very concerned	Extremely concerned	Extremely concerned	Very concerned	Extremely concerned	Very concerned	Not concerned	Very concerned	Very concerned	A little bit	Quite a bit	Quite a bit	A little bit	Not at all	Quite a bit	Quite a bit	A little bit	A little bit	Quite a bit
4/15/2020 18:03:42	15	WA	Female	51-60 years	I am presently in a committed relationship	Full-time	Education and training	Multiple times every day	About once a week or less	Multiple times every day	Multiple times every day	Somewhat more	No change	No change	Somewhat more	No change	Somewhat more	No change	No change	A lot more	Somewhat more	Somewhat more	Deteriorated somewhat	Deteriorated somewhat	Deteriorated a lot	No change	Improved somewhat	No change	No change	No change	Extremely concerned	Extremely concerned	Extremely concerned	Very concerned	Extremely concerned	Extremely concerned	Very concerned	Slightly concerned	Extremely concerned	Quite a bit	A lot	Quite a bit	A little bit	A little bit	A little bit	A little bit	A lot	A little bit	Quite a bit
4/15/2020 18:10:15	15	WA	Female	51-60 years	I am single	Full-time	Professional, scientific and technical services	Multiple times every day	About once a day	About once a day	Multiple times every day			No change	Somewhat more	No change	No change	No change	A lot more	No change	No change	No change	No change	No change	No change		No change	No change	No change	No change	Slightly concerned	Very concerned	Not concerned	Not concerned	Not concerned	Not concerned	Not concerned	Not concerned	Slightly concerned	A little bit	A little bit	Quite a bit	Not at all	Quite a bit	Not at all	Quite a bit	Quite a bit	A little bit	Quite a bit
4/15/2020 18:10:28	15	QLD	Male	26-30 years	I am presently in a committed relationship	Full-time	Health care and social assistance	About once a day	A few times per week	A few times per week	About once a day	No change	No change	No change	Somewhat more	No change	Somewhat more	Somewhat less	No change	A lot less	Somewhat more	Somewhat more	No change	Deteriorated somewhat	No change	No change	No change	No change	No change	No change	Not concerned	Slightly concerned	Slightly concerned	Slightly concerned	Slightly concerned	Not concerned	Not concerned	Not concerned	Slightly concerned	Quite a bit	A little bit	Quite a bit	A little bit	Quite a bit	Not at all	A little bit	Quite a bit	A little bit	Quite a bit
4/15/2020 18:20:32	15	WA	Female	26-30 years	I am presently in a committed relationship	Part-time	Education and training	A few times per week	A few times per week	A few times per week	About once a day	Somewhat more	No change	No change	No change	No change	Somewhat more	Somewhat less	No change	Somewhat more	No change	A lot more	Deteriorated a lot	Deteriorated somewhat	Deteriorated a lot	No change	No change	No change	Deteriorated somewhat	Deteriorated somewhat	Slightly concerned	Slightly concerned	Very concerned	Very concerned	Slightly concerned	Not concerned	Slightly concerned	Slightly concerned	Very concerned	A little bit	A lot	Not at all	Quite a bit	A little bit	Quite a bit	A little bit	A lot	A little bit	Quite a bit
4/15/2020 18:27:32	15	WA	Female	51-60 years	I am presently in a committed relationship	Part-time	Health care and social assistance	About once a day	About once a day	About once a day	About once a day	No change	No change	Somewhat more	A lot more	Somewhat less	Somewhat more	A lot less	A lot more	A lot more	No change	Somewhat more	Improved somewhat	No change	No change	No change	No change	No change	No change	Deteriorated somewhat	Slightly concerned	Very concerned	Not concerned	Slightly concerned	Not concerned	Not concerned	Not concerned	Not concerned	Slightly concerned	A little bit	A little bit	A little bit	A little bit	A little bit	A little bit	Quite a bit	A little bit	A little bit	A little bit
4/15/2020 18:32:47	15	QLD	Female	31-35 years	I am presently in a committed relationship	Full-time	Financial and insurance services	About once a day	About once a day	Multiple times every day	Multiple times every day	A lot more	No change	A lot less	Somewhat more	A lot less	Somewhat less	A lot less	A lot more	A lot more	A lot more	A lot more	Deteriorated a lot	Deteriorated somewhat	Deteriorated a lot	Deteriorated somewhat	Deteriorated somewhat	Deteriorated a lot	Deteriorated a lot	Deteriorated a lot	Slightly concerned	Extremely concerned	Extremely concerned	Extremely concerned	Extremely concerned	Extremely concerned	Extremely concerned	Extremely concerned	Extremely concerned	Not at all	A lot	Not at all	A lot	Not at all	A lot	Not at all	Quite a bit	A little bit	A lot
4/15/2020 19:02:16	15	WA	Male	31-35 years	I am presently in a committed relationship	Full-time	Public administration and safety	Multiple times every day	Multiple times every day	Multiple times every day	Multiple times every day	Somewhat more	Somewhat more	A lot less	Somewhat more	A lot less	A lot more	A lot less	A lot more	A lot more	A lot more	No change	Deteriorated somewhat	No change	No change	Improved somewhat	Improved somewhat	No change	Improved somewhat	Deteriorated somewhat	Slightly concerned	Very concerned	Slightly concerned	Slightly concerned	Slightly concerned	Slightly concerned	Not concerned	Very concerned	Extremely concerned	A little bit	Quite a bit	Not at all	A little bit	A little bit	A little bit	A little bit	Not at all	A little bit	A little bit
4/15/2020 19:05:50	15	WA	Female	51-60 years	I am presently in a committed relationship	Full-time	Transport, postal and warehousing	A few times per week	A few times per week	About once a day	Multiple times every day	No change	No change	A lot less	Somewhat more	A lot less	Somewhat more	A lot less	Somewhat more	Somewhat more	Somewhat more	A lot less	No change	No change	No change	No change	No change	No change	No change	No change	Very concerned	Very concerned	Very concerned	Very concerned	Very concerned	Very concerned	Very concerned	Not concerned	Extremely concerned	A little bit	Quite a bit	A little bit	A little bit	A little bit	A little bit	A little bit	A little bit	A little bit	A little bit
4/15/2020 19:15:35	15	WA	Female	22-25 years	I am single	Full-time	Education and training	A few times per week	A few times per week	Multiple times every day	Multiple times every day			A lot less	No change	A lot less	Somewhat less	No change	No change	Somewhat more	No change	Somewhat less	Deteriorated somewhat	No change	Deteriorated somewhat		No change	No change	No change	No change	Slightly concerned	Slightly concerned	Slightly concerned	Slightly concerned	Not concerned	Not concerned	Not concerned	Not concerned	Slightly concerned	Quite a bit	A little bit	A lot	A little bit	A lot	Not at all	A lot	A little bit	A lot	Not at all
4/15/2020 19:21:44	15	QLD	Female	26-30 years	I am presently in a committed relationship	Casual	Education and training	Multiple times every day	Multiple times every day	About once a day	Multiple times every day	No change	No change	Somewhat more	Somewhat more	No change	No change	Somewhat less	Somewhat less	No change	No change	Somewhat more	Deteriorated somewhat	No change	No change	No change	No change	No change	No change	Deteriorated somewhat	Slightly concerned	Very concerned	Very concerned	Not concerned	Slightly concerned	Not concerned	Not concerned	Not concerned	Slightly concerned	A little bit	A little bit	Quite a bit	A little bit	A little bit	Not at all	Quite a bit	A little bit	A little bit	Quite a bit
4/15/2020 19:27:40	15	WA	Female	31-35 years	I am presently in a committed relationship	Part-time	Health care and social assistance	About once a day	About once a day	A few times per week	About once a day	No change	No change	Somewhat more	Somewhat more	No change	No change	A lot less	Somewhat more	Somewhat more	No change	Somewhat more	Deteriorated somewhat	No change	No change	No change	No change	No change	No change	Improved somewhat	Slightly concerned	Very concerned	Slightly concerned	Slightly concerned	Very concerned	Slightly concerned	Slightly concerned	Very concerned	Extremely concerned	Quite a bit	Quite a bit	A little bit	A little bit	Not at all	A little bit	Quite a bit	A little bit	Not at all	A little bit
4/15/2020 19:33:27	15	WA	Female	22-25 years	I am presently in a committed relationship	Unemployed		About once a week or less	A few times per week	About once a day	About once a week or less	A lot more	A lot more	Somewhat less	No change	A lot less	Somewhat less			Somewhat more	No change	Somewhat more	Deteriorated somewhat	Improved a lot	Deteriorated somewhat	Improved somewhat	Improved somewhat	Deteriorated somewhat			Slightly concerned	Very concerned	Extremely concerned			Not concerned	Not concerned	Slightly concerned	Extremely concerned	A little bit	Quite a bit	A little bit	Quite a bit	Quite a bit	Not at all	A lot	Not at all	Quite a bit	Not at all
4/15/2020 19:34:32	15	WA	Female	71 years or older	I am presently in a committed relationship	Part-time	Education and training	Multiple times every day	About once a day	Multiple times every day	Multiple times every day	No change	No change	A lot less	Somewhat more	A lot less	Somewhat more	A lot less	Somewhat more	A lot more	Somewhat more	A lot more	Deteriorated somewhat	No change	No change	No change	No change	No change	No change	Deteriorated somewhat	Very concerned	Extremely concerned	Not concerned	Slightly concerned	Not concerned	Not concerned	Not concerned	Slightly concerned	Extremely concerned	Quite a bit	A lot	Quite a bit	Quite a bit	Quite a bit	A little bit	A lot	A little bit	Quite a bit	A little bit
4/15/2020 19:41:57	15	WA	Male	51-60 years	I am presently in a committed relationship	Casual	Financial and insurance services	Multiple times every day	Multiple times every day	About once a day	About once a day	No change	No change	Somewhat more	No change	A lot less	No change	Somewhat less	No change	A lot less	A lot less	No change	No change	No change	Deteriorated a lot	No change	No change	No change	No change	No change	Slightly concerned	Very concerned	Slightly concerned	Not concerned	Not concerned	Not concerned	Not concerned	Not concerned	Extremely concerned	Quite a bit	A little bit	A lot	Not at all	Quite a bit	Not at all	A lot	A little bit	Quite a bit	Not at all
4/15/2020 19:44:17	15	WA	Male	31-35 years	I am single	Full-time	Health care and social assistance	Multiple times every day	Multiple times every day	Multiple times every day	Multiple times every day			A lot more	No change	A lot less	Somewhat more	No change	No change	A lot more	A lot more	Somewhat more	No change	Improved somewhat	No change		Improved somewhat	No change	Improved somewhat	Deteriorated somewhat	Very concerned	Extremely concerned	Slightly concerned	Slightly concerned	Not concerned	Not concerned	Not concerned	Slightly concerned	Very concerned	A little bit	A little bit	A little bit	Not at all	A little bit	A little bit	A lot	A little bit	Quite a bit	Not at all
4/15/2020 19:51:41	15	WA	Male	36-40 years	I am presently in a committed relationship	Full-time	Education and training	A few times per week	A few times per week	Multiple times every day	About once a day	Somewhat more	No change	A lot less	A lot less	A lot less	A lot less	Somewhat more	A lot more	A lot more	Somewhat more	No change	No change	No change	No change	No change	No change	Deteriorated somewhat	Improved somewhat	Improved somewhat	Slightly concerned	Very concerned	Not concerned	Slightly concerned	Not concerned	Not concerned	Slightly concerned	Slightly concerned	Slightly concerned	A little bit	A little bit	A little bit	A little bit	A little bit	A little bit	Not at all	A little bit	A little bit	A little bit
4/15/2020 19:53:47	15	NSW	Female	36-40 years	I am single	Part-time	Health care and social assistance	Multiple times every day	About once a week or less	Multiple times every day	About once a day			No change	No change	Somewhat less	Somewhat more	Somewhat more	Somewhat more	A lot more	No change	No change	No change	Deteriorated somewhat	No change		No change	No change	No change	No change	Not concerned	Very concerned	Not concerned	Not concerned	Not concerned	Not concerned	Not concerned	Not concerned	Slightly concerned	Quite a bit	A little bit	Quite a bit	A little bit	Quite a bit	A little bit	A little bit	A little bit	A little bit	A little bit
4/15/2020 19:54:36	15	WA	Female	36-40 years	I am presently in a committed relationship	Casual	Administrative and support services	About once a day	Multiple times every day	Multiple times every day	Multiple times every day	Somewhat more	No change	A lot less	Somewhat more	A lot less	Somewhat more	No change	No change	A lot more	A lot more	A lot more	Deteriorated somewhat	Deteriorated somewhat	Deteriorated a lot	Improved somewhat	Improved somewhat	Improved somewhat	No change	No change	Very concerned	Extremely concerned	Extremely concerned	Not concerned	Extremely concerned	Extremely concerned	Extremely concerned	Not concerned	Extremely concerned	A little bit	Quite a bit	Quite a bit	A little bit	A little bit	Quite a bit	Quite a bit	A little bit	Quite a bit	A little bit
4/15/2020 19:59:29	15	WA	Female	51-60 years	I am presently in a committed relationship	Casual	Education and training	Multiple times every day	Multiple times every day	Multiple times every day	Multiple times every day	A lot more	No change	A lot more	No change	A lot less	Somewhat more	A lot less	Somewhat more	A lot more	A lot more	No change	No change	Improved somewhat	Deteriorated somewhat	No change	Improved a lot	No change	No change	No change	Slightly concerned	Slightly concerned	Extremely concerned	Extremely concerned	Not concerned	Not concerned	Not concerned	Not concerned	Extremely concerned	Quite a bit	A little bit	Quite a bit	A little bit	Quite a bit	A little bit	A little bit	A little bit	Not at all	A little bit
4/15/2020 20:24:20	15	WA	Female	51-60 years	I am presently in a committed relationship	Casual	Health care and social assistance	Multiple times every day	Multiple times every day	Multiple times every day	Multiple times every day	Somewhat more	No change	A lot less	Somewhat more	A lot less	Somewhat less	Somewhat less	No change	A lot less	A lot more	No change	Deteriorated somewhat	No change	No change	No change	No change	No change	No change	No change	Very concerned	Very concerned	Very concerned	Slightly concerned	Very concerned	Not concerned	Slightly concerned	Not concerned	Slightly concerned	A little bit	Quite a bit	A little bit	A little bit	A little bit	Quite a bit	Quite a bit	Not at all	A little bit	A little bit
4/15/2020 20:26:16	15	NSW	Female	26-30 years	I am presently in a committed relationship	Full-time	Financial and insurance services	About once a week or less	About once a week or less	A few times per week	About once a day	Somewhat less	No change	A lot less	No change	A lot less	Somewhat less	Somewhat less	Somewhat more	Somewhat more	Somewhat more	Somewhat more	No change	Deteriorated somewhat	No change	No change	No change	No change	Deteriorated somewhat	No change	Slightly concerned	Slightly concerned	Not concerned	Not concerned	Slightly concerned	Not concerned	Slightly concerned	Very concerned	Extremely concerned	Quite a bit	A little bit	Quite a bit	Not at all	A little bit	Not at all	Quite a bit	Quite a bit	A little bit	Quite a bit
4/15/2020 20:28:24	15	NSW	Female	18-21 years	I am single	Unemployed		About once a day	Multiple times every day	Multiple times every day	Multiple times every day			A lot less	A lot less	A lot less	A lot less			A lot less	Somewhat less	A lot more	Deteriorated somewhat	Deteriorated a lot	No change		Deteriorated a lot	Deteriorated a lot			Not concerned	Very concerned	Very concerned			Not concerned	Not concerned	Slightly concerned	Extremely concerned	A little bit	Quite a bit	A little bit	Quite a bit	Not at all	A little bit	A little bit	Quite a bit	A little bit	Not at all
4/15/2020 20:29:24	15	WA	Female	41-50 years	I am presently in a committed relationship	Full-time	Education and training	Multiple times every day	About once a day	Multiple times every day	Multiple times every day	No change	No change	A lot less	A lot more	A lot less	Somewhat more	A lot less	A lot more	Somewhat more	No change	No change	Deteriorated somewhat	No change	No change	No change	No change	No change	No change	Deteriorated somewhat	Slightly concerned	Very concerned	Very concerned	Extremely concerned	Very concerned	Not concerned	Not concerned	Not concerned	Extremely concerned	A little bit	Quite a bit	Quite a bit	Not at all	A little bit	Not at all	Quite a bit	A little bit	A little bit	Quite a bit
4/15/2020 20:35:43	15	WA	Female	36-40 years	I am presently in a committed relationship	Full-time	Health care and social assistance	Multiple times every day	Multiple times every day	Multiple times every day	Multiple times every day	No change	No change	A lot less	Somewhat more	A lot less	Somewhat more	A lot less	A lot more	A lot more	A lot more	Somewhat more	No change	No change	No change	No change	No change	No change	No change	No change	Very concerned	Very concerned	Slightly concerned	Slightly concerned	Slightly concerned	Not concerned	Not concerned	Not concerned	Very concerned	Quite a bit	A little bit	Quite a bit	A little bit	A lot	A little bit	Quite a bit	A little bit	Quite a bit	A little bit
4/15/2020 20:37:41	15	WA	Female	51-60 years	I am presently in a committed relationship	Part-time	Administrative and support services	Multiple times every day	About once a day	About once a day	Multiple times every day	Somewhat more	No change	A lot less	Somewhat more	A lot less	Somewhat more	No change	No change	A lot less	No change	A lot more	Deteriorated somewhat	Deteriorated somewhat	Deteriorated somewhat	No change	Deteriorated somewhat	No change	No change	No change	Slightly concerned	Slightly concerned	Very concerned	Slightly concerned	Not concerned	Not concerned	Not concerned	Very concerned	Extremely concerned	A little bit	A lot	Not at all	Quite a bit	A little bit	Quite a bit	Not at all	A lot	A little bit	A little bit
4/15/2020 20:49:24	15	NSW	Female	31-35 years	I am single	Full-time	Retail trade	About once a day	About once a day	Multiple times every day	Multiple times every day			Somewhat more	No change	A lot less	Somewhat more	A lot less	A lot more	A lot more	Somewhat more	Somewhat more	Deteriorated a lot	Deteriorated somewhat	No change		Improved a lot	Improved somewhat	No change	Deteriorated a lot	Slightly concerned	Very concerned	Slightly concerned	Slightly concerned	Not concerned	Not concerned	Not concerned	Slightly concerned	Extremely concerned	Quite a bit	A lot	A little bit	Quite a bit	A little bit	Quite a bit	A little bit	Quite a bit	Not at all	Quite a bit
4/15/2020 20:51:30	15	WA	Female	41-50 years	I am single	Full-time	Public administration and safety	Multiple times every day	Multiple times every day	Multiple times every day	Multiple times every day			A lot less	No change	A lot less	Somewhat less	A lot less	Somewhat less	A lot more	A lot more	A lot more	Deteriorated somewhat	Deteriorated somewhat	Deteriorated somewhat		No change	No change	No change	Deteriorated somewhat	Slightly concerned	Extremely concerned	Very concerned	Very concerned	Very concerned	Slightly concerned	Slightly concerned	Slightly concerned	Very concerned	A little bit	A lot	Not at all	A lot	A little bit	Quite a bit	A little bit	Quite a bit	A little bit	A lot
4/15/2020 20:52:37	15	WA	Female	51-60 years	I am presently in a committed relationship	Full-time	Public administration and safety	About once a day	A few times per week	A few times per week	Multiple times every day	Somewhat more	A lot less	A lot less	Somewhat more	A lot less	Somewhat more	A lot less	A lot more	A lot more	A lot more	Somewhat less	Deteriorated somewhat	Deteriorated somewhat	Deteriorated a lot	No change	No change	No change	No change	No change	Very concerned	Extremely concerned	Very concerned	Very concerned	Extremely concerned	Extremely concerned	Very concerned	Very concerned	Extremely concerned	Not at all	A lot	A little bit	A lot	Not at all	A lot	Not at all	A little bit	A little bit	Quite a bit
4/15/2020 20:54:48	15	WA	Female	71 years or older	I am presently in a committed relationship	Retired		About once a day	About once a day	A few times per week	A few times per week	A lot more	A lot less	A lot less	A lot more	A lot less	No change			Somewhat more	Somewhat more	No change	No change	No change	Deteriorated somewhat	No change	No change	No change			Very concerned	Very concerned	Slightly concerned			Not concerned	Not concerned	Not concerned	Slightly concerned	A lot	Not at all	Quite a bit	A little bit	Quite a bit	A little bit	Quite a bit	A little bit	Quite a bit	Quite a bit
[truncated: 1,036 more rows]
[truncated: 26 more columns]
